# Supplementary material for: LRRK2 dynamics analysis identifies allosteric control of the crosstalk between its catalytic domains
Source: PLoS Biol. 2022 Feb 22;20(2):e3001427. doi: 10.1371/journal.pbio.3001427 (PMC8863276; doi:10.1371/journal.pbio.3001427)
Supplement: S1 Data — HDX-MS, hydrogen–deuterium exchange mass spectrometry. (XLSX) [file pbio.3001427.s015.xlsx]

## Sheet: state
Protein	Start	End	size	Sequence	Modification	Fragment	MaxUptake	MHP	State	Exposure	Center	Center SD	Uptake	Uptake SD	RT	RT SD	Uptake_corr	Uptake_SD_corr	Percent_Uptake_corr	ExposureCorrection	PeptideCorrection
LRRK2_RCKW	1331	1365	35	PYNRMKLMIVGNTGSGKTTLLQQLMKTKKSDLGMQ	Oxidation M (25)		34	3927.07	WT APO	0	3929.28	0.132733	0	0	5.77534	0.020487	0	0	0	1	1
LRRK2_RCKW	1331	1365	35	PYNRMKLMIVGNTGSGKTTLLQQLMKTKKSDLGMQ	Oxidation M (25)		34	3927.07	WT APO	0.5	3936.05	0.425676	6.76947	0.44589	5.82712	0.006837	8.6788	0.571654	25.5259	0.78	1
LRRK2_RCKW	1331	1365	35	PYNRMKLMIVGNTGSGKTTLLQQLMKTKKSDLGMQ	Oxidation M (25)		34	3927.07	WT APO	1	3936.38	0.415113	7.10548	0.435818	5.80853	0.029667	10.0077	0.613828	29.4345	0.71	1
LRRK2_RCKW	1331	1365	35	PYNRMKLMIVGNTGSGKTTLLQQLMKTKKSDLGMQ	Oxidation M (25)		34	3927.07	WT APO	2	3936.76	0.237129	7.47959	0.27175	5.83787	0.018536	10.5346	0.382746	30.9842	0.71	1
LRRK2_RCKW	1331	1365	35	PYNRMKLMIVGNTGSGKTTLLQQLMKTKKSDLGMQ	Oxidation M (25)		34	3927.07	WT MLI-2	0	3929.34	0.059717	0	0	5.71831	0.011555	0	0	0	1	1
LRRK2_RCKW	1331	1365	35	PYNRMKLMIVGNTGSGKTTLLQQLMKTKKSDLGMQ	Oxidation M (25)		34	3927.07	WT MLI-2	0.5	3935	0.221571	5.66061	0.229477	5.70077	0.010903	7.2572	0.294201	21.3447	0.78	1
LRRK2_RCKW	1331	1365	35	PYNRMKLMIVGNTGSGKTTLLQQLMKTKKSDLGMQ	Oxidation M (25)		34	3927.07	WT MLI-2	1	3935.36	0.070936	6.02288	0.092726	5.71478	0.0088	8.48293	0.1306	24.9498	0.71	1
LRRK2_RCKW	1331	1365	35	PYNRMKLMIVGNTGSGKTTLLQQLMKTKKSDLGMQ	Oxidation M (25)		34	3927.07	WT MLI-2	2	3936.06	0.264667	6.72011	0.271321	5.75856	0.013886	9.46495	0.382142	27.8381	0.71	1
LRRK2_RCKW	1332	1356	25	YNRMKLMIVGNTGSGKTTLLQQLMK			24	2825.52	WT APO	0	2827.28	0.029142	0	0	3.55783	0.004083	0	0	0	1	1
LRRK2_RCKW	1332	1356	25	YNRMKLMIVGNTGSGKTTLLQQLMK			24	2825.52	WT APO	0.5	2833.5	0.050452	6.22036	0.058264	3.56202	0.003539	7.97482	0.0746974	33.2284	0.78	1
LRRK2_RCKW	1332	1356	25	YNRMKLMIVGNTGSGKTTLLQQLMK			24	2825.52	WT APO	1	2834.09	0.101116	6.8043	0.105232	3.56144	0.005056	9.58353	0.148214	39.9314	0.71	1
LRRK2_RCKW	1332	1356	25	YNRMKLMIVGNTGSGKTTLLQQLMK			24	2825.52	WT APO	2	2834.39	0.305441	7.1121	0.306828	3.56435	0.006021	10.017	0.432152	41.7377	0.71	1
LRRK2_RCKW	1332	1356	25	YNRMKLMIVGNTGSGKTTLLQQLMK			24	2825.52	WT MLI-2	0	2827.15	0.097814	0	0	3.55963	0.016077	0	0	0	1	1
LRRK2_RCKW	1332	1356	25	YNRMKLMIVGNTGSGKTTLLQQLMK			24	2825.52	WT MLI-2	0.5	2832.78	0.389998	5.62638	0.402077	3.57149	0.004952	7.2133	0.515483	30.0554	0.78	1
LRRK2_RCKW	1332	1356	25	YNRMKLMIVGNTGSGKTTLLQQLMK			24	2825.52	WT MLI-2	1	2833.68	0.604341	6.53431	0.612206	3.56713	0.00075	9.20325	0.862262	38.3469	0.71	1
LRRK2_RCKW	1332	1356	25	YNRMKLMIVGNTGSGKTTLLQQLMK			24	2825.52	WT MLI-2	2	2833.96	0.065901	6.80502	0.117943	3.56677	0.001008	9.58454	0.166117	39.9356	0.71	1
LRRK2_RCKW	1338	1350	13	MIVGNTGSGKTTL			12	1278.67	WT APO	0	1279.6	0.017742	0	0	3.41424	0.001343	0	0	0	1	1
LRRK2_RCKW	1338	1350	13	MIVGNTGSGKTTL			12	1278.67	WT APO	0.5	1281.41	0.093361	1.80833	0.095032	3.4158	0.003986	2.31837	0.121836	19.3198	0.78	1
LRRK2_RCKW	1338	1350	13	MIVGNTGSGKTTL			12	1278.67	WT APO	1	1281.34	0.054967	1.74311	0.057759	3.41766	0.004093	2.45509	0.0813507	20.4591	0.71	1
LRRK2_RCKW	1338	1350	13	MIVGNTGSGKTTL			12	1278.67	WT APO	2	1281.47	0.078383	1.86716	0.080366	3.42055	0.002643	2.6298	0.113192	21.915	0.71	1
LRRK2_RCKW	1338	1350	13	MIVGNTGSGKTTL			12	1278.67	WT MLI-2	0	1279.55	0.069518	0	0	3.41919	0.011107	0	0	0	1	1
LRRK2_RCKW	1338	1350	13	MIVGNTGSGKTTL			12	1278.67	WT MLI-2	0.5	1281.04	0.207154	1.48669	0.218508	3.42352	0.003107	1.90602	0.280138	15.8835	0.78	1
LRRK2_RCKW	1338	1350	13	MIVGNTGSGKTTL			12	1278.67	WT MLI-2	1	1281.59	0.602198	2.03387	0.606197	3.42236	0.00286	2.86461	0.853799	23.8717	0.71	1
LRRK2_RCKW	1338	1350	13	MIVGNTGSGKTTL			12	1278.67	WT MLI-2	2	1281.26	0.142697	1.7048	0.15873	3.42136	0.002502	2.40112	0.223563	20.0093	0.71	1
LRRK2_RCKW	1338	1351	14	MIVGNTGSGKTTLL			13	1391.76	WT APO	0	1392.53	0.014652	0	0	3.87997	0.003887	0	0	0	1	1
LRRK2_RCKW	1338	1351	14	MIVGNTGSGKTTLL			13	1391.76	WT APO	0.5	1394.42	0.07128	1.8835	0.07277	3.88459	0.004346	2.41474	0.0932949	18.5749	0.78	1
LRRK2_RCKW	1338	1351	14	MIVGNTGSGKTTLL			13	1391.76	WT APO	1	1394.39	0.075889	1.85346	0.07729	3.88764	0.002304	2.61051	0.108859	20.0809	0.71	1
LRRK2_RCKW	1338	1351	14	MIVGNTGSGKTTLL			13	1391.76	WT APO	2	1394.45	0.090838	1.91856	0.092012	3.89143	0.002676	2.7022	0.129594	20.7862	0.71	1
LRRK2_RCKW	1338	1351	14	MIVGNTGSGKTTLL			13	1391.76	WT MLI-2	0	1392.51	0.011472	0	0	3.87928	0.012349	0	0	0	1	1
LRRK2_RCKW	1338	1351	14	MIVGNTGSGKTTLL			13	1391.76	WT MLI-2	0.5	1394.03	0.213192	1.51747	0.213501	3.88109	0.003004	1.94547	0.273719	14.9651	0.78	1
LRRK2_RCKW	1338	1351	14	MIVGNTGSGKTTLL			13	1391.76	WT MLI-2	1	1394.6	0.615456	2.08407	0.615562	3.88834	0.002765	2.9353	0.866989	22.5793	0.71	1
LRRK2_RCKW	1338	1351	14	MIVGNTGSGKTTLL			13	1391.76	WT MLI-2	2	1394.25	0.13366	1.73394	0.134151	3.8888	0.003361	2.44216	0.188945	18.7859	0.71	1
LRRK2_RCKW	1351	1368	18	LQQLMKTKKSDLGMQSAT			17	2008.06	WT APO	0	2009.25	0.014324	0	0	3.07774	0.003997	0	0	0	1	1
LRRK2_RCKW	1351	1368	18	LQQLMKTKKSDLGMQSAT			17	2008.06	WT APO	0.5	2017.48	0.016203	8.22481	0.021626	3.07191	0.004948	10.5446	0.0277256	62.0273	0.78	1
LRRK2_RCKW	1351	1368	18	LQQLMKTKKSDLGMQSAT			17	2008.06	WT APO	1	2017.51	0.056069	8.26357	0.05787	3.07782	0.004124	11.6388	0.081507	68.4638	0.71	1
LRRK2_RCKW	1351	1368	18	LQQLMKTKKSDLGMQSAT			17	2008.06	WT APO	2	2017.33	0.105084	8.07869	0.106056	3.07616	0.004115	11.3784	0.149375	66.932	0.71	1
LRRK2_RCKW	1351	1368	18	LQQLMKTKKSDLGMQSAT			17	2008.06	WT MLI-2	0	2009.25	0.013556	0	0	3.08594	0.013025	0	0	0	1	1
LRRK2_RCKW	1351	1368	18	LQQLMKTKKSDLGMQSAT			17	2008.06	WT MLI-2	0.5	2017.62	0.089559	8.37548	0.090579	3.07422	0.014422	10.7378	0.116127	63.1635	0.78	1
LRRK2_RCKW	1351	1368	18	LQQLMKTKKSDLGMQSAT			17	2008.06	WT MLI-2	1	2017.53	0.132432	8.28767	0.133124	3.08634	0.007559	11.6728	0.187499	68.6633	0.71	1
LRRK2_RCKW	1351	1368	18	LQQLMKTKKSDLGMQSAT			17	2008.06	WT MLI-2	2	2017.25	0.057099	8.00354	0.058686	3.0794	0.003671	11.2726	0.0826563	66.3094	0.71	1
LRRK2_RCKW	1351	1370	20	LQQLMKTKKSDLGMQSATVG			19	2164.15	WT APO	0	2165.42	0.012982	0	0	3.20475	0.006189	0	0	0	1	1
LRRK2_RCKW	1351	1370	20	LQQLMKTKKSDLGMQSATVG			19	2164.15	WT APO	0.5	2174.98	0.031635	9.55891	0.034195	3.20012	0.007787	12.255	0.0438397	64.5001	0.78	1
LRRK2_RCKW	1351	1370	20	LQQLMKTKKSDLGMQSATVG			19	2164.15	WT APO	1	2175.25	0.024075	9.83009	0.027352	3.20076	0.000409	13.8452	0.0385239	72.8694	0.71	1
LRRK2_RCKW	1351	1370	20	LQQLMKTKKSDLGMQSATVG			19	2164.15	WT APO	2	2175.09	0.154591	9.66848	0.155135	3.20705	0.003142	13.6176	0.2185	71.6714	0.71	1
LRRK2_RCKW	1351	1370	20	LQQLMKTKKSDLGMQSATVG			19	2164.15	WT MLI-2	0	2165.42	0.016316	0	0	3.20933	0.014286	0	0	0	1	1
LRRK2_RCKW	1351	1370	20	LQQLMKTKKSDLGMQSATVG			19	2164.15	WT MLI-2	0.5	2175.23	0.071992	9.80613	0.073818	3.20991	0.004089	12.572	0.0946385	66.1682	0.78	1
LRRK2_RCKW	1351	1370	20	LQQLMKTKKSDLGMQSATVG			19	2164.15	WT MLI-2	1	2175.14	0.225173	9.72307	0.225763	3.21235	0.003882	13.6945	0.317976	72.0761	0.71	1
LRRK2_RCKW	1351	1370	20	LQQLMKTKKSDLGMQSATVG			19	2164.15	WT MLI-2	2	2174.94	0.061382	9.52202	0.063514	3.20593	0.001216	13.4113	0.0894563	70.5858	0.71	1
LRRK2_RCKW	1351	1372	22	LQQLMKTKKSDLGMQSATVGID			21	2392.26	WT APO	0	2393.64	0.019961	0	0	3.47183	0.003783	0	0	0	1	1
LRRK2_RCKW	1351	1372	22	LQQLMKTKKSDLGMQSATVGID			21	2392.26	WT APO	0.5	2403.88	0.148149	10.2379	0.149487	3.47667	0.004146	13.1255	0.19165	62.5026	0.78	1
LRRK2_RCKW	1351	1372	22	LQQLMKTKKSDLGMQSATVGID			21	2392.26	WT APO	1	2404.11	0.040515	10.474	0.045165	3.47761	0.00401	14.7521	0.0636127	70.2481	0.71	1
LRRK2_RCKW	1351	1372	22	LQQLMKTKKSDLGMQSATVGID			21	2392.26	WT APO	2	2403.93	0.099904	10.2923	0.101878	3.48536	0.000436	14.4963	0.14349	69.0298	0.71	1
LRRK2_RCKW	1351	1372	22	LQQLMKTKKSDLGMQSATVGID			21	2392.26	WT MLI-2	0	2393.64	0.011589	0	0	3.46647	0.018084	0	0	0	1	1
LRRK2_RCKW	1351	1372	22	LQQLMKTKKSDLGMQSATVGID			21	2392.26	WT MLI-2	0.5	2403.82	0.12601	10.1811	0.126542	3.47541	0.001925	13.0527	0.162233	62.156	0.78	1
LRRK2_RCKW	1351	1372	22	LQQLMKTKKSDLGMQSATVGID			21	2392.26	WT MLI-2	1	2403.91	0.196515	10.2738	0.196856	3.47496	0.002997	14.4702	0.277262	68.9056	0.71	1
LRRK2_RCKW	1351	1372	22	LQQLMKTKKSDLGMQSATVGID			21	2392.26	WT MLI-2	2	2403.71	0.079074	10.0649	0.079919	3.48025	0.004403	14.1759	0.112562	67.5045	0.71	1
LRRK2_RCKW	1351	1379	29	LQQLMKTKKSDLGMQSATVGIDVKDWPIQ			27	3258.72	WT APO	0	3260.72	0.03752	0	0	4.06106	0.002728	0	0	0	1	1
LRRK2_RCKW	1351	1379	29	LQQLMKTKKSDLGMQSATVGIDVKDWPIQ			27	3258.72	WT APO	0.5	3272.72	0.19417	12.009	0.197761	4.07877	0.005983	15.3962	0.25354	57.0228	0.78	1
LRRK2_RCKW	1351	1379	29	LQQLMKTKKSDLGMQSATVGIDVKDWPIQ			27	3258.72	WT APO	1	3272.78	0.093698	12.0672	0.100931	4.08316	0.003326	16.9961	0.142156	62.9484	0.71	1
LRRK2_RCKW	1351	1379	29	LQQLMKTKKSDLGMQSATVGIDVKDWPIQ			27	3258.72	WT APO	2	3272.75	0.268115	12.0339	0.270728	4.09124	0.001554	16.9492	0.381307	62.7749	0.71	1
LRRK2_RCKW	1351	1379	29	LQQLMKTKKSDLGMQSATVGIDVKDWPIQ			27	3258.72	WT MLI-2	0	3260.75	0.02209	0	0	4.05463	0.014859	0	0	0	1	1
LRRK2_RCKW	1351	1379	29	LQQLMKTKKSDLGMQSATVGIDVKDWPIQ			27	3258.72	WT MLI-2	0.5	3272.31	0.296356	11.5643	0.297178	4.04876	0.005272	14.8261	0.380997	54.9113	0.78	1
LRRK2_RCKW	1351	1379	29	LQQLMKTKKSDLGMQSATVGIDVKDWPIQ			27	3258.72	WT MLI-2	1	3272.34	0.162276	11.5929	0.163772	4.05231	0.008324	16.328	0.230665	60.4739	0.71	1
LRRK2_RCKW	1351	1379	29	LQQLMKTKKSDLGMQSATVGIDVKDWPIQ			27	3258.72	WT MLI-2	2	3272.17	0.130466	11.4244	0.132323	4.07371	0.003515	16.0907	0.18637	59.595	0.71	1
LRRK2_RCKW	1355	1372	18	MKTKKSDLGMQSATVGID			17	1909.97	WT APO	0	1910.8	0.023251	0	0	3.2097	0.006704	0	0	0	1	1
LRRK2_RCKW	1355	1372	18	MKTKKSDLGMQSATVGID			17	1909.97	WT APO	0.5	1920.52	0.062807	9.72204	0.066973	3.19849	0.007062	12.4642	0.0858628	73.3186	0.78	1
LRRK2_RCKW	1355	1372	18	MKTKKSDLGMQSATVGID			17	1909.97	WT APO	1	1920.5	0.086487	9.6979	0.089558	3.20223	0.001408	13.659	0.126138	80.3471	0.71	1
LRRK2_RCKW	1355	1372	18	MKTKKSDLGMQSATVGID			17	1909.97	WT APO	2	1920.56	0.225121	9.75512	0.226319	3.20972	0.005165	13.7396	0.318759	80.8212	0.71	1
LRRK2_RCKW	1355	1372	18	MKTKKSDLGMQSATVGID			17	1909.97	WT MLI-2	0	1911.01	0.014002	0	0	3.21664	0.016325	0	0	0	1	1
LRRK2_RCKW	1355	1372	18	MKTKKSDLGMQSATVGID			17	1909.97	WT MLI-2	0.5	1920.64	0.064138	9.62703	0.065648	3.21378	0.001396	12.3424	0.0841641	72.6021	0.78	1
LRRK2_RCKW	1355	1372	18	MKTKKSDLGMQSATVGID			17	1909.97	WT MLI-2	1	1920.38	0.383766	9.37189	0.384021	3.21451	0.004701	13.1999	0.540875	77.6462	0.71	1
LRRK2_RCKW	1355	1372	18	MKTKKSDLGMQSATVGID			17	1909.97	WT MLI-2	2	1920.18	0.047853	9.16732	0.049859	3.20836	0.000815	12.9117	0.0702239	75.9513	0.71	1
LRRK2_RCKW	1357	1377	21	TKKSDLGMQSATVGIDVKDWP			19	2276.16	WT APO	0	2277.49	0.013816	0	0	3.78126	0.003157	0	0	0	1	1
LRRK2_RCKW	1357	1377	21	TKKSDLGMQSATVGIDVKDWP			19	2276.16	WT APO	0.5	2287.58	0.046287	10.09	0.048305	3.7835	0.00359	12.9359	0.0619295	68.0839	0.78	1
LRRK2_RCKW	1357	1377	21	TKKSDLGMQSATVGIDVKDWP			19	2276.16	WT APO	1	2287.81	0.040558	10.3293	0.042847	3.78859	0.003231	14.5483	0.0603479	76.57	0.71	1
LRRK2_RCKW	1357	1377	21	TKKSDLGMQSATVGIDVKDWP			19	2276.16	WT APO	2	2287.75	0.158063	10.2673	0.158665	3.79316	0.003365	14.461	0.223472	76.1108	0.71	1
LRRK2_RCKW	1357	1377	21	TKKSDLGMQSATVGIDVKDWP			19	2276.16	WT MLI-2	0	2277.46	0.013568	0	0	3.78202	0.013042	0	0	0	1	1
LRRK2_RCKW	1357	1377	21	TKKSDLGMQSATVGIDVKDWP			19	2276.16	WT MLI-2	0.5	2287.05	0.080549	9.59138	0.081684	3.77839	0.001494	12.2966	0.104723	64.7191	0.78	1
LRRK2_RCKW	1357	1377	21	TKKSDLGMQSATVGIDVKDWP			19	2276.16	WT MLI-2	1	2287.17	0.242303	9.7063	0.242683	3.78025	0.00376	13.6708	0.341807	71.9518	0.71	1
LRRK2_RCKW	1357	1377	21	TKKSDLGMQSATVGIDVKDWP			19	2276.16	WT MLI-2	2	2287.26	0.036726	9.80433	0.039152	3.78624	0.000445	13.8089	0.0551437	72.6785	0.71	1
LRRK2_RCKW	1368	1390	23	TVGIDVKDWPIQIRDKRKRDLVL			21	2763.6	WT APO	0	2765.14	0.048479	0	0	3.88275	0.003296	0	0	0	1	1
LRRK2_RCKW	1368	1390	23	TVGIDVKDWPIQIRDKRKRDLVL			21	2763.6	WT APO	0.5	2774.48	0.166248	9.34162	0.173172	3.89077	0.00776	11.9764	0.222015	57.0306	0.78	1
LRRK2_RCKW	1368	1390	23	TVGIDVKDWPIQIRDKRKRDLVL			21	2763.6	WT APO	1	2774.79	0.131147	9.6464	0.13982	3.89134	0.002675	13.5865	0.19693	64.6975	0.71	1
LRRK2_RCKW	1368	1390	23	TVGIDVKDWPIQIRDKRKRDLVL			21	2763.6	WT APO	2	2774.7	0.393131	9.56206	0.396109	3.89212	0.001827	13.4677	0.5579	64.1319	0.71	1
LRRK2_RCKW	1368	1390	23	TVGIDVKDWPIQIRDKRKRDLVL			21	2763.6	WT MLI-2	0	2765.09	0.049363	0	0	3.88174	0.009966	0	0	0	1	1
LRRK2_RCKW	1368	1390	23	TVGIDVKDWPIQIRDKRKRDLVL			21	2763.6	WT MLI-2	0.5	2774.25	0.248598	9.16038	0.253452	3.8759	0.003033	11.7441	0.324938	55.9242	0.78	1
LRRK2_RCKW	1368	1390	23	TVGIDVKDWPIQIRDKRKRDLVL			21	2763.6	WT MLI-2	1	2774.24	0.223376	9.14684	0.228765	3.89143	0.003606	12.8829	0.322204	61.347	0.71	1
LRRK2_RCKW	1368	1390	23	TVGIDVKDWPIQIRDKRKRDLVL			21	2763.6	WT MLI-2	2	2773.92	0.172117	8.82503	0.179056	3.88924	0.008996	12.4296	0.252192	59.1887	0.71	1
LRRK2_RCKW	1369	1379	11	VGIDVKDWPIQ			9	1269.68	WT APO	0	1270.35	0.010578	0	0	4.37012	0.006944	0	0	0	1	1
LRRK2_RCKW	1369	1379	11	VGIDVKDWPIQ			9	1269.68	WT APO	0.5	1273.54	0.018448	3.19277	0.021266	4.39009	0.006202	4.0933	0.0272641	45.4811	0.78	1
LRRK2_RCKW	1369	1379	11	VGIDVKDWPIQ			9	1269.68	WT APO	1	1273.75	0.016686	3.40177	0.019757	4.39704	0.002289	4.79122	0.0278268	53.2358	0.71	1
LRRK2_RCKW	1369	1379	11	VGIDVKDWPIQ			9	1269.68	WT APO	2	1273.89	0.028197	3.54513	0.030116	4.40006	0.004649	4.99314	0.0424169	55.4793	0.71	1
LRRK2_RCKW	1369	1379	11	VGIDVKDWPIQ			9	1269.68	WT MLI-2	0	1270.33	0.021295	0	0	4.34918	0.00778	0	0	0	1	1
LRRK2_RCKW	1369	1379	11	VGIDVKDWPIQ			9	1269.68	WT MLI-2	0.5	1273.32	0.0883	2.98373	0.090831	4.34719	0.004884	3.82529	0.11645	42.5033	0.78	1
LRRK2_RCKW	1369	1379	11	VGIDVKDWPIQ			9	1269.68	WT MLI-2	1	1273.54	0.121597	3.20281	0.123447	4.3577	0.009954	4.511	0.173869	50.1222	0.71	1
LRRK2_RCKW	1369	1379	11	VGIDVKDWPIQ			9	1269.68	WT MLI-2	2	1273.43	0.018589	3.09671	0.028267	4.37794	0.004953	4.36156	0.0398127	48.4618	0.71	1
LRRK2_RCKW	1369	1390	22	VGIDVKDWPIQIRDKRKRDLVL			20	2662.55	WT APO	0	2664	0.016067	0	0	3.9312	0.00282	0	0	0	1	1
LRRK2_RCKW	1369	1390	22	VGIDVKDWPIQIRDKRKRDLVL			20	2662.55	WT APO	0.5	2671.54	0.035304	7.54162	0.038789	3.9553	0.010547	9.66874	0.0497295	48.3437	0.78	1
LRRK2_RCKW	1369	1390	22	VGIDVKDWPIQIRDKRKRDLVL			20	2662.55	WT APO	1	2671.97	0.069518	7.9703	0.07135	3.96173	0.005446	11.2258	0.100493	56.1289	0.71	1
LRRK2_RCKW	1369	1390	22	VGIDVKDWPIQIRDKRKRDLVL			20	2662.55	WT APO	2	2672.26	0.071477	8.25755	0.07326	3.96975	0.002405	11.6304	0.103183	58.1518	0.71	1
LRRK2_RCKW	1369	1390	22	VGIDVKDWPIQIRDKRKRDLVL			20	2662.55	WT MLI-2	0	2663.99	0.009654	0	0	3.93251	0.00868	0	0	0	1	1
LRRK2_RCKW	1369	1390	22	VGIDVKDWPIQIRDKRKRDLVL			20	2662.55	WT MLI-2	0.5	2671.48	0.0546	7.49041	0.055447	3.9303	0.005293	9.60309	0.0710859	48.0154	0.78	1
LRRK2_RCKW	1369	1390	22	VGIDVKDWPIQIRDKRKRDLVL			20	2662.55	WT MLI-2	1	2671.75	0.137753	7.76255	0.138091	3.92996	0.007982	10.9332	0.194494	54.6659	0.71	1
LRRK2_RCKW	1369	1390	22	VGIDVKDWPIQIRDKRKRDLVL			20	2662.55	WT MLI-2	2	2671.5	0.026192	7.50662	0.027914	3.95252	0.011321	10.5727	0.0393155	52.8635	0.71	1
LRRK2_RCKW	1371	1390	20	IDVKDWPIQIRDKRKRDLVL			18	2506.46	WT APO	0	2507.78	0.043836	0	0	3.82734	0.000811	0	0	0	1	1
LRRK2_RCKW	1371	1390	20	IDVKDWPIQIRDKRKRDLVL			18	2506.46	WT APO	0.5	2514.85	0.037871	7.07268	0.05793	3.83592	0.003223	9.06754	0.0742692	50.3752	0.78	1
LRRK2_RCKW	1371	1390	20	IDVKDWPIQIRDKRKRDLVL			18	2506.46	WT APO	1	2515.06	0.068231	7.28207	0.081099	3.84034	0.002645	10.2564	0.114224	56.9802	0.71	1
LRRK2_RCKW	1371	1390	20	IDVKDWPIQIRDKRKRDLVL			18	2506.46	WT APO	2	2515.27	0.072404	7.48481	0.08464	3.84389	0.00314	10.542	0.119211	58.5666	0.71	1
LRRK2_RCKW	1371	1390	20	IDVKDWPIQIRDKRKRDLVL			18	2506.46	WT MLI-2	0	2507.82	0.029972	0	0	3.82744	0.012688	0	0	0	1	1
LRRK2_RCKW	1371	1390	20	IDVKDWPIQIRDKRKRDLVL			18	2506.46	WT MLI-2	0.5	2514.77	0.070596	6.95932	0.076695	3.83222	0.00527	8.9222	0.0983269	49.5678	0.78	1
LRRK2_RCKW	1371	1390	20	IDVKDWPIQIRDKRKRDLVL			18	2506.46	WT MLI-2	1	2514.88	0.096917	7.06624	0.101446	3.83393	0.005748	9.95245	0.142882	55.2914	0.71	1
LRRK2_RCKW	1371	1390	20	IDVKDWPIQIRDKRKRDLVL			18	2506.46	WT MLI-2	2	2514.72	0.135038	6.90816	0.138325	3.83978	0.003736	9.72981	0.194824	54.0545	0.71	1
LRRK2_RCKW	1380	1390	11	IRDKRKRDLVL			10	1411.89	WT APO	0	1412.71	0.018956	0	0	2.66311	0.005533	0	0	0	1	1
LRRK2_RCKW	1380	1390	11	IRDKRKRDLVL			10	1411.89	WT APO	0.5	1415.79	0.037102	3.07743	0.041664	2.66317	0.001916	3.94543	0.0534154	39.4543	0.78	1
LRRK2_RCKW	1380	1390	11	IRDKRKRDLVL			10	1411.89	WT APO	1	1415.92	0.006951	3.2078	0.02019	2.66199	0.002347	4.51803	0.0284366	45.1803	0.71	1
LRRK2_RCKW	1380	1390	11	IRDKRKRDLVL			10	1411.89	WT APO	2	1416.11	0.059286	3.39756	0.062243	2.66593	0.004355	4.78529	0.0876662	47.8529	0.71	1
LRRK2_RCKW	1380	1390	11	IRDKRKRDLVL			10	1411.89	WT MLI-2	0	1412.66	0.044444	0	0	2.68356	0.011644	0	0	0	1	1
LRRK2_RCKW	1380	1390	11	IRDKRKRDLVL			10	1411.89	WT MLI-2	0.5	1415.93	0.020906	3.26407	0.049115	2.68833	0.002772	4.18471	0.0629679	41.8471	0.78	1
LRRK2_RCKW	1380	1390	11	IRDKRKRDLVL			10	1411.89	WT MLI-2	1	1415.92	0.049887	3.25295	0.066813	2.68863	0.005005	4.58162	0.0941028	45.8162	0.71	1
LRRK2_RCKW	1380	1390	11	IRDKRKRDLVL			10	1411.89	WT MLI-2	2	1415.88	0.021673	3.21238	0.049447	2.6713	0.006081	4.52447	0.0696437	45.2447	0.71	1
LRRK2_RCKW	1391	1397	7	NVWDFAG			6	808.362	WT APO	0	808.715	0.009935	0	0	4.7192	0.005001	0	0	0	1	1
LRRK2_RCKW	1391	1397	7	NVWDFAG			6	808.362	WT APO	0.5	809.687	0.078584	0.971603	0.07921	4.7419	0.002467	1.24564	0.101551	20.7607	0.78	1
LRRK2_RCKW	1391	1397	7	NVWDFAG			6	808.362	WT APO	1	809.834	0.045205	1.11839	0.046284	4.74313	0.004496	1.5752	0.0651887	26.2533	0.71	1
LRRK2_RCKW	1391	1397	7	NVWDFAG			6	808.362	WT APO	2	809.873	0.067539	1.1573	0.068265	4.75224	0.006216	1.63	0.0961479	27.1666	0.71	1
LRRK2_RCKW	1391	1397	7	NVWDFAG			6	808.362	WT MLI-2	0	808.668	0.036242	0	0	4.68937	0.004635	0	0	0	1	1
LRRK2_RCKW	1391	1397	7	NVWDFAG			6	808.362	WT MLI-2	0.5	809.349	0.146267	0.680954	0.150691	4.6892	0.005485	0.873018	0.193194	14.5503	0.78	1
LRRK2_RCKW	1391	1397	7	NVWDFAG			6	808.362	WT MLI-2	1	809.618	0.303535	0.950751	0.305691	4.69779	0.00783	1.33909	0.430551	22.3181	0.71	1
LRRK2_RCKW	1391	1397	7	NVWDFAG			6	808.362	WT MLI-2	2	809.71	0.038778	1.04234	0.053078	4.71718	0.005702	1.46808	0.0747577	24.468	0.71	1
LRRK2_RCKW	1391	1401	11	NVWDFAGREEF			10	1369.62	WT APO	0	1370.51	0.010682	0	0	4.65392	0.003193	0	0	0	1	1
LRRK2_RCKW	1391	1401	11	NVWDFAGREEF			10	1369.62	WT APO	0.5	1373.23	0.055489	2.72097	0.056507	4.67626	0.003364	3.48842	0.0724449	34.8842	0.78	1
LRRK2_RCKW	1391	1401	11	NVWDFAGREEF			10	1369.62	WT APO	1	1373.34	0.065465	2.83425	0.066331	4.68	0.003603	3.9919	0.0934239	39.919	0.71	1
LRRK2_RCKW	1391	1401	11	NVWDFAGREEF			10	1369.62	WT APO	2	1373.5	0.049186	2.99351	0.050332	4.68693	0.005369	4.21621	0.0708901	42.1621	0.71	1
LRRK2_RCKW	1391	1401	11	NVWDFAGREEF			10	1369.62	WT MLI-2	0	1370.49	0.059917	0	0	4.61525	0.009218	0	0	0	1	1
LRRK2_RCKW	1391	1401	11	NVWDFAGREEF			10	1369.62	WT MLI-2	0.5	1373.03	0.051182	2.54637	0.078801	4.6179	0.007729	3.26458	0.101027	32.6458	0.78	1
LRRK2_RCKW	1391	1401	11	NVWDFAGREEF			10	1369.62	WT MLI-2	1	1373.32	0.226556	2.83358	0.234345	4.62902	0.010586	3.99095	0.330063	39.9095	0.71	1
LRRK2_RCKW	1391	1401	11	NVWDFAGREEF			10	1369.62	WT MLI-2	2	1373.36	0.013848	2.87666	0.061497	4.65107	0.002509	4.05163	0.0866155	40.5163	0.71	1
LRRK2_RCKW	1393	1401	9	WDFAGREEF			8	1156.51	WT APO	0	1157.05	0.03229	0	0	4.65072	0.004019	0	0	0	1	1
LRRK2_RCKW	1393	1401	9	WDFAGREEF			8	1156.51	WT APO	0.5	1159.35	0.036682	2.30521	0.048869	4.67507	0.004096	2.9554	0.0626526	36.9425	0.78	1
LRRK2_RCKW	1393	1401	9	WDFAGREEF			8	1156.51	WT APO	1	1159.36	0.08751	2.31344	0.093278	4.6774	0.002979	3.25837	0.131377	40.7296	0.71	1
LRRK2_RCKW	1393	1401	9	WDFAGREEF			8	1156.51	WT APO	2	1159.52	0.100814	2.47459	0.105859	4.68501	0.005235	3.48533	0.149097	43.5667	0.71	1
LRRK2_RCKW	1393	1401	9	WDFAGREEF			8	1156.51	WT MLI-2	0	1157.02	0.061654	0	0	4.61614	0.005922	0	0	0	1	1
LRRK2_RCKW	1393	1401	9	WDFAGREEF			8	1156.51	WT MLI-2	0.5	1158.97	0.094377	1.95031	0.112731	4.61873	0.007137	2.5004	0.144527	31.255	0.78	1
LRRK2_RCKW	1393	1401	9	WDFAGREEF			8	1156.51	WT MLI-2	1	1159.32	0.033928	2.30125	0.070373	4.62744	0.010327	3.24119	0.0991169	40.5149	0.71	1
LRRK2_RCKW	1393	1401	9	WDFAGREEF			8	1156.51	WT MLI-2	2	1159.43	0.189992	2.40535	0.199745	4.6498	0.002974	3.38782	0.281331	42.3477	0.71	1
LRRK2_RCKW	1402	1408	7	YSTHPHF			5	888.4	WT APO	0	888.803	0.009289	0	0	3.06661	0.005292	0	0	0	1	1
LRRK2_RCKW	1402	1408	7	YSTHPHF			5	888.4	WT APO	0.5	889.719	0.014371	0.916623	0.017112	3.06252	0.003994	1.17516	0.0219385	23.5032	0.78	1
LRRK2_RCKW	1402	1408	7	YSTHPHF			5	888.4	WT APO	1	889.773	0.001284	0.970634	0.009377	3.06256	0.002438	1.36709	0.013207	27.3418	0.71	1
LRRK2_RCKW	1402	1408	7	YSTHPHF			5	888.4	WT APO	2	889.802	0.011475	0.998962	0.014764	3.06838	0.003192	1.40699	0.0207944	28.1398	0.71	1
LRRK2_RCKW	1402	1408	7	YSTHPHF			5	888.4	WT MLI-2	0	888.81	0.017854	0	0	3.0899	0.014022	0	0	0	1	1
LRRK2_RCKW	1402	1408	7	YSTHPHF			5	888.4	WT MLI-2	0.5	889.716	0.041615	0.905825	0.045283	3.08603	0.003199	1.16131	0.0580551	23.2263	0.78	1
LRRK2_RCKW	1402	1408	7	YSTHPHF			5	888.4	WT MLI-2	1	889.751	0.078611	0.940993	0.080613	3.08567	0.006176	1.32534	0.113539	26.5068	0.71	1
LRRK2_RCKW	1402	1408	7	YSTHPHF			5	888.4	WT MLI-2	2	889.715	0.036077	0.905365	0.040253	3.07338	0.003004	1.27516	0.0566944	25.5032	0.71	1
LRRK2_RCKW	1402	1415	14	YSTHPHFMTQRALY			12	1751.83	WT APO	0	1752.87	0.009501	0	0	3.53017	0.002232	0	0	0	1	1
LRRK2_RCKW	1402	1415	14	YSTHPHFMTQRALY			12	1751.83	WT APO	0.5	1755.84	0.021633	2.97564	0.023628	3.53648	0.003804	3.81493	0.0302923	31.791	0.78	1
LRRK2_RCKW	1402	1415	14	YSTHPHFMTQRALY			12	1751.83	WT APO	1	1755.99	0.018242	3.11808	0.020568	3.5369	0.006486	4.39167	0.028969	36.5972	0.71	1
LRRK2_RCKW	1402	1415	14	YSTHPHFMTQRALY			12	1751.83	WT APO	2	1756.1	0.038134	3.23349	0.039299	3.54004	0.002545	4.55421	0.0553507	37.9517	0.71	1
LRRK2_RCKW	1402	1415	14	YSTHPHFMTQRALY			12	1751.83	WT MLI-2	0	1752.87	0.019145	0	0	3.53234	0.01445	0	0	0	1	1
LRRK2_RCKW	1402	1415	14	YSTHPHFMTQRALY			12	1751.83	WT MLI-2	0.5	1755.72	0.019218	2.84481	0.027126	3.53736	0.001476	3.6472	0.0347769	30.3933	0.78	1
LRRK2_RCKW	1402	1415	14	YSTHPHFMTQRALY			12	1751.83	WT MLI-2	1	1755.95	0.083977	3.07704	0.086131	3.54017	0.006197	4.33386	0.121311	36.1155	0.71	1
LRRK2_RCKW	1402	1415	14	YSTHPHFMTQRALY			12	1751.83	WT MLI-2	2	1755.89	0.02166	3.01629	0.028908	3.54483	0.00108	4.2483	0.0407155	35.4025	0.71	1
LRRK2_RCKW	1402	1416	15	YSTHPHFMTQRALYL			13	1864.92	WT APO	0	1865.97	0.006215	0	0	3.88672	0.000621	0	0	0	1	1
LRRK2_RCKW	1402	1416	15	YSTHPHFMTQRALYL			13	1864.92	WT APO	0.5	1868.93	0.025982	2.96027	0.026715	3.89746	0.005585	3.79522	0.03425	29.194	0.78	1
LRRK2_RCKW	1402	1416	15	YSTHPHFMTQRALYL			13	1864.92	WT APO	1	1869.04	0.023715	3.07645	0.024516	3.90093	0.002297	4.33303	0.0345296	33.331	0.71	1
LRRK2_RCKW	1402	1416	15	YSTHPHFMTQRALYL			13	1864.92	WT APO	2	1869.13	0.05535	3.16347	0.055698	3.90657	0.002105	4.45559	0.0784479	34.2738	0.71	1
LRRK2_RCKW	1402	1416	15	YSTHPHFMTQRALYL			13	1864.92	WT MLI-2	0	1865.98	0.032827	0	0	3.88314	0.016458	0	0	0	1	1
LRRK2_RCKW	1402	1416	15	YSTHPHFMTQRALYL			13	1864.92	WT MLI-2	0.5	1868.81	0.007839	2.83065	0.033749	3.88872	0.002208	3.62904	0.0432679	27.9157	0.78	1
LRRK2_RCKW	1402	1416	15	YSTHPHFMTQRALYL			13	1864.92	WT MLI-2	1	1868.94	0.092935	2.96352	0.098563	3.89353	0.004216	4.17398	0.138821	32.1075	0.71	1
LRRK2_RCKW	1402	1416	15	YSTHPHFMTQRALYL			13	1864.92	WT MLI-2	2	1868.89	0.020102	2.91676	0.038492	3.89648	0.002532	4.10811	0.0542141	31.6008	0.71	1
LRRK2_RCKW	1403	1415	13	STHPHFMTQRALY			11	1588.77	WT APO	0	1589.6	0.032859	0	0	3.32754	0.003537	0	0	0	1	1
LRRK2_RCKW	1403	1415	13	STHPHFMTQRALY			11	1588.77	WT APO	0.5	1592.44	0.101799	2.83194	0.106971	3.33342	0.005178	3.63069	0.137142	33.0062	0.78	1
LRRK2_RCKW	1403	1415	13	STHPHFMTQRALY			11	1588.77	WT APO	1	1592.73	0.031585	3.12389	0.045577	3.32877	0.006023	4.39984	0.064193	39.9986	0.71	1
LRRK2_RCKW	1403	1415	13	STHPHFMTQRALY			11	1588.77	WT APO	2	1592.86	0.125514	3.25859	0.129744	3.33323	0.003211	4.58956	0.182738	41.7233	0.71	1
LRRK2_RCKW	1403	1415	13	STHPHFMTQRALY			11	1588.77	WT MLI-2	0	1589.65	0.150263	0	0	3.33168	0.013139	0	0	0	1	1
LRRK2_RCKW	1403	1415	13	STHPHFMTQRALY			11	1588.77	WT MLI-2	0.5	1592.31	0.062656	2.66342	0.162803	3.33403	0.004677	3.41465	0.208722	31.0422	0.78	1
LRRK2_RCKW	1403	1415	13	STHPHFMTQRALY			11	1588.77	WT MLI-2	1	1592.72	0.095362	3.0775	0.177969	3.33831	0.007135	4.33451	0.250661	39.4046	0.71	1
LRRK2_RCKW	1403	1415	13	STHPHFMTQRALY			11	1588.77	WT MLI-2	2	1592.82	0.112808	3.17837	0.187895	3.33257	0.001963	4.47658	0.264641	40.6962	0.71	1
LRRK2_RCKW	1416	1435	20	LAVYDLSKGQAEVDAMKPWL			18	2234.15	WT APO	0	2235.44	0.037721	0	0	4.60016	0.00522	0	0	0	1	1
LRRK2_RCKW	1416	1435	20	LAVYDLSKGQAEVDAMKPWL			18	2234.15	WT APO	0.5	2238.68	0.048543	3.24283	0.061476	4.62985	0.003082	4.15748	0.0788154	23.0971	0.78	1
LRRK2_RCKW	1416	1435	20	LAVYDLSKGQAEVDAMKPWL			18	2234.15	WT APO	1	2238.99	0.045011	3.54862	0.058727	4.62831	0.004366	4.99806	0.0827141	27.767	0.71	1
LRRK2_RCKW	1416	1435	20	LAVYDLSKGQAEVDAMKPWL			18	2234.15	WT APO	2	2239.24	0.082609	3.8015	0.090814	4.64465	0.006143	5.35422	0.127907	29.7457	0.71	1
LRRK2_RCKW	1416	1435	20	LAVYDLSKGQAEVDAMKPWL			18	2234.15	WT MLI-2	0	2235.47	0.036455	0	0	4.56911	0.01127	0	0	0	1	1
LRRK2_RCKW	1416	1435	20	LAVYDLSKGQAEVDAMKPWL			18	2234.15	WT MLI-2	0.5	2238.44	0.068603	2.96972	0.077687	4.57196	0.009052	3.80733	0.0995987	21.1519	0.78	1
LRRK2_RCKW	1416	1435	20	LAVYDLSKGQAEVDAMKPWL			18	2234.15	WT MLI-2	1	2238.96	0.282617	3.48874	0.284958	4.58183	0.009693	4.91372	0.401349	27.2984	0.71	1
LRRK2_RCKW	1416	1435	20	LAVYDLSKGQAEVDAMKPWL			18	2234.15	WT MLI-2	2	2239.11	0.067562	3.63561	0.07677	4.60046	0.004549	5.12058	0.108127	28.4477	0.71	1
LRRK2_RCKW	1417	1429	13	AVYDLSKGQAEVD			12	1394.68	WT APO	0	1395.34	0.004284	0	0	3.42817	0.004668	0	0	0	1	1
LRRK2_RCKW	1417	1429	13	AVYDLSKGQAEVD			12	1394.68	WT APO	0.5	1398.23	0.037355	2.89691	0.0376	3.42673	0.004064	3.71399	0.0482051	30.9499	0.78	1
LRRK2_RCKW	1417	1429	13	AVYDLSKGQAEVD			12	1394.68	WT APO	1	1398.45	0.040651	3.11545	0.040876	3.42731	0.001085	4.38795	0.0575718	36.5663	0.71	1
LRRK2_RCKW	1417	1429	13	AVYDLSKGQAEVD			12	1394.68	WT APO	2	1398.57	0.029591	3.23734	0.029899	3.42981	0.001927	4.55964	0.0421113	37.997	0.71	1
LRRK2_RCKW	1417	1429	13	AVYDLSKGQAEVD			12	1394.68	WT MLI-2	0	1395.34	0.017624	0	0	3.42712	0.009605	0	0	0	1	1
LRRK2_RCKW	1417	1429	13	AVYDLSKGQAEVD			12	1394.68	WT MLI-2	0.5	1398.19	0.046732	2.84978	0.049945	3.43002	0.003179	3.65356	0.0640321	30.4463	0.78	1
LRRK2_RCKW	1417	1429	13	AVYDLSKGQAEVD			12	1394.68	WT MLI-2	1	1398.56	0.174912	3.227	0.175797	3.43084	0.001536	4.54506	0.247601	37.8755	0.71	1
LRRK2_RCKW	1417	1429	13	AVYDLSKGQAEVD			12	1394.68	WT MLI-2	2	1398.54	0.038131	3.2027	0.042007	3.43144	0.003344	4.51084	0.0591648	37.5903	0.71	1
LRRK2_RCKW	1417	1435	19	AVYDLSKGQAEVDAMKPWL			17	2121.07	WT APO	0	2122.18	0.061513	0	0	4.50911	0.002817	0	0	0	1	1
LRRK2_RCKW	1417	1435	19	AVYDLSKGQAEVDAMKPWL			17	2121.07	WT APO	0.5	2125.46	0.071229	3.2759	0.094113	4.52381	0.003784	4.19987	0.120658	24.7051	0.78	1
LRRK2_RCKW	1417	1435	19	AVYDLSKGQAEVDAMKPWL			17	2121.07	WT APO	1	2125.72	0.081911	3.53397	0.102436	4.52985	0.003747	4.97742	0.144276	29.2789	0.71	1
LRRK2_RCKW	1417	1435	19	AVYDLSKGQAEVDAMKPWL			17	2121.07	WT APO	2	2126.02	0.017529	3.84091	0.063961	4.53602	0.005206	5.40973	0.0900859	31.8219	0.71	1
LRRK2_RCKW	1417	1435	19	AVYDLSKGQAEVDAMKPWL			17	2121.07	WT MLI-2	0	2122.18	0.144225	0	0	4.48605	0.015806	0	0	0	1	1
LRRK2_RCKW	1417	1435	19	AVYDLSKGQAEVDAMKPWL			17	2121.07	WT MLI-2	0.5	2125.15	0.103172	2.97324	0.177328	4.47737	0.009194	3.81185	0.227344	22.4226	0.78	1
LRRK2_RCKW	1417	1435	19	AVYDLSKGQAEVDAMKPWL			17	2121.07	WT MLI-2	1	2125.57	0.113764	3.38986	0.183693	4.4916	0.008396	4.77445	0.258723	28.085	0.71	1
LRRK2_RCKW	1417	1435	19	AVYDLSKGQAEVDAMKPWL			17	2121.07	WT MLI-2	2	2125.84	0.060785	3.65747	0.156511	4.50704	0.00385	5.15137	0.220438	30.3022	0.71	1
LRRK2_RCKW	1419	1429	11	YDLSKGQAEVD			10	1224.57	WT APO	0	1225.19	0.010091	0	0	3.16805	0.002741	0	0	0	1	1
LRRK2_RCKW	1419	1429	11	YDLSKGQAEVD			10	1224.57	WT APO	0.5	1227.9	0.003431	2.70636	0.010658	3.16273	0.005248	3.46969	0.0136641	34.6969	0.78	1
LRRK2_RCKW	1419	1429	11	YDLSKGQAEVD			10	1224.57	WT APO	1	1228.1	0.023126	2.90727	0.025231	3.16352	0.000569	4.09474	0.0355366	40.9474	0.71	1
LRRK2_RCKW	1419	1429	11	YDLSKGQAEVD			10	1224.57	WT APO	2	1228.24	0.035725	3.04479	0.037123	3.16692	0.002026	4.28844	0.0522859	42.8844	0.71	1
LRRK2_RCKW	1419	1429	11	YDLSKGQAEVD			10	1224.57	WT MLI-2	0	1225.16	0.008374	0	0	3.17943	0.010232	0	0	0	1	1
LRRK2_RCKW	1419	1429	11	YDLSKGQAEVD			10	1224.57	WT MLI-2	0.5	1227.77	0.051804	2.61326	0.052476	3.17684	0.00352	3.35033	0.0672769	33.5033	0.78	1
LRRK2_RCKW	1419	1429	11	YDLSKGQAEVD			10	1224.57	WT MLI-2	1	1228.2	0.126705	3.04015	0.126982	3.17743	0.005759	4.2819	0.178848	42.819	0.71	1
LRRK2_RCKW	1419	1429	11	YDLSKGQAEVD			10	1224.57	WT MLI-2	2	1228.23	0.032437	3.0676	0.0335	3.16939	0.001696	4.32057	0.0471831	43.2057	0.71	1
LRRK2_RCKW	1419	1435	17	YDLSKGQAEVDAMKPWL			15	1950.96	WT APO	0	1952.09	0.016455	0	0	4.46915	0.008115	0	0	0	1	1
LRRK2_RCKW	1419	1435	17	YDLSKGQAEVDAMKPWL			15	1950.96	WT APO	0.5	1955.15	0.025861	3.06588	0.030652	4.49141	0.005165	3.93062	0.0392974	26.2041	0.78	1
LRRK2_RCKW	1419	1435	17	YDLSKGQAEVDAMKPWL			15	1950.96	WT APO	1	1955.46	0.048341	3.36937	0.051064	4.49808	0.003667	4.74559	0.0719211	31.6372	0.71	1
LRRK2_RCKW	1419	1435	17	YDLSKGQAEVDAMKPWL			15	1950.96	WT APO	2	1955.76	0.041461	3.66959	0.044607	4.50356	0.003318	5.16844	0.0628268	34.4563	0.71	1
LRRK2_RCKW	1419	1435	17	YDLSKGQAEVDAMKPWL			15	1950.96	WT MLI-2	0	1952.11	0.010313	0	0	4.43066	0.012859	0	0	0	1	1
LRRK2_RCKW	1419	1435	17	YDLSKGQAEVDAMKPWL			15	1950.96	WT MLI-2	0.5	1955.07	0.071702	2.95837	0.07244	4.42696	0.00647	3.79278	0.0928718	25.2852	0.78	1
LRRK2_RCKW	1419	1435	17	YDLSKGQAEVDAMKPWL			15	1950.96	WT MLI-2	1	1955.64	0.312848	3.52779	0.313018	4.4429	0.010494	4.96872	0.44087	33.1248	0.71	1
LRRK2_RCKW	1419	1435	17	YDLSKGQAEVDAMKPWL			15	1950.96	WT MLI-2	2	1955.62	0.009033	3.50706	0.013709	4.46822	0.006142	4.93952	0.0193085	32.9301	0.71	1
LRRK2_RCKW	1419	1436	18	YDLSKGQAEVDAMKPWLF			16	2098.03	WT APO	0	2099.28	0.012353	0	0	4.79841	0.004035	0	0	0	1	1
LRRK2_RCKW	1419	1436	18	YDLSKGQAEVDAMKPWLF			16	2098.03	WT APO	0.5	2102.48	0.062874	3.20428	0.064076	4.83554	0.002065	4.10806	0.0821487	25.6753	0.78	1
LRRK2_RCKW	1419	1436	18	YDLSKGQAEVDAMKPWLF			16	2098.03	WT APO	1	2102.76	0.011887	3.48395	0.017143	4.82986	0.006035	4.90697	0.0241451	30.6686	0.71	1
LRRK2_RCKW	1419	1436	18	YDLSKGQAEVDAMKPWLF			16	2098.03	WT APO	2	2103.01	0.03934	3.72909	0.041234	4.84265	0.009269	5.25224	0.0580761	32.8265	0.71	1
LRRK2_RCKW	1419	1436	18	YDLSKGQAEVDAMKPWLF			16	2098.03	WT MLI-2	0	2099.26	0.00869	0	0	4.75324	0.002369	0	0	0	1	1
LRRK2_RCKW	1419	1436	18	YDLSKGQAEVDAMKPWLF			16	2098.03	WT MLI-2	0.5	2102.31	0.080448	3.04785	0.080916	4.75996	0.009098	3.90749	0.103738	24.4218	0.78	1
LRRK2_RCKW	1419	1436	18	YDLSKGQAEVDAMKPWLF			16	2098.03	WT MLI-2	1	2102.92	0.322652	3.66018	0.322769	4.76876	0.012123	5.15518	0.454604	32.2199	0.71	1
LRRK2_RCKW	1419	1436	18	YDLSKGQAEVDAMKPWLF			16	2098.03	WT MLI-2	2	2102.98	0.039017	3.71261	0.039972	4.79488	0.002221	5.22903	0.0562986	32.6814	0.71	1
LRRK2_RCKW	1430	1436	7	AMKPWLF			5	892.475	WT APO	0	892.966	0.007449	0	0	4.80244	0.002737	0	0	0	1	1
LRRK2_RCKW	1430	1436	7	AMKPWLF			5	892.475	WT APO	0.5	893.156	0.011132	0.190271	0.013394	4.83762	0.001713	0.243937	0.0171718	4.87874	0.78	1
LRRK2_RCKW	1430	1436	7	AMKPWLF			5	892.475	WT APO	1	893.238	0.029245	0.272256	0.030179	4.83469	0.005763	0.383459	0.0425056	7.66918	0.71	1
LRRK2_RCKW	1430	1436	7	AMKPWLF			5	892.475	WT APO	2	893.309	0.013079	0.343168	0.015052	4.84715	0.007682	0.483335	0.0212	9.6667	0.71	1
LRRK2_RCKW	1430	1436	7	AMKPWLF			5	892.475	WT MLI-2	0	892.963	0.028894	0	0	4.76289	0.005654	0	0	0	1	1
LRRK2_RCKW	1430	1436	7	AMKPWLF			5	892.475	WT MLI-2	0.5	893.103	0.05787	0.140311	0.064683	4.77062	0.008068	0.179886	0.0829269	3.59772	0.78	1
LRRK2_RCKW	1430	1436	7	AMKPWLF			5	892.475	WT MLI-2	1	893.203	0.101554	0.240576	0.105584	4.78052	0.011553	0.338839	0.14871	6.77679	0.71	1
LRRK2_RCKW	1430	1436	7	AMKPWLF			5	892.475	WT MLI-2	2	893.237	0.03152	0.27437	0.042759	4.80484	0.002112	0.386437	0.0602239	7.72873	0.71	1
LRRK2_RCKW	1436	1449	14	FNIKARASSSPVIL			12	1502.87	WT APO	0	1503.69	0.01003	0	0	3.77811	0.003569	0	0	0	1	1
LRRK2_RCKW	1436	1449	14	FNIKARASSSPVIL			12	1502.87	WT APO	0.5	1506.64	0.067594	2.94586	0.068334	3.78165	0.003706	3.77675	0.0876077	31.4729	0.78	1
LRRK2_RCKW	1436	1449	14	FNIKARASSSPVIL			12	1502.87	WT APO	1	1507.05	0.011077	3.3566	0.014943	3.78587	0.003735	4.72761	0.0210465	39.3968	0.71	1
LRRK2_RCKW	1436	1449	14	FNIKARASSSPVIL			12	1502.87	WT APO	2	1507.28	0.032475	3.5878	0.033988	3.79111	0.005481	5.05324	0.0478704	42.1103	0.71	1
LRRK2_RCKW	1436	1449	14	FNIKARASSSPVIL			12	1502.87	WT MLI-2	0	1503.69	0.020697	0	0	3.77849	0.013021	0	0	0	1	1
LRRK2_RCKW	1436	1449	14	FNIKARASSSPVIL			12	1502.87	WT MLI-2	0.5	1507.2	0.009385	3.51184	0.022725	3.78125	0.001575	4.50236	0.0291346	37.5197	0.78	1
LRRK2_RCKW	1436	1449	14	FNIKARASSSPVIL			12	1502.87	WT MLI-2	1	1507.62	0.110574	3.9296	0.112494	3.78146	0.005082	5.53465	0.158442	46.1221	0.71	1
LRRK2_RCKW	1436	1449	14	FNIKARASSSPVIL			12	1502.87	WT MLI-2	2	1507.68	0.03303	3.99354	0.038979	3.78636	0.000357	5.62471	0.0549	46.8725	0.71	1
LRRK2_RCKW	1437	1449	13	NIKARASSSPVIL			11	1355.8	WT APO	0	1356.63	0.004297	0	0	3.46167	0.008564	0	0	0	1	1
LRRK2_RCKW	1437	1449	13	NIKARASSSPVIL			11	1355.8	WT APO	0.5	1359.73	0.02585	3.09342	0.026205	3.4649	0.008056	3.96592	0.0335962	36.0539	0.78	1
LRRK2_RCKW	1437	1449	13	NIKARASSSPVIL			11	1355.8	WT APO	1	1360.02	0.017228	3.38827	0.017755	3.46303	0.007565	4.77221	0.025007	43.3838	0.71	1
LRRK2_RCKW	1437	1449	13	NIKARASSSPVIL			11	1355.8	WT APO	2	1360.3	0.059072	3.66624	0.059229	3.4762	0.001775	5.16372	0.0834211	46.9429	0.71	1
LRRK2_RCKW	1437	1449	13	NIKARASSSPVIL			11	1355.8	WT MLI-2	0	1356.61	0.029639	0	0	3.46975	0.027688	0	0	0	1	1
LRRK2_RCKW	1437	1449	13	NIKARASSSPVIL			11	1355.8	WT MLI-2	0.5	1360.12	0.019094	3.50868	0.035257	3.47951	0.002277	4.49831	0.0452013	40.8938	0.78	1
LRRK2_RCKW	1437	1449	13	NIKARASSSPVIL			11	1355.8	WT MLI-2	1	1360.41	0.073612	3.79874	0.079355	3.47886	0.002254	5.35035	0.111768	48.6395	0.71	1
LRRK2_RCKW	1437	1449	13	NIKARASSSPVIL			11	1355.8	WT MLI-2	2	1360.43	0.039245	3.81954	0.04918	3.47757	0.000335	5.37964	0.0692676	48.9058	0.71	1
LRRK2_RCKW	1450	1466	17	VGTHLDVSDEKQRKACM			16	1916.93	WT APO	0	1918.1	0.019991	0	0	2.80554	0.003033	0	0	0	1	1
LRRK2_RCKW	1450	1466	17	VGTHLDVSDEKQRKACM			16	1916.93	WT APO	0.5	1923.56	0.095779	5.46236	0.097843	2.80044	0.005476	7.00302	0.12544	43.7689	0.78	1
LRRK2_RCKW	1450	1466	17	VGTHLDVSDEKQRKACM			16	1916.93	WT APO	1	1924.13	0.024792	6.02849	0.031847	2.79772	0.000884	8.49083	0.0448549	53.0677	0.71	1
LRRK2_RCKW	1450	1466	17	VGTHLDVSDEKQRKACM			16	1916.93	WT APO	2	1924.35	0.075496	6.24816	0.078098	2.80257	0.004336	8.80022	0.109997	55.0014	0.71	1
LRRK2_RCKW	1450	1466	17	VGTHLDVSDEKQRKACM			16	1916.93	WT MLI-2	0	1918.07	0.014577	0	0	2.82428	0.013121	0	0	0	1	1
LRRK2_RCKW	1450	1466	17	VGTHLDVSDEKQRKACM			16	1916.93	WT MLI-2	0.5	1923.66	0.067293	5.5888	0.068854	2.81824	0.002792	7.16513	0.0882744	44.7821	0.78	1
LRRK2_RCKW	1450	1466	17	VGTHLDVSDEKQRKACM			16	1916.93	WT MLI-2	1	1924.34	0.216264	6.26394	0.216754	2.82273	0.008915	8.82245	0.305287	55.1403	0.71	1
LRRK2_RCKW	1450	1466	17	VGTHLDVSDEKQRKACM			16	1916.93	WT MLI-2	2	1924.3	0.045686	6.22794	0.047955	2.81033	0.004238	8.77175	0.0675423	54.8234	0.71	1
LRRK2_RCKW	1451	1466	16	GTHLDVSDEKQRKACM			15	1817.86	WT APO	0	1818.92	0.003792	0	0	2.80886	0.003386	0	0	0	1	1
LRRK2_RCKW	1451	1466	16	GTHLDVSDEKQRKACM			15	1817.86	WT APO	0.5	1824.02	0.024837	5.10102	0.025124	2.80469	0.004791	6.53976	0.0322103	43.5984	0.78	1
LRRK2_RCKW	1451	1466	16	GTHLDVSDEKQRKACM			15	1817.86	WT APO	1	1824.5	0.142832	5.58453	0.142882	2.8031	0.000412	7.86553	0.201242	52.4369	0.71	1
LRRK2_RCKW	1451	1466	16	GTHLDVSDEKQRKACM			15	1817.86	WT APO	2	1824.83	0.104628	5.91318	0.104696	2.8079	0.003025	8.32842	0.147459	55.5228	0.71	1
LRRK2_RCKW	1451	1466	16	GTHLDVSDEKQRKACM			15	1817.86	WT MLI-2	0	1818.91	0.021699	0	0	2.82827	0.012537	0	0	0	1	1
LRRK2_RCKW	1451	1466	16	GTHLDVSDEKQRKACM			15	1817.86	WT MLI-2	0.5	1824.11	0.020178	5.20791	0.029631	2.82141	0.003101	6.67681	0.0379885	44.5121	0.78	1
LRRK2_RCKW	1451	1466	16	GTHLDVSDEKQRKACM			15	1817.86	WT MLI-2	1	1824.7	0.333677	5.78932	0.334382	2.82631	0.008781	8.15397	0.470961	54.3598	0.71	1
LRRK2_RCKW	1451	1466	16	GTHLDVSDEKQRKACM			15	1817.86	WT MLI-2	2	1824.64	0.192872	5.73385	0.194089	2.81396	0.003874	8.07585	0.273365	53.839	0.71	1
LRRK2_RCKW	1455	1466	12	DVSDEKQRKACM			11	1409.65	WT APO	0	1410.52	0.010114	0	0	2.15869	0.013482	0	0	0	1	1
LRRK2_RCKW	1455	1466	12	DVSDEKQRKACM			11	1409.65	WT APO	0.5	1415.86	0.02938	5.33137	0.031072	2.1378	0.020657	6.83509	0.0398359	62.1372	0.78	1
LRRK2_RCKW	1455	1466	12	DVSDEKQRKACM			11	1409.65	WT APO	1	1416.39	0.01351	5.86257	0.016876	2.15349	0.006035	8.25714	0.023769	75.0649	0.71	1
LRRK2_RCKW	1455	1466	12	DVSDEKQRKACM			11	1409.65	WT APO	2	1416.58	0.071329	6.0509	0.072042	2.12037	0.019532	8.5224	0.101468	77.4764	0.71	1
LRRK2_RCKW	1455	1466	12	DVSDEKQRKACM			11	1409.65	WT MLI-2	0	1410.49	0.01891	0	0	2.17975	0.006526	0	0	0	1	1
LRRK2_RCKW	1455	1466	12	DVSDEKQRKACM			11	1409.65	WT MLI-2	0.5	1415.84	0.031798	5.34997	0.036996	2.17781	0.010396	6.85894	0.0474308	62.354	0.78	1
LRRK2_RCKW	1455	1466	12	DVSDEKQRKACM			11	1409.65	WT MLI-2	1	1416.4	0.056126	5.90765	0.059226	2.16169	0.008045	8.32063	0.0834169	75.6421	0.71	1
LRRK2_RCKW	1455	1466	12	DVSDEKQRKACM			11	1409.65	WT MLI-2	2	1416.4	0.049677	5.90813	0.053154	2.12387	0.010973	8.32131	0.0748648	75.6483	0.71	1
LRRK2_RCKW	1467	1484	18	SKITKELLNKRGFPAIRD			16	2086.21	WT APO	0	2087.32	0.020873	0	0	3.38786	0.005117	0	0	0	1	1
LRRK2_RCKW	1467	1484	18	SKITKELLNKRGFPAIRD			16	2086.21	WT APO	0.5	2094.06	0.063287	6.74111	0.066641	3.39779	0.003065	8.64245	0.0854372	54.0153	0.78	1
LRRK2_RCKW	1467	1484	18	SKITKELLNKRGFPAIRD			16	2086.21	WT APO	1	2094.95	0.037734	7.63952	0.043122	3.39037	0.004116	10.7599	0.0607352	67.2493	0.71	1
LRRK2_RCKW	1467	1484	18	SKITKELLNKRGFPAIRD			16	2086.21	WT APO	2	2095.56	0.133305	8.24652	0.134929	3.39611	0.003615	11.6148	0.190041	72.5926	0.71	1
LRRK2_RCKW	1467	1484	18	SKITKELLNKRGFPAIRD			16	2086.21	WT MLI-2	0	2087.29	0.020032	0	0	3.3906	0.014854	0	0	0	1	1
LRRK2_RCKW	1467	1484	18	SKITKELLNKRGFPAIRD			16	2086.21	WT MLI-2	0.5	2094.24	0.007497	6.94746	0.021389	3.39275	0.00175	8.907	0.0274218	55.6687	0.78	1
LRRK2_RCKW	1467	1484	18	SKITKELLNKRGFPAIRD			16	2086.21	WT MLI-2	1	2095.1	0.004073	7.80464	0.020442	3.39069	0.004979	10.9924	0.0287915	68.7028	0.71	1
LRRK2_RCKW	1467	1484	18	SKITKELLNKRGFPAIRD			16	2086.21	WT MLI-2	2	2095.58	0.078058	8.28956	0.080588	3.39401	0.00691	11.6754	0.113504	72.9715	0.71	1
LRRK2_RCKW	1467	1490	24	SKITKELLNKRGFPAIRDYHFVNA			22	2817.55	WT APO	0	2819.25	0.002594	0	0	3.74885	0.000992	0	0	0	1	1
LRRK2_RCKW	1467	1490	24	SKITKELLNKRGFPAIRDYHFVNA			22	2817.55	WT APO	0.5	2826.89	0.043157	7.63738	0.043235	3.75645	0.003213	9.79151	0.0554295	44.5069	0.78	1
LRRK2_RCKW	1467	1490	24	SKITKELLNKRGFPAIRDYHFVNA			22	2817.55	WT APO	1	2827.78	0.032267	8.5321	0.032372	3.75534	0.003833	12.017	0.0455944	54.6229	0.71	1
LRRK2_RCKW	1467	1490	24	SKITKELLNKRGFPAIRDYHFVNA			22	2817.55	WT APO	2	2828.38	0.097267	9.12941	0.097301	3.75607	0.004247	12.8583	0.137044	58.4469	0.71	1
LRRK2_RCKW	1467	1490	24	SKITKELLNKRGFPAIRDYHFVNA			22	2817.55	WT MLI-2	0	2819.24	0.029929	0	0	3.7561	0.005003	0	0	0	1	1
LRRK2_RCKW	1467	1490	24	SKITKELLNKRGFPAIRDYHFVNA			22	2817.55	WT MLI-2	0.5	2826.94	0.058004	7.70134	0.06527	3.7503	0.004405	9.87352	0.0836795	44.8796	0.78	1
LRRK2_RCKW	1467	1490	24	SKITKELLNKRGFPAIRDYHFVNA			22	2817.55	WT MLI-2	1	2827.92	0.163508	8.67567	0.166224	3.75017	0.005653	12.2193	0.234118	55.542	0.71	1
LRRK2_RCKW	1467	1490	24	SKITKELLNKRGFPAIRDYHFVNA			22	2817.55	WT MLI-2	2	2828.28	0.059054	9.03601	0.066205	3.75267	0.003597	12.7268	0.0932465	57.849	0.71	1
LRRK2_RCKW	1473	1490	18	LLNKRGFPAIRDYHFVNA			16	2131.16	WT APO	0	2132.33	0.049664	0	0	3.79846	0.005144	0	0	0	1	1
LRRK2_RCKW	1473	1490	18	LLNKRGFPAIRDYHFVNA			16	2131.16	WT APO	0.5	2139.32	0.10675	6.99018	0.117738	3.80758	0.001114	8.96177	0.150946	56.011	0.78	1
LRRK2_RCKW	1473	1490	18	LLNKRGFPAIRDYHFVNA			16	2131.16	WT APO	1	2139.68	0.03184	7.35572	0.058994	3.80929	0.003285	10.3602	0.0830901	64.7511	0.71	1
LRRK2_RCKW	1473	1490	18	LLNKRGFPAIRDYHFVNA			16	2131.16	WT APO	2	2139.63	0.174559	7.29654	0.181486	3.81643	0.003292	10.2768	0.255614	64.2301	0.71	1
LRRK2_RCKW	1473	1490	18	LLNKRGFPAIRDYHFVNA			16	2131.16	WT MLI-2	0	2132.27	0.051624	0	0	3.79638	0.014794	0	0	0	1	1
LRRK2_RCKW	1473	1490	18	LLNKRGFPAIRDYHFVNA			16	2131.16	WT MLI-2	0.5	2139.21	0.11939	6.94056	0.130074	3.80343	0.002128	8.89816	0.166762	55.6135	0.78	1
LRRK2_RCKW	1473	1490	18	LLNKRGFPAIRDYHFVNA			16	2131.16	WT MLI-2	1	2139.77	0.125484	7.50383	0.135688	3.80561	0.005207	10.5688	0.19111	66.0548	0.71	1
LRRK2_RCKW	1473	1490	18	LLNKRGFPAIRDYHFVNA			16	2131.16	WT MLI-2	2	2139.83	0.057805	7.55869	0.077501	3.80519	0.002366	10.646	0.109156	66.5378	0.71	1
LRRK2_RCKW	1475	1490	16	NKRGFPAIRDYHFVNA			14	1904.99	WT APO	0	1905.99	0.03136	0	0	3.66368	0.00326	0	0	0	1	1
LRRK2_RCKW	1475	1490	16	NKRGFPAIRDYHFVNA			14	1904.99	WT APO	0.5	1911.9	0.215277	5.91398	0.217549	3.67348	0.001156	7.58202	0.278909	54.1573	0.78	1
LRRK2_RCKW	1475	1490	16	NKRGFPAIRDYHFVNA			14	1904.99	WT APO	1	1912.28	0.035661	6.29652	0.047488	3.67679	0.001503	8.86834	0.0668845	63.3453	0.71	1
LRRK2_RCKW	1475	1490	16	NKRGFPAIRDYHFVNA			14	1904.99	WT APO	2	1912.44	0.049874	6.45756	0.058914	3.67645	0.004891	9.09515	0.0829775	64.9654	0.71	1
LRRK2_RCKW	1475	1490	16	NKRGFPAIRDYHFVNA			14	1904.99	WT MLI-2	0	1905.96	0.010463	0	0	3.66868	0.009505	0	0	0	1	1
LRRK2_RCKW	1475	1490	16	NKRGFPAIRDYHFVNA			14	1904.99	WT MLI-2	0.5	1911.99	0.122479	6.02975	0.122925	3.66737	0.001964	7.73045	0.157596	55.2175	0.78	1
LRRK2_RCKW	1475	1490	16	NKRGFPAIRDYHFVNA			14	1904.99	WT MLI-2	1	1912.46	0.042362	6.50394	0.043635	3.66848	0.003858	9.16047	0.0614577	65.432	0.71	1
LRRK2_RCKW	1475	1490	16	NKRGFPAIRDYHFVNA			14	1904.99	WT MLI-2	2	1912.38	0.085743	6.42662	0.086379	3.67237	0.001502	9.05158	0.121661	64.6541	0.71	1
LRRK2_RCKW	1490	1507	18	ATEESDALAKLRKTIINE			17	2002.08	WT APO	0	2003.08	0.041743	0	0	4.14418	0.007019	0	0	0	1	1
LRRK2_RCKW	1490	1507	18	ATEESDALAKLRKTIINE			17	2002.08	WT APO	0.5	2006.11	0.042626	3.02618	0.059661	4.16296	0.003662	3.87972	0.0764885	22.8219	0.78	1
LRRK2_RCKW	1490	1507	18	ATEESDALAKLRKTIINE			17	2002.08	WT APO	1	2006.57	0.016283	3.49097	0.044807	4.16733	0.00434	4.91685	0.0631085	28.9227	0.71	1
LRRK2_RCKW	1490	1507	18	ATEESDALAKLRKTIINE			17	2002.08	WT APO	2	2007.02	0.033538	3.93789	0.053547	4.16928	0.001841	5.54632	0.0754183	32.6254	0.71	1
LRRK2_RCKW	1490	1507	18	ATEESDALAKLRKTIINE			17	2002.08	WT MLI-2	0	2003.03	0.048725	0	0	4.13101	0.011036	0	0	0	1	1
LRRK2_RCKW	1490	1507	18	ATEESDALAKLRKTIINE			17	2002.08	WT MLI-2	0.5	2005.81	0.068896	2.77466	0.084385	4.12676	0.007373	3.55726	0.108186	20.925	0.78	1
LRRK2_RCKW	1490	1507	18	ATEESDALAKLRKTIINE			17	2002.08	WT MLI-2	1	2006.34	0.035794	3.3078	0.060459	4.13144	0.007955	4.65887	0.0851535	27.4051	0.71	1
LRRK2_RCKW	1490	1507	18	ATEESDALAKLRKTIINE			17	2002.08	WT MLI-2	2	2006.91	0.055785	3.88178	0.074068	4.15395	0.004271	5.4673	0.104321	32.1606	0.71	1
LRRK2_RCKW	1491	1497	7	TEESDAL			6	764.331	WT APO	0	764.634	0.000494	0	0	3.28946	0.004925	0	0	0	1	1
LRRK2_RCKW	1491	1497	7	TEESDAL			6	764.331	WT APO	0.5	767.136	0.016824	2.50178	0.016831	3.27558	0.006331	3.20741	0.0215782	53.4568	0.78	1
LRRK2_RCKW	1491	1497	7	TEESDAL			6	764.331	WT APO	1	767.443	0.025778	2.80889	0.025782	3.27546	0.001578	3.95618	0.0363127	65.9364	0.71	1
LRRK2_RCKW	1491	1497	7	TEESDAL			6	764.331	WT APO	2	767.617	0.04267	2.98322	0.042673	3.27894	0.001485	4.20172	0.0601028	70.0286	0.71	1
LRRK2_RCKW	1491	1497	7	TEESDAL			6	764.331	WT MLI-2	0	764.628	0.014939	0	0	3.30569	0.011244	0	0	0	1	1
LRRK2_RCKW	1491	1497	7	TEESDAL			6	764.331	WT MLI-2	0.5	767.122	0.02194	2.49382	0.026544	3.30415	0.002962	3.19721	0.0340308	53.2868	0.78	1
LRRK2_RCKW	1491	1497	7	TEESDAL			6	764.331	WT MLI-2	1	767.389	0.024779	2.76142	0.028934	3.30019	0.005753	3.88933	0.0407521	64.8222	0.71	1
LRRK2_RCKW	1491	1497	7	TEESDAL			6	764.331	WT MLI-2	2	767.564	0.015713	2.9365	0.021681	3.28771	0.002095	4.13591	0.0305366	68.9318	0.71	1
LRRK2_RCKW	1491	1507	17	TEESDALAKLRKTIINE			16	1931.04	WT APO	0	1932.09	0.0848	0	0	4.23249	0.006892	0	0	0	1	1
LRRK2_RCKW	1491	1507	17	TEESDALAKLRKTIINE			16	1931.04	WT APO	0.5	1935.07	0.03819	2.97978	0.093003	4.25106	0.005601	3.82023	0.119235	23.8764	0.78	1
LRRK2_RCKW	1491	1507	17	TEESDALAKLRKTIINE			16	1931.04	WT APO	1	1935.63	0.018229	3.53163	0.086737	4.2587	0.002741	4.97413	0.122165	31.0883	0.71	1
LRRK2_RCKW	1491	1507	17	TEESDALAKLRKTIINE			16	1931.04	WT APO	2	1936.05	0.068674	3.95961	0.10912	4.2614	0.004149	5.57692	0.15369	34.8557	0.71	1
LRRK2_RCKW	1491	1507	17	TEESDALAKLRKTIINE			16	1931.04	WT MLI-2	0	1932.1	0.052916	0	0	4.21344	0.01062	0	0	0	1	1
LRRK2_RCKW	1491	1507	17	TEESDALAKLRKTIINE			16	1931.04	WT MLI-2	0.5	1934.91	0.052272	2.81294	0.074381	4.21087	0.002353	3.60633	0.0953603	22.5396	0.78	1
LRRK2_RCKW	1491	1507	17	TEESDALAKLRKTIINE			16	1931.04	WT MLI-2	1	1935.66	0.256239	3.55575	0.261646	4.21822	0.009142	5.0081	0.368515	31.3006	0.71	1
LRRK2_RCKW	1491	1507	17	TEESDALAKLRKTIINE			16	1931.04	WT MLI-2	2	1935.95	0.018004	3.84582	0.055895	4.23955	0.004818	5.41665	0.0787254	33.854	0.71	1
LRRK2_RCKW	1493	1507	15	ESDALAKLRKTIINE			14	1700.95	WT APO	0	1701.7	0.058785	0	0	4.23635	0.005914	0	0	0	1	1
LRRK2_RCKW	1493	1507	15	ESDALAKLRKTIINE			14	1700.95	WT APO	0.5	1705.44	0.034884	3.74089	0.068356	4.25358	0.006301	4.79601	0.0876359	34.2572	0.78	1
LRRK2_RCKW	1493	1507	15	ESDALAKLRKTIINE			14	1700.95	WT APO	1	1705.83	0.183937	4.12915	0.193102	4.26082	0.003208	5.8157	0.271975	41.5407	0.71	1
LRRK2_RCKW	1493	1507	15	ESDALAKLRKTIINE			14	1700.95	WT APO	2	1706.37	0.217532	4.67077	0.225335	4.26617	0.004787	6.57855	0.317373	46.9897	0.71	1
LRRK2_RCKW	1493	1507	15	ESDALAKLRKTIINE			14	1700.95	WT MLI-2	0	1701.74	0.100251	0	0	4.07879	0.105767	0	0	0	1	1
LRRK2_RCKW	1493	1507	15	ESDALAKLRKTIINE			14	1700.95	WT MLI-2	0.5	1705.18	0.116748	3.44832	0.153884	4.21664	0.002639	4.42093	0.197287	31.5781	0.78	1
LRRK2_RCKW	1493	1507	15	ESDALAKLRKTIINE			14	1700.95	WT MLI-2	1	1705.48	0.166695	3.7422	0.194518	4.22307	0.01028	5.27071	0.273969	37.6479	0.71	1
LRRK2_RCKW	1493	1507	15	ESDALAKLRKTIINE			14	1700.95	WT MLI-2	2	1705.78	0.085245	4.04427	0.131594	4.24186	0.005652	5.69616	0.185344	40.6869	0.71	1
LRRK2_RCKW	1498	1507	10	AKLRKTIINE			9	1185.73	WT APO	0	1186.43	0.014244	0	0	2.6621	0.006485	0	0	0	1	1
LRRK2_RCKW	1498	1507	10	AKLRKTIINE			9	1185.73	WT APO	0.5	1186.68	0.016587	0.246213	0.021863	2.65726	0.002171	0.315658	0.0280295	3.50731	0.78	1
LRRK2_RCKW	1498	1507	10	AKLRKTIINE			9	1185.73	WT APO	1	1186.67	0.005163	0.240998	0.015151	2.65727	0.000146	0.339434	0.0213394	3.77149	0.71	1
LRRK2_RCKW	1498	1507	10	AKLRKTIINE			9	1185.73	WT APO	2	1186.65	0.023493	0.216673	0.027473	2.66159	0.004017	0.305173	0.0386944	3.39081	0.71	1
LRRK2_RCKW	1498	1507	10	AKLRKTIINE			9	1185.73	WT MLI-2	0	1186.37	0.033597	0	0	2.68145	0.012322	0	0	0	1	1
LRRK2_RCKW	1498	1507	10	AKLRKTIINE			9	1185.73	WT MLI-2	0.5	1186.63	0.035619	0.264262	0.048964	2.68412	0.00308	0.338797	0.0627744	3.76442	0.78	1
LRRK2_RCKW	1498	1507	10	AKLRKTIINE			9	1185.73	WT MLI-2	1	1186.79	0.194303	0.422232	0.197187	2.685	0.004204	0.594693	0.277728	6.6077	0.71	1
LRRK2_RCKW	1498	1507	10	AKLRKTIINE			9	1185.73	WT MLI-2	2	1186.65	0.043257	0.278213	0.054771	2.67086	0.004514	0.391849	0.0771423	4.35388	0.71	1
LRRK2_RCKW	1508	1526	19	SLNFKIRDQLVVGQLIPDC			17	2158.17	WT APO	0	2159.37	0.047126	0	0	4.56264	0.004681	0	0	0	1	1
LRRK2_RCKW	1508	1526	19	SLNFKIRDQLVVGQLIPDC			17	2158.17	WT APO	0.5	2168.28	0.074536	8.90864	0.088184	4.58198	0.003321	11.4213	0.113056	67.1843	0.78	1
LRRK2_RCKW	1508	1526	19	SLNFKIRDQLVVGQLIPDC			17	2158.17	WT APO	1	2169.19	0.167792	9.81688	0.174284	4.58427	0.003244	13.8266	0.24547	81.3329	0.71	1
LRRK2_RCKW	1508	1526	19	SLNFKIRDQLVVGQLIPDC			17	2158.17	WT APO	2	2169.42	0.195821	10.0499	0.201412	4.59533	0.005566	14.1548	0.283679	83.2636	0.71	1
LRRK2_RCKW	1508	1526	19	SLNFKIRDQLVVGQLIPDC			17	2158.17	WT MLI-2	0	2159.55	0.068769	0	0	4.52344	0.006613	0	0	0	1	1
LRRK2_RCKW	1508	1526	19	SLNFKIRDQLVVGQLIPDC			17	2158.17	WT MLI-2	0.5	2167.37	0.428561	7.81578	0.434044	4.5215	0.008378	10.0202	0.556467	58.9426	0.78	1
LRRK2_RCKW	1508	1526	19	SLNFKIRDQLVVGQLIPDC			17	2158.17	WT MLI-2	1	2167.98	0.387331	8.42031	0.393389	4.541	0.013737	11.8596	0.554069	69.7623	0.71	1
LRRK2_RCKW	1508	1526	19	SLNFKIRDQLVVGQLIPDC			17	2158.17	WT MLI-2	2	2168.69	0.16748	9.13643	0.18105	4.55492	0.006752	12.8682	0.255	75.6954	0.71	1
LRRK2_RCKW	1508	1527	20	SLNFKIRDQLVVGQLIPDCY			18	2321.23	WT APO	0	2322.6	0.517643	0	0	4.67078	0.004387	0	0	0	1	1
LRRK2_RCKW	1508	1527	20	SLNFKIRDQLVVGQLIPDCY			18	2321.23	WT APO	0.5	2331.41	0.239264	8.8066	0.570265	4.70203	0.002615	11.2905	0.731109	62.725	0.78	1
LRRK2_RCKW	1508	1527	20	SLNFKIRDQLVVGQLIPDCY			18	2321.23	WT APO	1	2332.27	0.120656	9.67324	0.531519	4.69766	0.003579	13.6243	0.748618	75.6904	0.71	1
LRRK2_RCKW	1508	1527	20	SLNFKIRDQLVVGQLIPDCY			18	2321.23	WT APO	2	2332.44	0.175883	9.83438	0.546708	4.71359	0.01165	13.8512	0.770011	76.9513	0.71	1
LRRK2_RCKW	1508	1527	20	SLNFKIRDQLVVGQLIPDCY			18	2321.23	WT MLI-2	0	2322.78	0.089831	0	0	4.62725	0.009325	0	0	0	1	1
LRRK2_RCKW	1508	1527	20	SLNFKIRDQLVVGQLIPDCY			18	2321.23	WT MLI-2	0.5	2330.57	0.161626	7.78975	0.184912	4.63157	0.005945	9.98686	0.237067	55.4826	0.78	1
LRRK2_RCKW	1508	1527	20	SLNFKIRDQLVVGQLIPDCY			18	2321.23	WT MLI-2	1	2331.16	0.143003	8.37851	0.168877	4.64252	0.011642	11.8007	0.237855	65.5595	0.71	1
LRRK2_RCKW	1508	1527	20	SLNFKIRDQLVVGQLIPDCY			18	2321.23	WT MLI-2	2	2331.67	0.135467	8.89084	0.162545	4.66831	0.002476	12.5223	0.228937	69.5684	0.71	1
LRRK2_RCKW	1511	1526	16	FKIRDQLVVGQLIPDC			14	1844.01	WT APO	0	1845.05	0.019938	0	0	4.44086	0.007261	0	0	0	1	1
LRRK2_RCKW	1511	1526	16	FKIRDQLVVGQLIPDC			14	1844.01	WT APO	0.5	1852.92	0.121128	7.87296	0.122758	4.46656	0.010404	10.0935	0.157382	72.0967	0.78	1
LRRK2_RCKW	1511	1526	16	FKIRDQLVVGQLIPDC			14	1844.01	WT APO	1	1853.71	0.076358	8.65907	0.078918	4.47109	0.004801	12.1959	0.111152	87.1134	0.71	1
LRRK2_RCKW	1511	1526	16	FKIRDQLVVGQLIPDC			14	1844.01	WT APO	2	1853.93	0.228316	8.88778	0.229185	4.47592	0.009291	12.518	0.322796	89.4143	0.71	1
LRRK2_RCKW	1511	1526	16	FKIRDQLVVGQLIPDC			14	1844.01	WT MLI-2	0	1845.07	0.054577	0	0	4.41532	0.008912	0	0	0	1	1
LRRK2_RCKW	1511	1526	16	FKIRDQLVVGQLIPDC			14	1844.01	WT MLI-2	0.5	1852.16	0.19568	7.09501	0.203149	4.41107	0.005387	9.09617	0.260447	64.9726	0.78	1
LRRK2_RCKW	1511	1526	16	FKIRDQLVVGQLIPDC			14	1844.01	WT MLI-2	1	1852.81	0.093884	7.73821	0.108595	4.4212	0.007608	10.8989	0.152951	77.8492	0.71	1
LRRK2_RCKW	1511	1526	16	FKIRDQLVVGQLIPDC			14	1844.01	WT MLI-2	2	1853.55	0.066529	8.48189	0.086051	4.43975	0.009412	11.9463	0.121199	85.3309	0.71	1
LRRK2_RCKW	1511	1527	17	FKIRDQLVVGQLIPDCY			15	2007.07	WT APO	0	2008.2	0.016341	0	0	4.57605	0.003036	0	0	0	1	1
LRRK2_RCKW	1511	1527	17	FKIRDQLVVGQLIPDCY			15	2007.07	WT APO	0.5	2016.12	0.187039	7.91487	0.187751	4.59394	0.004745	10.1473	0.240706	67.6485	0.78	1
LRRK2_RCKW	1511	1527	17	FKIRDQLVVGQLIPDCY			15	2007.07	WT APO	1	2016.89	0.06689	8.6919	0.068857	4.59905	0.00241	12.2421	0.0969817	81.6141	0.71	1
LRRK2_RCKW	1511	1527	17	FKIRDQLVVGQLIPDCY			15	2007.07	WT APO	2	2017.19	0.161122	8.98448	0.161948	4.60651	0.006404	12.6542	0.228096	84.3613	0.71	1
LRRK2_RCKW	1511	1527	17	FKIRDQLVVGQLIPDCY			15	2007.07	WT MLI-2	0	2008.21	0.025996	0	0	4.5388	0.010166	0	0	0	1	1
LRRK2_RCKW	1511	1527	17	FKIRDQLVVGQLIPDCY			15	2007.07	WT MLI-2	0.5	2015.23	0.114819	7.01502	0.117725	4.53758	0.008401	8.99362	0.150929	59.9575	0.78	1
LRRK2_RCKW	1511	1527	17	FKIRDQLVVGQLIPDCY			15	2007.07	WT MLI-2	1	2016.02	0.145351	7.81231	0.147657	4.54742	0.01101	11.0032	0.207968	73.355	0.71	1
LRRK2_RCKW	1511	1527	17	FKIRDQLVVGQLIPDCY			15	2007.07	WT MLI-2	2	2016.59	0.044309	8.37764	0.051372	4.56693	0.005141	11.7995	0.0723549	78.6632	0.71	1
LRRK2_RCKW	1512	1526	15	KIRDQLVVGQLIPDC			13	1696.94	WT APO	0	1697.87	0.017453	0	0	4.27897	0.009687	0	0	0	1	1
LRRK2_RCKW	1512	1526	15	KIRDQLVVGQLIPDC			13	1696.94	WT APO	0.5	1705.39	0.018349	7.51933	0.025323	4.28976	0.006483	9.64016	0.0324654	74.1551	0.78	1
LRRK2_RCKW	1512	1526	15	KIRDQLVVGQLIPDC			13	1696.94	WT APO	1	1706.07	0.036786	8.20259	0.040716	4.29576	0.002778	11.5529	0.0573465	88.8688	0.71	1
LRRK2_RCKW	1512	1526	15	KIRDQLVVGQLIPDC			13	1696.94	WT APO	2	1706.19	0.049722	8.32503	0.052696	4.30576	0.002678	11.7254	0.0742197	90.1953	0.71	1
LRRK2_RCKW	1512	1526	15	KIRDQLVVGQLIPDC			13	1696.94	WT MLI-2	0	1697.85	0.000449	0	0	4.26052	0.01146	0	0	0	1	1
LRRK2_RCKW	1512	1526	15	KIRDQLVVGQLIPDC			13	1696.94	WT MLI-2	0.5	1704.79	0.055392	6.94348	0.055394	4.25295	0.004947	8.9019	0.0710179	68.4762	0.78	1
LRRK2_RCKW	1512	1526	15	KIRDQLVVGQLIPDC			13	1696.94	WT MLI-2	1	1705.4	0.115844	7.55431	0.115845	4.26044	0.008159	10.6399	0.163162	81.8452	0.71	1
LRRK2_RCKW	1512	1526	15	KIRDQLVVGQLIPDC			13	1696.94	WT MLI-2	2	1705.74	0.071235	7.8908	0.071237	4.28329	0.005635	11.1138	0.100334	85.4908	0.71	1
LRRK2_RCKW	1512	1527	16	KIRDQLVVGQLIPDCY			14	1860	WT APO	0	1861.05	0.013133	0	0	4.42821	0.004606	0	0	0	1	1
LRRK2_RCKW	1512	1527	16	KIRDQLVVGQLIPDCY			14	1860	WT APO	0.5	1868.92	0.149735	7.86238	0.15031	4.44936	0.009469	10.08	0.192705	71.9999	0.78	1
LRRK2_RCKW	1512	1527	16	KIRDQLVVGQLIPDCY			14	1860	WT APO	1	1869.64	0.078357	8.58659	0.07945	4.45821	0.00351	12.0938	0.111901	86.3842	0.71	1
LRRK2_RCKW	1512	1527	16	KIRDQLVVGQLIPDCY			14	1860	WT APO	2	1869.81	0.270018	8.75247	0.270337	4.46496	0.005361	12.3274	0.380756	88.053	0.71	1
LRRK2_RCKW	1512	1527	16	KIRDQLVVGQLIPDCY			14	1860	WT MLI-2	0	1861.05	0.026037	0	0	4.40713	0.010119	0	0	0	1	1
LRRK2_RCKW	1512	1527	16	KIRDQLVVGQLIPDCY			14	1860	WT MLI-2	0.5	1868.31	0.148454	7.26355	0.15072	4.40393	0.002747	9.31225	0.193231	66.5161	0.78	1
LRRK2_RCKW	1512	1527	16	KIRDQLVVGQLIPDCY			14	1860	WT MLI-2	1	1868.93	0.182057	7.88032	0.18391	4.41334	0.010201	11.099	0.259028	79.2788	0.71	1
LRRK2_RCKW	1512	1527	16	KIRDQLVVGQLIPDCY			14	1860	WT MLI-2	2	1869.37	0.165194	8.32505	0.167233	4.42997	0.004659	11.7254	0.235539	83.753	0.71	1
LRRK2_RCKW	1518	1527	10	VVGQLIPDCY			8	1106.56	WT APO	0	1107.15	0.025315	0	0	4.54642	0.007942	0	0	0	1	1
LRRK2_RCKW	1518	1527	10	VVGQLIPDCY			8	1106.56	WT APO	0.5	1111.02	0.009455	3.87338	0.027023	4.56447	0.004443	4.96587	0.0346449	62.0734	0.78	1
LRRK2_RCKW	1518	1527	10	VVGQLIPDCY			8	1106.56	WT APO	1	1111.29	0.022528	4.14831	0.033887	4.56781	0.003391	5.84269	0.0477282	73.0336	0.71	1
LRRK2_RCKW	1518	1527	10	VVGQLIPDCY			8	1106.56	WT APO	2	1111.44	0.037281	4.29816	0.045064	4.57462	0.00505	6.05374	0.0634704	75.6717	0.71	1
LRRK2_RCKW	1518	1527	10	VVGQLIPDCY			8	1106.56	WT MLI-2	0	1107.11	0.057886	0	0	4.52669	0.004489	0	0	0	1	1
LRRK2_RCKW	1518	1527	10	VVGQLIPDCY			8	1106.56	WT MLI-2	0.5	1110.62	0.052653	3.51216	0.07825	4.51963	0.006382	4.50277	0.100321	56.2846	0.78	1
LRRK2_RCKW	1518	1527	10	VVGQLIPDCY			8	1106.56	WT MLI-2	1	1110.9	0.15825	3.79491	0.168505	4.53092	0.007058	5.34495	0.237331	66.8118	0.71	1
LRRK2_RCKW	1518	1527	10	VVGQLIPDCY			8	1106.56	WT MLI-2	2	1111.05	0.066021	3.94883	0.087804	4.54843	0.004741	5.56173	0.123668	69.5216	0.71	1
LRRK2_RCKW	1527	1545	19	YVELEKIILSERKNVPIEF			17	2319.3	WT APO	0	2320.56	0.024572	0	0	4.59664	0.004314	0	0	0	1	1
LRRK2_RCKW	1527	1545	19	YVELEKIILSERKNVPIEF			17	2319.3	WT APO	0.5	2323.83	0.013204	3.2691	0.027895	4.62708	0.002271	4.19116	0.0357628	24.6539	0.78	1
LRRK2_RCKW	1527	1545	19	YVELEKIILSERKNVPIEF			17	2319.3	WT APO	1	2324.25	0.012465	3.6841	0.027553	4.62898	0.00659	5.18888	0.038807	30.5228	0.71	1
LRRK2_RCKW	1527	1545	19	YVELEKIILSERKNVPIEF			17	2319.3	WT APO	2	2324.59	0.07944	4.02673	0.083153	4.64152	0.006574	5.67145	0.117117	33.3615	0.71	1
LRRK2_RCKW	1527	1545	19	YVELEKIILSERKNVPIEF			17	2319.3	WT MLI-2	0	2320.57	0.004904	0	0	4.56003	0.008195	0	0	0	1	1
LRRK2_RCKW	1527	1545	19	YVELEKIILSERKNVPIEF			17	2319.3	WT MLI-2	0.5	2323.62	0.077025	3.04963	0.077181	4.56	0.006585	3.90978	0.09895	22.9987	0.78	1
LRRK2_RCKW	1527	1545	19	YVELEKIILSERKNVPIEF			17	2319.3	WT MLI-2	1	2324.17	0.111373	3.60103	0.111481	4.57111	0.012109	5.07187	0.157015	29.8346	0.71	1
LRRK2_RCKW	1527	1545	19	YVELEKIILSERKNVPIEF			17	2319.3	WT MLI-2	2	2324.28	0.159227	3.70903	0.159303	4.59717	0.004643	5.22399	0.22437	30.7293	0.71	1
LRRK2_RCKW	1528	1545	18	VELEKIILSERKNVPIEF			16	2156.23	WT APO	0	2157.41	0.010764	0	0	4.39589	0.005743	0	0	0	1	1
LRRK2_RCKW	1528	1545	18	VELEKIILSERKNVPIEF			16	2156.23	WT APO	0.5	2160.63	0.035493	3.22371	0.037089	4.41449	0.004896	4.13296	0.04755	25.831	0.78	1
LRRK2_RCKW	1528	1545	18	VELEKIILSERKNVPIEF			16	2156.23	WT APO	1	2161.03	0.042019	3.62318	0.043376	4.42077	0.004195	5.10307	0.061093	31.8942	0.71	1
LRRK2_RCKW	1528	1545	18	VELEKIILSERKNVPIEF			16	2156.23	WT APO	2	2161.46	0.057865	4.05083	0.058858	4.43314	0.008458	5.7054	0.0828986	35.6587	0.71	1
LRRK2_RCKW	1528	1545	18	VELEKIILSERKNVPIEF			16	2156.23	WT MLI-2	0	2157.4	0.011975	0	0	4.36818	0.010496	0	0	0	1	1
LRRK2_RCKW	1528	1545	18	VELEKIILSERKNVPIEF			16	2156.23	WT MLI-2	0.5	2160.5	0.028423	3.09834	0.030842	4.36469	0.00908	3.97223	0.039541	24.8264	0.78	1
LRRK2_RCKW	1528	1545	18	VELEKIILSERKNVPIEF			16	2156.23	WT MLI-2	1	2160.96	0.123314	3.55819	0.123894	4.37907	0.010428	5.01153	0.174499	31.3221	0.71	1
LRRK2_RCKW	1528	1545	18	VELEKIILSERKNVPIEF			16	2156.23	WT MLI-2	2	2161.2	0.063354	3.80716	0.064476	4.39832	0.004674	5.3622	0.0908113	33.5138	0.71	1
LRRK2_RCKW	1528	1556	29	VELEKIILSERKNVPIEFPVIDRKRLLQL			26	3488.07	WT APO	0	3489.99	0.118103	0	0	4.38208	0.007141	0	0	0	1	1
LRRK2_RCKW	1528	1556	29	VELEKIILSERKNVPIEFPVIDRKRLLQL			26	3488.07	WT APO	0.5	3493.87	0.175367	3.87828	0.211428	4.40562	0.0064	4.97215	0.271062	19.1237	0.78	1
LRRK2_RCKW	1528	1556	29	VELEKIILSERKNVPIEFPVIDRKRLLQL			26	3488.07	WT APO	1	3494.4	0.063545	4.40985	0.134113	4.41149	0.00278	6.21106	0.188892	23.8887	0.71	1
LRRK2_RCKW	1528	1556	29	VELEKIILSERKNVPIEFPVIDRKRLLQL			26	3488.07	WT APO	2	3495.08	0.140471	5.08566	0.183522	4.42103	0.007398	7.1629	0.258482	27.5496	0.71	1
LRRK2_RCKW	1528	1556	29	VELEKIILSERKNVPIEFPVIDRKRLLQL			26	3488.07	WT MLI-2	0	3490.05	0.187193	0	0	4.35986	0.005023	0	0	0	1	1
LRRK2_RCKW	1528	1556	29	VELEKIILSERKNVPIEFPVIDRKRLLQL			26	3488.07	WT MLI-2	0.5	3493.53	0.213139	3.47851	0.283671	4.354	0.008308	4.45962	0.363681	17.1524	0.78	1
LRRK2_RCKW	1528	1556	29	VELEKIILSERKNVPIEFPVIDRKRLLQL			26	3488.07	WT MLI-2	1	3494.34	0.258724	4.29479	0.319342	4.36694	0.010746	6.049	0.449777	23.2654	0.71	1
LRRK2_RCKW	1528	1556	29	VELEKIILSERKNVPIEFPVIDRKRLLQL			26	3488.07	WT MLI-2	2	3494.69	0.061179	4.64518	0.196937	4.38642	0.005277	6.54251	0.277376	25.1635	0.71	1
LRRK2_RCKW	1530	1545	16	LEKIILSERKNVPIEF			14	1928.12	WT APO	0	1929.05	0.071875	0	0	3.92682	0.000901	0	0	0	1	1
LRRK2_RCKW	1530	1545	16	LEKIILSERKNVPIEF			14	1928.12	WT APO	0.5	1932.16	0.061135	3.11062	0.094358	3.93764	0.004033	3.98797	0.120972	28.4855	0.78	1
LRRK2_RCKW	1530	1545	16	LEKIILSERKNVPIEF			14	1928.12	WT APO	1	1932.53	0.013917	3.47617	0.07321	3.93871	0.004579	4.89602	0.103113	34.9715	0.71	1
LRRK2_RCKW	1530	1545	16	LEKIILSERKNVPIEF			14	1928.12	WT APO	2	1932.98	0.188666	3.92272	0.201893	3.9476	0.005327	5.52496	0.284356	39.464	0.71	1
LRRK2_RCKW	1530	1545	16	LEKIILSERKNVPIEF			14	1928.12	WT MLI-2	0	1929.06	0.073743	0	0	3.92676	0.013722	0	0	0	1	1
LRRK2_RCKW	1530	1545	16	LEKIILSERKNVPIEF			14	1928.12	WT MLI-2	0.5	1932	0.030443	2.9318	0.07978	3.92749	0.002451	3.75872	0.102282	26.848	0.78	1
LRRK2_RCKW	1530	1545	16	LEKIILSERKNVPIEF			14	1928.12	WT MLI-2	1	1932.48	0.054249	3.41411	0.091548	3.93052	0.006642	4.80861	0.128941	34.3472	0.71	1
LRRK2_RCKW	1530	1545	16	LEKIILSERKNVPIEF			14	1928.12	WT MLI-2	2	1932.63	0.240575	3.57072	0.251623	3.93899	0.003546	5.02919	0.354399	35.9228	0.71	1
LRRK2_RCKW	1531	1545	15	EKIILSERKNVPIEF			13	1815.04	WT APO	0	1815.99	0.009242	0	0	3.81489	0.003612	0	0	0	1	1
LRRK2_RCKW	1531	1545	15	EKIILSERKNVPIEF			13	1815.04	WT APO	0.5	1818.98	0.027761	2.99705	0.029259	3.81846	0.002462	3.84237	0.0375115	29.5567	0.78	1
LRRK2_RCKW	1531	1545	15	EKIILSERKNVPIEF			13	1815.04	WT APO	1	1819.37	0.030837	3.38638	0.032192	3.8225	0.002072	4.76954	0.0453408	36.6888	0.71	1
LRRK2_RCKW	1531	1545	15	EKIILSERKNVPIEF			13	1815.04	WT APO	2	1819.69	0.045194	3.70393	0.046129	3.82779	0.00354	5.2168	0.0649704	40.1292	0.71	1
LRRK2_RCKW	1531	1545	15	EKIILSERKNVPIEF			13	1815.04	WT MLI-2	0	1815.99	0.018454	0	0	3.81668	0.014224	0	0	0	1	1
LRRK2_RCKW	1531	1545	15	EKIILSERKNVPIEF			13	1815.04	WT MLI-2	0.5	1818.73	0.016325	2.74022	0.024639	3.8207	0.006978	3.5131	0.0315885	27.0238	0.78	1
LRRK2_RCKW	1531	1545	15	EKIILSERKNVPIEF			13	1815.04	WT MLI-2	1	1819.12	0.104042	3.12261	0.105666	3.82313	0.006763	4.39804	0.148825	33.831	0.71	1
LRRK2_RCKW	1531	1545	15	EKIILSERKNVPIEF			13	1815.04	WT MLI-2	2	1819.34	0.036794	3.34613	0.041163	3.82528	0.002835	4.71286	0.0579761	36.2527	0.71	1
LRRK2_RCKW	1536	1556	21	SERKNVPIEFPVIDRKRLLQL			18	2550.49	WT APO	0	2551.86	0.006639	0	0	4.04924	0.004559	0	0	0	1	1
LRRK2_RCKW	1536	1556	21	SERKNVPIEFPVIDRKRLLQL			18	2550.49	WT APO	0.5	2555.19	0.11007	3.32449	0.110271	4.06792	0.006949	4.26217	0.141373	23.6787	0.78	1
LRRK2_RCKW	1536	1556	21	SERKNVPIEFPVIDRKRLLQL			18	2550.49	WT APO	1	2555.73	0.022037	3.87214	0.023015	4.07239	0.002868	5.45371	0.0324155	30.2984	0.71	1
LRRK2_RCKW	1536	1556	21	SERKNVPIEFPVIDRKRLLQL			18	2550.49	WT APO	2	2556.07	0.097627	4.20703	0.097853	4.08216	0.00223	5.92539	0.137821	32.9188	0.71	1
LRRK2_RCKW	1536	1556	21	SERKNVPIEFPVIDRKRLLQL			18	2550.49	WT MLI-2	0	2551.87	0.023391	0	0	4.05601	0.012337	0	0	0	1	1
LRRK2_RCKW	1536	1556	21	SERKNVPIEFPVIDRKRLLQL			18	2550.49	WT MLI-2	0.5	2555.05	0.03039	3.17589	0.03835	4.04516	0.004224	4.07166	0.0491667	22.6203	0.78	1
LRRK2_RCKW	1536	1556	21	SERKNVPIEFPVIDRKRLLQL			18	2550.49	WT MLI-2	1	2555.66	0.029952	3.78791	0.038004	4.04497	0.008324	5.33508	0.0535268	29.6394	0.71	1
LRRK2_RCKW	1536	1556	21	SERKNVPIEFPVIDRKRLLQL			18	2550.49	WT MLI-2	2	2555.89	0.062028	4.02001	0.066292	4.06505	0.005278	5.66198	0.093369	31.4555	0.71	1
LRRK2_RCKW	1546	1556	11	PVIDRKRLLQL			10	1350.86	WT APO	0	1351.67	0.006446	0	0	3.75328	0.002623	0	0	0	1	1
LRRK2_RCKW	1546	1556	11	PVIDRKRLLQL			10	1350.86	WT APO	0.5	1352.33	0.103613	0.658184	0.103814	3.76251	0.001352	0.843826	0.133095	8.43826	0.78	1
LRRK2_RCKW	1546	1556	11	PVIDRKRLLQL			10	1350.86	WT APO	1	1352.49	0.018949	0.820306	0.020015	3.76183	0.003233	1.15536	0.0281901	11.5536	0.71	1
LRRK2_RCKW	1546	1556	11	PVIDRKRLLQL			10	1350.86	WT APO	2	1352.7	0.021468	1.03644	0.022415	3.76703	0.004598	1.45977	0.0315704	14.5977	0.71	1
LRRK2_RCKW	1546	1556	11	PVIDRKRLLQL			10	1350.86	WT MLI-2	0	1351.64	0.039265	0	0	3.7599	0.009868	0	0	0	1	1
LRRK2_RCKW	1546	1556	11	PVIDRKRLLQL			10	1350.86	WT MLI-2	0.5	1352.17	0.019077	0.530739	0.043654	3.76037	0.002316	0.680435	0.0559667	6.80435	0.78	1
LRRK2_RCKW	1546	1556	11	PVIDRKRLLQL			10	1350.86	WT MLI-2	1	1352.44	0.047531	0.797428	0.061652	3.76002	0.005605	1.12314	0.0868338	11.2314	0.71	1
LRRK2_RCKW	1546	1556	11	PVIDRKRLLQL			10	1350.86	WT MLI-2	2	1352.65	0.013187	1.00513	0.04142	3.76397	0.001136	1.41568	0.058338	14.1568	0.71	1
LRRK2_RCKW	1546	1564	19	PVIDRKRLLQLVRENQLQL			18	2331.4	WT APO	0	2332.62	0.039491	0	0	4.16975	0.007328	0	0	0	1	1
LRRK2_RCKW	1546	1564	19	PVIDRKRLLQLVRENQLQL			18	2331.4	WT APO	0.5	2336.24	0.085964	3.62846	0.094601	4.19047	0.005081	4.65188	0.121283	25.8438	0.78	1
LRRK2_RCKW	1546	1564	19	PVIDRKRLLQLVRENQLQL			18	2331.4	WT APO	1	2336.86	0.03603	4.24541	0.053458	4.19897	0.004949	5.97945	0.075293	33.2192	0.71	1
LRRK2_RCKW	1546	1564	19	PVIDRKRLLQLVRENQLQL			18	2331.4	WT APO	2	2337.3	0.056684	4.68632	0.069084	4.2047	0.002836	6.60045	0.0973014	36.6692	0.71	1
LRRK2_RCKW	1546	1564	19	PVIDRKRLLQLVRENQLQL			18	2331.4	WT MLI-2	0	2332.61	0.092512	0	0	4.15656	0.007311	0	0	0	1	1
LRRK2_RCKW	1546	1564	19	PVIDRKRLLQLVRENQLQL			18	2331.4	WT MLI-2	0.5	2336.16	0.073119	3.55219	0.117919	4.15207	0.004861	4.55409	0.151178	25.3005	0.78	1
LRRK2_RCKW	1546	1564	19	PVIDRKRLLQLVRENQLQL			18	2331.4	WT MLI-2	1	2336.71	0.103034	4.10515	0.138472	4.16097	0.012628	5.78189	0.195031	32.1216	0.71	1
LRRK2_RCKW	1546	1564	19	PVIDRKRLLQLVRENQLQL			18	2331.4	WT MLI-2	2	2337.16	0.062673	4.55131	0.111743	4.17925	0.005311	6.4103	0.157385	35.6128	0.71	1
LRRK2_RCKW	1554	1562	9	LQLVRENQL			8	1112.64	WT APO	0	1113.21	0.060648	0	0	3.82181	0.001752	0	0	0	1	1
LRRK2_RCKW	1554	1562	9	LQLVRENQL			8	1112.64	WT APO	0.5	1116.21	0.074671	2.99938	0.096198	3.82467	0.00431	3.84535	0.123331	48.0669	0.78	1
LRRK2_RCKW	1554	1562	9	LQLVRENQL			8	1112.64	WT APO	1	1116.51	0.069371	3.29467	0.092144	3.82679	0.001303	4.64039	0.12978	58.0048	0.71	1
LRRK2_RCKW	1554	1562	9	LQLVRENQL			8	1112.64	WT APO	2	1116.73	0.131007	3.51506	0.144364	3.83112	0.00271	4.95079	0.20333	61.8848	0.71	1
LRRK2_RCKW	1554	1562	9	LQLVRENQL			8	1112.64	WT MLI-2	0	1113.14	0.030684	0	0	3.82168	0.01419	0	0	0	1	1
LRRK2_RCKW	1554	1562	9	LQLVRENQL			8	1112.64	WT MLI-2	0.5	1116.06	0.028447	2.92299	0.041842	3.82642	0.004578	3.74743	0.0536436	46.8429	0.78	1
LRRK2_RCKW	1554	1562	9	LQLVRENQL			8	1112.64	WT MLI-2	1	1116.35	0.106438	3.2147	0.110772	3.82713	0.002647	4.52775	0.156017	56.5969	0.71	1
LRRK2_RCKW	1554	1562	9	LQLVRENQL			8	1112.64	WT MLI-2	2	1116.67	0.101603	3.53468	0.106136	3.83143	0.0033	4.97843	0.149487	62.2304	0.71	1
LRRK2_RCKW	1557	1564	8	VRENQLQL			7	999.558	WT APO	0	1000.02	0.008844	0	0	3.69634	0.002144	0	0	0	1	1
LRRK2_RCKW	1557	1564	8	VRENQLQL			7	999.558	WT APO	0.5	1002.99	0.013317	2.9686	0.015987	3.70026	0.002409	3.8059	0.0204962	54.37	0.78	1
LRRK2_RCKW	1557	1564	8	VRENQLQL			7	999.558	WT APO	1	1003.27	0.018463	3.24835	0.020472	3.69885	0.002834	4.57514	0.0288338	65.3591	0.71	1
LRRK2_RCKW	1557	1564	8	VRENQLQL			7	999.558	WT APO	2	1003.5	0.04626	3.47671	0.047098	3.70512	0.004499	4.89678	0.0663352	69.954	0.71	1
LRRK2_RCKW	1557	1564	8	VRENQLQL			7	999.558	WT MLI-2	0	1000.01	0.025874	0	0	3.70794	0.009587	0	0	0	1	1
LRRK2_RCKW	1557	1564	8	VRENQLQL			7	999.558	WT MLI-2	0.5	1002.9	0.018711	2.89526	0.031931	3.70693	0.00169	3.71188	0.0409372	53.0268	0.78	1
LRRK2_RCKW	1557	1564	8	VRENQLQL			7	999.558	WT MLI-2	1	1003.14	0.026493	3.13614	0.037032	3.7073	0.002027	4.4171	0.0521577	63.1014	0.71	1
LRRK2_RCKW	1557	1564	8	VRENQLQL			7	999.558	WT MLI-2	2	1003.44	0.010671	3.42984	0.027988	3.70551	0.000256	4.83075	0.0394197	69.0108	0.71	1
LRRK2_RCKW	1557	1566	10	VRENQLQLDE			9	1243.63	WT APO	0	1244.19	0.003805	0	0	3.40943	0.0004	0	0	0	1	1
LRRK2_RCKW	1557	1566	10	VRENQLQLDE			9	1243.63	WT APO	0.5	1248	0.026272	3.80586	0.026546	3.4107	0.004366	4.8793	0.0340333	54.2145	0.78	1
LRRK2_RCKW	1557	1566	10	VRENQLQLDE			9	1243.63	WT APO	1	1248.26	0.021751	4.06694	0.022081	3.41208	0.00399	5.72808	0.0311	63.6454	0.71	1
LRRK2_RCKW	1557	1566	10	VRENQLQLDE			9	1243.63	WT APO	2	1248.49	0.040461	4.29685	0.040639	3.41752	0.002494	6.0519	0.057238	67.2433	0.71	1
LRRK2_RCKW	1557	1566	10	VRENQLQLDE			9	1243.63	WT MLI-2	0	1244.19	0.047349	0	0	3.41773	0.009471	0	0	0	1	1
LRRK2_RCKW	1557	1566	10	VRENQLQLDE			9	1243.63	WT MLI-2	0.5	1247.91	0.046382	3.71558	0.066281	3.42235	0.002852	4.76356	0.0849756	52.9284	0.78	1
LRRK2_RCKW	1557	1566	10	VRENQLQLDE			9	1243.63	WT MLI-2	1	1248.16	0.032007	3.96597	0.057152	3.42	0.002667	5.58587	0.0804958	62.0652	0.71	1
LRRK2_RCKW	1557	1566	10	VRENQLQLDE			9	1243.63	WT MLI-2	2	1248.4	0.029758	4.20881	0.055924	3.41701	0.002076	5.9279	0.0787662	65.8656	0.71	1
LRRK2_RCKW	1557	1575	19	VRENQLQLDENELPHAVHF			17	2288.14	WT APO	0	2289.33	0.011288	0	0	4.07615	0.004715	0	0	0	1	1
LRRK2_RCKW	1557	1575	19	VRENQLQLDENELPHAVHF			17	2288.14	WT APO	0.5	2295.9	0.079581	6.56724	0.080378	4.08888	0.004361	8.41954	0.103049	49.5267	0.78	1
LRRK2_RCKW	1557	1575	19	VRENQLQLDENELPHAVHF			17	2288.14	WT APO	1	2296.37	0.027813	7.03743	0.030016	4.09317	0.002907	9.91188	0.0422761	58.3052	0.71	1
LRRK2_RCKW	1557	1575	19	VRENQLQLDENELPHAVHF			17	2288.14	WT APO	2	2296.6	0.067808	7.26251	0.068741	4.09788	0.002408	10.2289	0.0968183	60.1699	0.71	1
LRRK2_RCKW	1557	1575	19	VRENQLQLDENELPHAVHF			17	2288.14	WT MLI-2	0	2289.35	0.018006	0	0	4.06681	0.010256	0	0	0	1	1
LRRK2_RCKW	1557	1575	19	VRENQLQLDENELPHAVHF			17	2288.14	WT MLI-2	0.5	2295.73	0.069955	6.37705	0.072235	4.06164	0.005696	8.17571	0.092609	48.0924	0.78	1
LRRK2_RCKW	1557	1575	19	VRENQLQLDENELPHAVHF			17	2288.14	WT MLI-2	1	2296.33	0.115723	6.97647	0.117115	4.06054	0.007951	9.82602	0.164951	57.8001	0.71	1
LRRK2_RCKW	1557	1575	19	VRENQLQLDENELPHAVHF			17	2288.14	WT MLI-2	2	2296.4	0.072192	7.05136	0.074403	4.0827	0.004252	9.93149	0.104793	58.4205	0.71	1
LRRK2_RCKW	1560	1575	16	NQLQLDENELPHAVHF			14	1903.93	WT APO	0	1904.96	0.033776	0	0	4.64558	0.003456	0	0	0	1	1
LRRK2_RCKW	1560	1575	16	NQLQLDENELPHAVHF			14	1903.93	WT APO	0.5	1911.11	0.031168	6.15214	0.045959	4.67017	0.000632	7.88736	0.0589218	56.3383	0.78	1
LRRK2_RCKW	1560	1575	16	NQLQLDENELPHAVHF			14	1903.93	WT APO	1	1912.11	0.056131	7.146	0.06551	4.67288	0.004372	10.0648	0.0922676	71.8913	0.71	1
LRRK2_RCKW	1560	1575	16	NQLQLDENELPHAVHF			14	1903.93	WT APO	2	1912.87	0.092807	7.90937	0.098762	4.67826	0.006231	11.14	0.139101	79.5712	0.71	1
LRRK2_RCKW	1560	1575	16	NQLQLDENELPHAVHF			14	1903.93	WT MLI-2	0	1904.91	0.015779	0	0	4.61	0.007161	0	0	0	1	1
LRRK2_RCKW	1560	1575	16	NQLQLDENELPHAVHF			14	1903.93	WT MLI-2	0.5	1910.6	0.032147	5.68743	0.035811	4.61	0.007583	7.29157	0.0459115	52.0827	0.78	1
LRRK2_RCKW	1560	1575	16	NQLQLDENELPHAVHF			14	1903.93	WT MLI-2	1	1911.04	0.030021	6.13046	0.033915	4.61855	0.009291	8.63444	0.0477676	61.6746	0.71	1
LRRK2_RCKW	1560	1575	16	NQLQLDENELPHAVHF			14	1903.93	WT MLI-2	2	1911.77	0.090849	6.86027	0.092209	4.643	0.005591	9.66235	0.129872	69.0168	0.71	1
LRRK2_RCKW	1562	1575	14	LQLDENELPHAVHF			12	1661.83	WT APO	0	1662.7	0.073917	0	0	4.10387	0.005874	0	0	0	1	1
LRRK2_RCKW	1562	1575	14	LQLDENELPHAVHF			12	1661.83	WT APO	0.5	1666.91	0.115185	4.21896	0.136862	4.11888	0.004552	5.40893	0.175464	45.0744	0.78	1
LRRK2_RCKW	1562	1575	14	LQLDENELPHAVHF			12	1661.83	WT APO	1	1667.07	0.131094	4.37062	0.150497	4.1233	0.003584	6.1558	0.211968	51.2983	0.71	1
LRRK2_RCKW	1562	1575	14	LQLDENELPHAVHF			12	1661.83	WT APO	2	1667.05	0.176394	4.35872	0.191255	4.12764	0.002866	6.13905	0.269373	51.1587	0.71	1
LRRK2_RCKW	1562	1575	14	LQLDENELPHAVHF			12	1661.83	WT MLI-2	0	1662.7	0.085337	0	0	4.10219	0.011029	0	0	0	1	1
LRRK2_RCKW	1562	1575	14	LQLDENELPHAVHF			12	1661.83	WT MLI-2	0.5	1666.93	0.097129	4.23187	0.129292	4.09	0.004807	5.42547	0.165759	45.2123	0.78	1
LRRK2_RCKW	1562	1575	14	LQLDENELPHAVHF			12	1661.83	WT MLI-2	1	1667.09	0.102236	4.39494	0.133171	4.09268	0.00726	6.19006	0.187565	51.5838	0.71	1
LRRK2_RCKW	1562	1575	14	LQLDENELPHAVHF			12	1661.83	WT MLI-2	2	1666.97	0.054808	4.27341	0.101422	4.11302	0.006057	6.01889	0.142848	50.1574	0.71	1
LRRK2_RCKW	1565	1575	11	DENELPHAVHF			9	1307.6	WT APO	0	1308.3	0.013622	0	0	3.813	0.001804	0	0	0	1	1
LRRK2_RCKW	1565	1575	11	DENELPHAVHF			9	1307.6	WT APO	0.5	1310.64	0.038782	2.33388	0.041105	3.81782	0.003322	2.99216	0.0526987	33.2462	0.78	1
LRRK2_RCKW	1565	1575	11	DENELPHAVHF			9	1307.6	WT APO	1	1310.84	0.040417	2.53427	0.042651	3.82027	0.003033	3.56939	0.0600718	39.6599	0.71	1
LRRK2_RCKW	1565	1575	11	DENELPHAVHF			9	1307.6	WT APO	2	1310.84	0.027335	2.53554	0.030541	3.82505	0.00094	3.57118	0.0430155	39.6798	0.71	1
LRRK2_RCKW	1565	1575	11	DENELPHAVHF			9	1307.6	WT MLI-2	0	1308.28	0.016341	0	0	3.81316	0.011911	0	0	0	1	1
LRRK2_RCKW	1565	1575	11	DENELPHAVHF			9	1307.6	WT MLI-2	0.5	1310.53	0.057424	2.24838	0.059703	3.81852	0.007077	2.88254	0.0765423	32.0282	0.78	1
LRRK2_RCKW	1565	1575	11	DENELPHAVHF			9	1307.6	WT MLI-2	1	1310.84	0.163591	2.56207	0.164406	3.82145	0.005099	3.60855	0.231558	40.095	0.71	1
LRRK2_RCKW	1565	1575	11	DENELPHAVHF			9	1307.6	WT MLI-2	2	1310.78	0.024449	2.50007	0.029407	3.82205	0.001744	3.52122	0.0414183	39.1247	0.71	1
LRRK2_RCKW	1565	1578	14	DENELPHAVHFLNE			12	1663.77	WT APO	0	1664.58	0.026476	0	0	4.01145	0.000882	0	0	0	1	1
LRRK2_RCKW	1565	1578	14	DENELPHAVHFLNE			12	1663.77	WT APO	0.5	1666.97	0.049934	2.39091	0.056519	4.01629	0.003943	3.06527	0.0724603	25.5439	0.78	1
LRRK2_RCKW	1565	1578	14	DENELPHAVHFLNE			12	1663.77	WT APO	1	1667.07	0.025988	2.49198	0.0371	4.02431	0.002153	3.50983	0.0522535	29.2486	0.71	1
LRRK2_RCKW	1565	1578	14	DENELPHAVHFLNE			12	1663.77	WT APO	2	1667.02	0.061775	2.44619	0.06721	4.02854	0.00216	3.44534	0.094662	28.7112	0.71	1
LRRK2_RCKW	1565	1578	14	DENELPHAVHFLNE			12	1663.77	WT MLI-2	0	1664.59	0.025495	0	0	4.00628	0.007868	0	0	0	1	1
LRRK2_RCKW	1565	1578	14	DENELPHAVHFLNE			12	1663.77	WT MLI-2	0.5	1666.79	0.17645	2.19725	0.178282	4.0054	0.003524	2.81699	0.228567	23.4749	0.78	1
LRRK2_RCKW	1565	1578	14	DENELPHAVHFLNE			12	1663.77	WT MLI-2	1	1667.05	0.14069	2.45436	0.142981	4.00797	0.005392	3.45684	0.201382	28.807	0.71	1
LRRK2_RCKW	1565	1578	14	DENELPHAVHFLNE			12	1663.77	WT MLI-2	2	1667.02	0.070358	2.43047	0.074834	4.01623	0.001035	3.42319	0.1054	28.5266	0.71	1
LRRK2_RCKW	1565	1582	18	DENELPHAVHFLNESGVL			16	2019.98	WT APO	0	2021.01	0.020924	0	0	4.41224	0.004928	0	0	0	1	1
LRRK2_RCKW	1565	1582	18	DENELPHAVHFLNESGVL			16	2019.98	WT APO	0.5	2024.15	0.087458	3.13983	0.089926	4.4261	0.003985	4.02542	0.11529	25.1589	0.78	1
LRRK2_RCKW	1565	1582	18	DENELPHAVHFLNESGVL			16	2019.98	WT APO	1	2024.3	0.033609	3.28928	0.039591	4.43363	0.002488	4.63279	0.055762	28.955	0.71	1
LRRK2_RCKW	1565	1582	18	DENELPHAVHFLNESGVL			16	2019.98	WT APO	2	2024.33	0.052066	3.32052	0.056114	4.44415	0.008063	4.67678	0.0790338	29.2299	0.71	1
LRRK2_RCKW	1565	1582	18	DENELPHAVHFLNESGVL			16	2019.98	WT MLI-2	0	2021.06	0.012607	0	0	4.38492	0.012802	0	0	0	1	1
LRRK2_RCKW	1565	1582	18	DENELPHAVHFLNESGVL			16	2019.98	WT MLI-2	0.5	2023.83	0.091623	2.77736	0.092486	4.38466	0.003119	3.56072	0.118572	22.2545	0.78	1
LRRK2_RCKW	1565	1582	18	DENELPHAVHFLNESGVL			16	2019.98	WT MLI-2	1	2024.36	0.228286	3.30345	0.228634	4.39619	0.013225	4.65275	0.32202	29.0797	0.71	1
LRRK2_RCKW	1565	1582	18	DENELPHAVHFLNESGVL			16	2019.98	WT MLI-2	2	2024.32	0.041972	3.26424	0.043825	4.41366	0.005494	4.59753	0.0617254	28.7346	0.71	1
LRRK2_RCKW	1576	1582	7	LNESGVL			6	731.393	WT APO	0	731.729	0.001136	0	0	3.78395	0.001378	0	0	0	1	1
LRRK2_RCKW	1576	1582	7	LNESGVL			6	731.393	WT APO	0.5	732.789	0.010997	1.06047	0.011056	3.78313	0.0044	1.35958	0.0141744	22.6597	0.78	1
LRRK2_RCKW	1576	1582	7	LNESGVL			6	731.393	WT APO	1	732.816	0.020191	1.08692	0.020223	3.78434	0.002627	1.53087	0.0284831	25.5146	0.71	1
LRRK2_RCKW	1576	1582	7	LNESGVL			6	731.393	WT APO	2	732.849	0.020008	1.12062	0.02004	3.78748	0.002937	1.57833	0.0282254	26.3056	0.71	1
LRRK2_RCKW	1576	1582	7	LNESGVL			6	731.393	WT MLI-2	0	731.71	0.018466	0	0	3.79153	0.010811	0	0	0	1	1
LRRK2_RCKW	1576	1582	7	LNESGVL			6	731.393	WT MLI-2	0.5	732.728	0.032879	1.01786	0.03771	3.79066	0.000793	1.30495	0.0483462	21.7491	0.78	1
LRRK2_RCKW	1576	1582	7	LNESGVL			6	731.393	WT MLI-2	1	732.835	0.057694	1.12537	0.060577	3.78986	0.002669	1.58503	0.0853197	26.4172	0.71	1
LRRK2_RCKW	1576	1582	7	LNESGVL			6	731.393	WT MLI-2	2	732.862	0.0169	1.1525	0.025032	3.78986	0.000807	1.62323	0.0352563	27.0539	0.71	1
LRRK2_RCKW	1582	1590	9	LLHFQDPAL			7	1053.57	WT APO	0	1054.02	0.02468	0	0	3.68697	0.002512	0	0	0	1	1
LRRK2_RCKW	1582	1590	9	LLHFQDPAL			7	1053.57	WT APO	0.5	1056.3	0.022437	2.28164	0.033355	3.69276	0.002032	2.92518	0.0427628	41.7883	0.78	1
LRRK2_RCKW	1582	1590	9	LLHFQDPAL			7	1053.57	WT APO	1	1056.56	0.012063	2.53506	0.02747	3.69233	0.004179	3.57051	0.0386901	51.0073	0.71	1
LRRK2_RCKW	1582	1590	9	LLHFQDPAL			7	1053.57	WT APO	2	1056.79	0.050269	2.77054	0.056001	3.69862	0.00611	3.90217	0.0788746	55.7453	0.71	1
LRRK2_RCKW	1582	1590	9	LLHFQDPAL			7	1053.57	WT MLI-2	0	1054.04	0.018108	0	0	3.69564	0.013919	0	0	0	1	1
LRRK2_RCKW	1582	1590	9	LLHFQDPAL			7	1053.57	WT MLI-2	0.5	1056.32	0.015222	2.28626	0.023656	3.69658	0.001342	2.93111	0.0303282	41.873	0.78	1
LRRK2_RCKW	1582	1590	9	LLHFQDPAL			7	1053.57	WT MLI-2	1	1056.61	0.043107	2.57051	0.046756	3.6968	0.005667	3.62044	0.0658535	51.7206	0.71	1
LRRK2_RCKW	1582	1590	9	LLHFQDPAL			7	1053.57	WT MLI-2	2	1056.67	0.05701	2.63504	0.059817	3.69665	0.00161	3.71133	0.0842493	53.019	0.71	1
LRRK2_RCKW	1583	1592	10	LHFQDPALQL			8	1181.63	WT APO	0	1182.28	0.027311	0	0	4.33213	0.005569	0	0	0	1	1
LRRK2_RCKW	1583	1592	10	LHFQDPALQL			8	1181.63	WT APO	0.5	1186.77	0.040133	4.49717	0.048545	4.34973	0.004727	5.7656	0.0622372	72.07	0.78	1
LRRK2_RCKW	1583	1592	10	LHFQDPALQL			8	1181.63	WT APO	1	1186.89	0.02045	4.6153	0.034119	4.3582	0.002791	6.50043	0.0480549	81.2554	0.71	1
LRRK2_RCKW	1583	1592	10	LHFQDPALQL			8	1181.63	WT APO	2	1186.81	0.0426	4.53274	0.050603	4.36552	0.003707	6.38414	0.0712718	79.8017	0.71	1
LRRK2_RCKW	1583	1592	10	LHFQDPALQL			8	1181.63	WT MLI-2	0	1182.26	0.02181	0	0	4.31539	0.012675	0	0	0	1	1
LRRK2_RCKW	1583	1592	10	LHFQDPALQL			8	1181.63	WT MLI-2	0.5	1185.9	0.0113	3.636	0.024564	4.31471	0.006788	4.66154	0.0314923	58.2693	0.78	1
LRRK2_RCKW	1583	1592	10	LHFQDPALQL			8	1181.63	WT MLI-2	1	1186.24	0.037745	3.97983	0.043593	4.32291	0.008577	5.6054	0.0613986	70.0674	0.71	1
LRRK2_RCKW	1583	1592	10	LHFQDPALQL			8	1181.63	WT MLI-2	2	1186.43	0.047074	4.17032	0.051881	4.34507	0.005762	5.87369	0.0730718	73.4211	0.71	1
LRRK2_RCKW	1583	1595	13	LHFQDPALQLSDL			11	1496.77	WT APO	0	1497.59	0.012597	0	0	4.58775	0.003936	0	0	0	1	1
LRRK2_RCKW	1583	1595	13	LHFQDPALQLSDL			11	1496.77	WT APO	0.5	1503.34	0.022125	5.74914	0.02546	4.60745	0.003118	7.3707	0.032641	67.0063	0.78	1
LRRK2_RCKW	1583	1595	13	LHFQDPALQLSDL			11	1496.77	WT APO	1	1503.5	0.028286	5.90951	0.030964	4.61175	0.00281	8.32325	0.0436113	75.6659	0.71	1
LRRK2_RCKW	1583	1595	13	LHFQDPALQLSDL			11	1496.77	WT APO	2	1503.4	0.049972	5.8115	0.051535	4.61848	0.006954	8.18521	0.0725845	74.411	0.71	1
LRRK2_RCKW	1583	1595	13	LHFQDPALQLSDL			11	1496.77	WT MLI-2	0	1497.57	0.020243	0	0	4.55615	0.009446	0	0	0	1	1
LRRK2_RCKW	1583	1595	13	LHFQDPALQLSDL			11	1496.77	WT MLI-2	0.5	1502.51	0.010927	4.94088	0.023004	4.55148	0.006998	6.33447	0.0294923	57.586	0.78	1
LRRK2_RCKW	1583	1595	13	LHFQDPALQLSDL			11	1496.77	WT MLI-2	1	1502.79	0.086468	5.22584	0.088806	4.56298	0.009933	7.36033	0.125079	66.9121	0.71	1
LRRK2_RCKW	1583	1595	13	LHFQDPALQLSDL			11	1496.77	WT MLI-2	2	1502.94	0.011779	5.37582	0.02342	4.58403	0.004616	7.57158	0.0329859	68.8326	0.71	1
LRRK2_RCKW	1587	1606	20	DPALQLSDLYFVEPKWLCKI	Phosphoryl STY (7)		17	2458.21	WT APO	0	2459.57	0.027698	0	0	3.71423	0.00449	0	0	0	1	1
LRRK2_RCKW	1587	1606	20	DPALQLSDLYFVEPKWLCKI	Phosphoryl STY (7)		17	2458.21	WT APO	0.5	2467.61	0.065065	8.04714	0.070716	3.72549	0.004021	10.3168	0.0906615	60.6873	0.78	1
LRRK2_RCKW	1587	1606	20	DPALQLSDLYFVEPKWLCKI	Phosphoryl STY (7)		17	2458.21	WT APO	1	2467.88	0.01607	8.31164	0.032022	3.7277	0.00434	11.7065	0.0451014	68.8619	0.71	1
LRRK2_RCKW	1587	1606	20	DPALQLSDLYFVEPKWLCKI	Phosphoryl STY (7)		17	2458.21	WT APO	2	2467.68	0.105605	8.11313	0.109177	3.73277	0.003343	11.4269	0.15377	67.2173	0.71	1
LRRK2_RCKW	1587	1606	20	DPALQLSDLYFVEPKWLCKI	Phosphoryl STY (7)		17	2458.21	WT MLI-2	0	2459.65	0.037157	0	0	3.72489	0.00916	0	0	0	1	1
LRRK2_RCKW	1587	1606	20	DPALQLSDLYFVEPKWLCKI	Phosphoryl STY (7)		17	2458.21	WT MLI-2	0.5	2467.35	0.167247	7.69295	0.171325	3.72288	0.002346	9.86275	0.219647	58.0162	0.78	1
LRRK2_RCKW	1587	1606	20	DPALQLSDLYFVEPKWLCKI	Phosphoryl STY (7)		17	2458.21	WT MLI-2	1	2467.38	0.067641	7.72821	0.077175	3.7274	0.003899	10.8848	0.108697	64.0283	0.71	1
LRRK2_RCKW	1587	1606	20	DPALQLSDLYFVEPKWLCKI	Phosphoryl STY (7)		17	2458.21	WT MLI-2	2	2467.35	0.056366	7.69191	0.067511	3.72874	0.001271	10.8337	0.0950859	63.7275	0.71	1
LRRK2_RCKW	1596	1602	7	YFVEPKW			5	968.488	WT APO	0	968.928	0.012413	0	0	4.29531	0.005758	0	0	0	1	1
LRRK2_RCKW	1596	1602	7	YFVEPKW			5	968.488	WT APO	0.5	969.908	0.041695	0.980232	0.043503	4.31796	0.005341	1.25671	0.0557731	25.1342	0.78	1
LRRK2_RCKW	1596	1602	7	YFVEPKW			5	968.488	WT APO	1	969.941	0.022077	1.0135	0.025327	4.32294	0.003876	1.42747	0.0356718	28.5493	0.71	1
LRRK2_RCKW	1596	1602	7	YFVEPKW			5	968.488	WT APO	2	969.954	0.020277	1.02653	0.023775	4.32982	0.001891	1.44582	0.0334859	28.9164	0.71	1
LRRK2_RCKW	1596	1602	7	YFVEPKW			5	968.488	WT MLI-2	0	968.997	0	0	0	4.29785	0	0	0	0	1	1
LRRK2_RCKW	1596	1602	7	YFVEPKW			5	968.488	WT MLI-2	0.5	969.917	0.121186	0.919267	0.121186	4.28387	0.001208	1.17855	0.155367	23.5709	0.78	1
LRRK2_RCKW	1596	1602	7	YFVEPKW			5	968.488	WT MLI-2	1	969.968	0.186062	0.97103	0.186062	4.29077	0.007505	1.36765	0.262059	27.353	0.71	1
LRRK2_RCKW	1596	1602	7	YFVEPKW			5	968.488	WT MLI-2	2	969.904	0.072464	0.906411	0.072464	4.31108	0.005654	1.27664	0.102062	25.5327	0.71	1
LRRK2_RCKW	1596	1603	8	YFVEPKWL			6	1081.57	WT APO	0	1082.16	0.020645	0	0	4.65038	0.003851	0	0	0	1	1
LRRK2_RCKW	1596	1603	8	YFVEPKWL			6	1081.57	WT APO	0.5	1082.96	0.026869	0.803598	0.033885	4.67529	0.003473	1.03025	0.0434423	17.1709	0.78	1
LRRK2_RCKW	1596	1603	8	YFVEPKWL			6	1081.57	WT APO	1	1083.05	0.035509	0.896892	0.041074	4.67882	0.003324	1.26323	0.0578507	21.0538	0.71	1
LRRK2_RCKW	1596	1603	8	YFVEPKWL			6	1081.57	WT APO	2	1083.15	0.041333	0.990095	0.046202	4.68742	0.005056	1.3945	0.0650732	23.2417	0.71	1
LRRK2_RCKW	1596	1603	8	YFVEPKWL			6	1081.57	WT MLI-2	0	1082.15	0.033548	0	0	4.61724	0.010624	0	0	0	1	1
LRRK2_RCKW	1596	1603	8	YFVEPKWL			6	1081.57	WT MLI-2	0.5	1082.91	0.031798	0.755286	0.046223	4.61915	0.007721	0.968315	0.0592603	16.1386	0.78	1
LRRK2_RCKW	1596	1603	8	YFVEPKWL			6	1081.57	WT MLI-2	1	1083.01	0.065994	0.858553	0.074031	4.63159	0.011434	1.20923	0.104269	20.1538	0.71	1
LRRK2_RCKW	1596	1603	8	YFVEPKWL			6	1081.57	WT MLI-2	2	1083.04	0.019543	0.891459	0.038825	4.65154	0.002032	1.25558	0.0546831	20.9263	0.71	1
LRRK2_RCKW	1596	1604	9	YFVEPKWLC			7	1184.58	WT APO	0	1185.27	0.028502	0	0	4.69479	0.004595	0	0	0	1	1
LRRK2_RCKW	1596	1604	9	YFVEPKWLC			7	1184.58	WT APO	0.5	1186.34	0.053871	1.0656	0.060946	4.72189	0.001411	1.36615	0.0781359	19.5164	0.78	1
LRRK2_RCKW	1596	1604	9	YFVEPKWLC			7	1184.58	WT APO	1	1186.49	0.025811	1.21944	0.038452	4.72126	0.003849	1.71752	0.0541577	24.536	0.71	1
LRRK2_RCKW	1596	1604	9	YFVEPKWLC			7	1184.58	WT APO	2	1186.56	0.021034	1.29309	0.035423	4.73286	0.006583	1.82125	0.0498915	26.0179	0.71	1
LRRK2_RCKW	1596	1604	9	YFVEPKWLC			7	1184.58	WT MLI-2	0	1185.24	0.015433	0	0	4.66171	0.007104	0	0	0	1	1
LRRK2_RCKW	1596	1604	9	YFVEPKWLC			7	1184.58	WT MLI-2	0.5	1186.22	0.038765	0.978565	0.041724	4.66145	0.008027	1.25457	0.0534923	17.9224	0.78	1
LRRK2_RCKW	1596	1604	9	YFVEPKWLC			7	1184.58	WT MLI-2	1	1186.41	0.047939	1.16286	0.050362	4.67209	0.012356	1.63783	0.0709324	23.3976	0.71	1
LRRK2_RCKW	1596	1604	9	YFVEPKWLC			7	1184.58	WT MLI-2	2	1186.42	0.052284	1.17652	0.054514	4.69118	0.003838	1.65707	0.0767803	23.6725	0.71	1
LRRK2_RCKW	1596	1607	12	YFVEPKWLCKIM			10	1556.8	WT APO	0	1557.89	0.011497	0	0	4.72778	0.003571	0	0	0	1	1
LRRK2_RCKW	1596	1607	12	YFVEPKWLCKIM			10	1556.8	WT APO	0.5	1559.07	0.011029	1.17623	0.015931	4.76276	0.000386	1.50799	0.0204244	15.0799	0.78	1
LRRK2_RCKW	1596	1607	12	YFVEPKWLCKIM			10	1556.8	WT APO	1	1559.39	0.02238	1.49977	0.025161	4.75928	0.005285	2.11236	0.035438	21.1236	0.71	1
LRRK2_RCKW	1596	1607	12	YFVEPKWLCKIM			10	1556.8	WT APO	2	1559.71	0.028599	1.82253	0.030823	4.77111	0.007505	2.56695	0.0434127	25.6695	0.71	1
LRRK2_RCKW	1596	1607	12	YFVEPKWLCKIM			10	1556.8	WT MLI-2	0	1557.87	0.035467	0	0	4.68534	0.003189	0	0	0	1	1
LRRK2_RCKW	1596	1607	12	YFVEPKWLCKIM			10	1556.8	WT MLI-2	0.5	1558.95	0.027468	1.08768	0.04486	4.68987	0.00909	1.39446	0.0575128	13.9446	0.78	1
LRRK2_RCKW	1596	1607	12	YFVEPKWLCKIM			10	1556.8	WT MLI-2	1	1559.34	0.019017	1.47949	0.040243	4.69987	0.012479	2.08379	0.0566803	20.8379	0.71	1
LRRK2_RCKW	1596	1607	12	YFVEPKWLCKIM			10	1556.8	WT MLI-2	2	1559.71	0.043053	1.84079	0.05578	4.7252	0.002676	2.59267	0.0785634	25.9267	0.71	1
LRRK2_RCKW	1596	1608	13	YFVEPKWLCKIMA			11	1627.84	WT APO	0	1628.88	0.039447	0	0	4.74033	0.003728	0	0	0	1	1
LRRK2_RCKW	1596	1608	13	YFVEPKWLCKIMA			11	1627.84	WT APO	0.5	1630.17	0.009318	1.28957	0.040533	4.77596	0.002445	1.65329	0.0519654	15.0299	0.78	1
LRRK2_RCKW	1596	1608	13	YFVEPKWLCKIMA			11	1627.84	WT APO	1	1630.48	0.039736	1.60347	0.055991	4.77332	0.006232	2.25841	0.0788606	20.531	0.71	1
LRRK2_RCKW	1596	1608	13	YFVEPKWLCKIMA			11	1627.84	WT APO	2	1630.91	0.077758	2.03531	0.087191	4.78262	0.008821	2.86663	0.122804	26.0603	0.71	1
LRRK2_RCKW	1596	1608	13	YFVEPKWLCKIMA			11	1627.84	WT MLI-2	0	1628.86	0.020785	0	0	4.69695	0.004132	0	0	0	1	1
LRRK2_RCKW	1596	1608	13	YFVEPKWLCKIMA			11	1627.84	WT MLI-2	0.5	1630.07	0.027661	1.20966	0.034599	4.69987	0.007633	1.55085	0.0443577	14.0986	0.78	1
LRRK2_RCKW	1596	1608	13	YFVEPKWLCKIMA			11	1627.84	WT MLI-2	1	1630.48	0.054078	1.62078	0.057935	4.71066	0.012208	2.28279	0.0815986	20.7527	0.71	1
LRRK2_RCKW	1596	1608	13	YFVEPKWLCKIMA			11	1627.84	WT MLI-2	2	1631.05	0.051695	2.19076	0.055717	4.73763	0.004139	3.08558	0.0784746	28.0507	0.71	1
LRRK2_RCKW	1597	1604	8	FVEPKWLC			6	1021.52	WT APO	0	1022.07	0.010617	0	0	4.52497	0.004324	0	0	0	1	1
LRRK2_RCKW	1597	1604	8	FVEPKWLC			6	1021.52	WT APO	0.5	1023.13	0.032234	1.05651	0.033937	4.5444	0.003892	1.3545	0.043509	22.575	0.78	1
LRRK2_RCKW	1597	1604	8	FVEPKWLC			6	1021.52	WT APO	1	1023.28	0.045134	1.20287	0.046366	4.55325	0.003062	1.69418	0.0653042	28.2364	0.71	1
LRRK2_RCKW	1597	1604	8	FVEPKWLC			6	1021.52	WT APO	2	1023.39	0.039255	1.31614	0.040665	4.55878	0.005611	1.85373	0.0572746	30.8954	0.71	1
LRRK2_RCKW	1597	1604	8	FVEPKWLC			6	1021.52	WT MLI-2	0	1022.08	0.044238	0	0	4.50682	0.006694	0	0	0	1	1
LRRK2_RCKW	1597	1604	8	FVEPKWLC			6	1021.52	WT MLI-2	0.5	1023.02	0.026377	0.934915	0.051505	4.50449	0.006213	1.19861	0.0660321	19.9768	0.78	1
LRRK2_RCKW	1597	1604	8	FVEPKWLC			6	1021.52	WT MLI-2	1	1023.17	0.048643	1.08293	0.06575	4.5148	0.007473	1.52525	0.0926056	25.4209	0.71	1
LRRK2_RCKW	1597	1604	8	FVEPKWLC			6	1021.52	WT MLI-2	2	1023.25	0.024402	1.16161	0.050522	4.52858	0.005527	1.63607	0.0711577	27.2679	0.71	1
LRRK2_RCKW	1597	1607	11	FVEPKWLCKIM			9	1393.74	WT APO	0	1394.65	0.010344	0	0	4.60452	0.005714	0	0	0	1	1
LRRK2_RCKW	1597	1607	11	FVEPKWLCKIM			9	1393.74	WT APO	0.5	1395.83	0.02709	1.18381	0.028998	4.63377	0.002697	1.51771	0.0371769	16.8634	0.78	1
LRRK2_RCKW	1597	1607	11	FVEPKWLCKIM			9	1393.74	WT APO	1	1396.18	0.013147	1.53381	0.016729	4.635	0.005445	2.1603	0.023562	24.0033	0.71	1
LRRK2_RCKW	1597	1607	11	FVEPKWLCKIM			9	1393.74	WT APO	2	1396.5	0.055702	1.85301	0.056655	4.6499	0.007096	2.60987	0.0797958	28.9986	0.71	1
LRRK2_RCKW	1597	1607	11	FVEPKWLCKIM			9	1393.74	WT MLI-2	0	1394.62	0.042158	0	0	4.57073	0.009195	0	0	0	1	1
LRRK2_RCKW	1597	1607	11	FVEPKWLCKIM			9	1393.74	WT MLI-2	0.5	1395.74	0.030437	1.12414	0.051997	4.57247	0.007412	1.44121	0.0666628	16.0134	0.78	1
LRRK2_RCKW	1597	1607	11	FVEPKWLCKIM			9	1393.74	WT MLI-2	1	1396.11	0.026699	1.49059	0.049901	4.58361	0.009883	2.09942	0.0702831	23.3268	0.71	1
LRRK2_RCKW	1597	1607	11	FVEPKWLCKIM			9	1393.74	WT MLI-2	2	1396.51	0.019649	1.88833	0.046513	4.6033	0.005187	2.65962	0.0655113	29.5513	0.71	1
LRRK2_RCKW	1597	1608	12	FVEPKWLCKIMA			10	1464.77	WT APO	0	1465.68	0.027233	0	0	4.62593	0.003068	0	0	0	1	1
LRRK2_RCKW	1597	1608	12	FVEPKWLCKIMA			10	1464.77	WT APO	0.5	1466.89	0.029945	1.21559	0.040476	4.65215	0.002455	1.55845	0.0518923	15.5845	0.78	1
LRRK2_RCKW	1597	1608	12	FVEPKWLCKIMA			10	1464.77	WT APO	1	1467.38	0.029692	1.70344	0.04029	4.65477	0.005492	2.39922	0.0567465	23.9922	0.71	1
LRRK2_RCKW	1597	1608	12	FVEPKWLCKIMA			10	1464.77	WT APO	2	1467.71	0.062243	2.02804	0.06794	4.66341	0.007065	2.85639	0.0956901	28.5639	0.71	1
LRRK2_RCKW	1597	1608	12	FVEPKWLCKIMA			10	1464.77	WT MLI-2	0	1465.69	0.071395	0	0	4.58924	0.006884	0	0	0	1	1
LRRK2_RCKW	1597	1608	12	FVEPKWLCKIMA			10	1464.77	WT MLI-2	0.5	1466.82	0.022043	1.1322	0.07472	4.58823	0.00731	1.45154	0.0957949	14.5154	0.78	1
LRRK2_RCKW	1597	1608	12	FVEPKWLCKIMA			10	1464.77	WT MLI-2	1	1467.25	0.095289	1.55546	0.119068	4.59885	0.011791	2.19078	0.167701	21.9078	0.71	1
LRRK2_RCKW	1597	1608	12	FVEPKWLCKIMA			10	1464.77	WT MLI-2	2	1467.94	0.05681	2.24903	0.091239	4.61887	0.006187	3.16765	0.128506	31.6765	0.71	1
LRRK2_RCKW	1599	1607	9	EPKWLCKIM			7	1147.6	WT APO	0	1148.33	0.020117	0	0	4.6039	0.006016	0	0	0	1	1
LRRK2_RCKW	1599	1607	9	EPKWLCKIM			7	1147.6	WT APO	0.5	1149.4	0.028931	1.07538	0.035238	4.6339	0.00257	1.37869	0.0451769	19.6956	0.78	1
LRRK2_RCKW	1599	1607	9	EPKWLCKIM			7	1147.6	WT APO	1	1149.74	0.016325	1.41269	0.025907	4.63373	0.003962	1.9897	0.0364887	28.4243	0.71	1
LRRK2_RCKW	1599	1607	9	EPKWLCKIM			7	1147.6	WT APO	2	1149.97	0.013732	1.64683	0.024357	4.64793	0.00631	2.31948	0.0343056	33.1355	0.71	1
LRRK2_RCKW	1599	1607	9	EPKWLCKIM			7	1147.6	WT MLI-2	0	1148.27	0.060133	0	0	4.5729	0.009709	0	0	0	1	1
LRRK2_RCKW	1599	1607	9	EPKWLCKIM			7	1147.6	WT MLI-2	0.5	1149.23	0.028174	0.961237	0.066406	4.57435	0.008978	1.23236	0.0851359	17.6051	0.78	1
LRRK2_RCKW	1599	1607	9	EPKWLCKIM			7	1147.6	WT MLI-2	1	1149.59	0.02237	1.32341	0.064159	4.58281	0.011141	1.86396	0.0903648	26.628	0.71	1
LRRK2_RCKW	1599	1607	9	EPKWLCKIM			7	1147.6	WT MLI-2	2	1150.01	0.054501	1.7359	0.081156	4.6045	0.004761	2.44492	0.114304	34.9275	0.71	1
LRRK2_RCKW	1611	1649	39	LTVKVEGCPKHPKGIISRRDVEKFLSKKRKFPKNYMSQY	Oxidation M (36)		35	4651.55	WT APO	0	4654.35	0.003222	0	0	3.88548	0.00253	0	0	0	1	1
LRRK2_RCKW	1611	1649	39	LTVKVEGCPKHPKGIISRRDVEKFLSKKRKFPKNYMSQY	Oxidation M (36)		35	4651.55	WT APO	0.5	4670.16	0.133528	15.8113	0.133566	3.89105	0.00587	20.2709	0.171238	57.9168	0.78	1
LRRK2_RCKW	1611	1649	39	LTVKVEGCPKHPKGIISRRDVEKFLSKKRKFPKNYMSQY	Oxidation M (36)		35	4651.55	WT APO	1	4670.62	0.130778	16.2668	0.130817	3.89579	0.002744	22.911	0.184249	65.4601	0.71	1
LRRK2_RCKW	1611	1649	39	LTVKVEGCPKHPKGIISRRDVEKFLSKKRKFPKNYMSQY	Oxidation M (36)		35	4651.55	WT APO	2	4670.6	0.205371	16.2457	0.205396	3.90344	0.004522	22.8812	0.28929	65.3749	0.71	1
LRRK2_RCKW	1611	1649	39	LTVKVEGCPKHPKGIISRRDVEKFLSKKRKFPKNYMSQY	Oxidation M (36)		35	4651.55	WT MLI-2	0	4654.37	0.017089	0	0	3.87876	0.010997	0	0	0	1	1
LRRK2_RCKW	1611	1649	39	LTVKVEGCPKHPKGIISRRDVEKFLSKKRKFPKNYMSQY	Oxidation M (36)		35	4651.55	WT MLI-2	0.5	4670	0.270043	15.6266	0.270583	3.87835	0.001535	20.0341	0.346901	57.2402	0.78	1
LRRK2_RCKW	1611	1649	39	LTVKVEGCPKHPKGIISRRDVEKFLSKKRKFPKNYMSQY	Oxidation M (36)		35	4651.55	WT MLI-2	1	4669.87	0.202039	15.5019	0.202761	3.88979	0.003288	21.8337	0.285579	62.3821	0.71	1
LRRK2_RCKW	1611	1649	39	LTVKVEGCPKHPKGIISRRDVEKFLSKKRKFPKNYMSQY	Oxidation M (36)		35	4651.55	WT MLI-2	2	4669.69	0.061053	15.314	0.0634	3.89211	0.00468	21.569	0.0892958	61.6256	0.71	1
LRRK2_RCKW	1650	1664	15	FKLLEKFQIALPIGE			13	1746.02	WT APO	0	1746.95	0.019291	0	0	4.63214	0.004249	0	0	0	1	1
LRRK2_RCKW	1650	1664	15	FKLLEKFQIALPIGE			13	1746.02	WT APO	0.5	1748.03	0.085757	1.07932	0.0879	4.66092	0.002672	1.38375	0.112692	10.6442	0.78	1
LRRK2_RCKW	1650	1664	15	FKLLEKFQIALPIGE			13	1746.02	WT APO	1	1748.14	0.049201	1.19234	0.052848	4.66274	0.004088	1.67936	0.0744338	12.9181	0.71	1
LRRK2_RCKW	1650	1664	15	FKLLEKFQIALPIGE			13	1746.02	WT APO	2	1748.13	0.106468	1.17921	0.108202	4.6711	0.006402	1.66085	0.152397	12.7758	0.71	1
LRRK2_RCKW	1650	1664	15	FKLLEKFQIALPIGE			13	1746.02	WT MLI-2	0	1746.98	0.040435	0	0	4.58969	0.006975	0	0	0	1	1
LRRK2_RCKW	1650	1664	15	FKLLEKFQIALPIGE			13	1746.02	WT MLI-2	0.5	1748.19	0.061653	1.20827	0.07373	4.59601	0.009056	1.54907	0.0945256	11.9159	0.78	1
LRRK2_RCKW	1650	1664	15	FKLLEKFQIALPIGE			13	1746.02	WT MLI-2	1	1748.13	0.109999	1.15232	0.117195	4.60383	0.012593	1.62299	0.165063	12.4845	0.71	1
LRRK2_RCKW	1650	1664	15	FKLLEKFQIALPIGE			13	1746.02	WT MLI-2	2	1748.21	0.007958	1.22652	0.041211	4.62754	0.005876	1.72749	0.0580437	13.2884	0.71	1
LRRK2_RCKW	1650	1665	16	FKLLEKFQIALPIGEE			14	1875.06	WT APO	0	1876.06	0.007629	0	0	4.61006	0.004965	0	0	0	1	1
LRRK2_RCKW	1650	1665	16	FKLLEKFQIALPIGEE			14	1875.06	WT APO	0.5	1877.31	0.194559	1.25543	0.194709	4.64551	0.004055	1.60952	0.249627	11.4966	0.78	1
LRRK2_RCKW	1650	1665	16	FKLLEKFQIALPIGEE			14	1875.06	WT APO	1	1877.41	0.144488	1.34976	0.144689	4.64774	0.005405	1.90107	0.203787	13.5791	0.71	1
LRRK2_RCKW	1650	1665	16	FKLLEKFQIALPIGEE			14	1875.06	WT APO	2	1877.4	0.113558	1.34005	0.113814	4.65929	0.00555	1.8874	0.160301	13.4814	0.71	1
LRRK2_RCKW	1650	1665	16	FKLLEKFQIALPIGEE			14	1875.06	WT MLI-2	0	1876.03	0.041701	0	0	4.57101	0.008764	0	0	0	1	1
LRRK2_RCKW	1650	1665	16	FKLLEKFQIALPIGEE			14	1875.06	WT MLI-2	0.5	1877.64	0.047241	1.60753	0.063013	4.57848	0.011093	2.06093	0.0807859	14.721	0.78	1
LRRK2_RCKW	1650	1665	16	FKLLEKFQIALPIGEE			14	1875.06	WT MLI-2	1	1877.55	0.050906	1.51436	0.065805	4.58851	0.010899	2.1329	0.0926831	15.235	0.71	1
LRRK2_RCKW	1650	1665	16	FKLLEKFQIALPIGEE			14	1875.06	WT MLI-2	2	1877.45	0.067438	1.4219	0.07929	4.61057	0.008415	2.00268	0.111676	14.3049	0.71	1
LRRK2_RCKW	1650	1667	18	FKLLEKFQIALPIGEEYL			16	2151.21	WT APO	0	2152.45	0.022903	0	0	4.91887	0.005365	0	0	0	1	1
LRRK2_RCKW	1650	1667	18	FKLLEKFQIALPIGEEYL			16	2151.21	WT APO	0.5	2154.68	0.040458	2.23464	0.046491	4.97482	0.004707	2.86493	0.0596038	17.9058	0.78	1
LRRK2_RCKW	1650	1667	18	FKLLEKFQIALPIGEEYL			16	2151.21	WT APO	1	2154.91	0.06018	2.45788	0.064391	4.95995	0.00865	3.46181	0.0906915	21.6363	0.71	1
LRRK2_RCKW	1650	1667	18	FKLLEKFQIALPIGEEYL			16	2151.21	WT APO	2	2154.78	0.034575	2.33522	0.041473	4.97804	0.011523	3.28905	0.0584127	20.5565	0.71	1
LRRK2_RCKW	1650	1667	18	FKLLEKFQIALPIGEEYL			16	2151.21	WT MLI-2	0	2152.4	0.07142	0	0	4.86789	0.0071	0	0	0	1	1
LRRK2_RCKW	1650	1667	18	FKLLEKFQIALPIGEEYL			16	2151.21	WT MLI-2	0.5	2154.82	0.052903	2.4203	0.088879	4.87133	0.009211	3.10294	0.113947	19.3934	0.78	1
LRRK2_RCKW	1650	1667	18	FKLLEKFQIALPIGEEYL			16	2151.21	WT MLI-2	1	2154.93	0.111858	2.52992	0.132713	4.88813	0.013007	3.56326	0.18692	22.2704	0.71	1
LRRK2_RCKW	1650	1667	18	FKLLEKFQIALPIGEEYL			16	2151.21	WT MLI-2	2	2154.93	0.086133	2.52624	0.111891	4.91531	0.00112	3.55809	0.157593	22.238	0.71	1
LRRK2_RCKW	1651	1665	15	KLLEKFQIALPIGEE			13	1727.99	WT APO	0	1728.77	0.032267	0	0	4.61035	0.005304	0	0	0	1	1
LRRK2_RCKW	1651	1665	15	KLLEKFQIALPIGEE			13	1727.99	WT APO	0.5	1729.83	0.060818	1.05969	0.068848	4.6389	0.003575	1.35858	0.0882667	10.4506	0.78	1
LRRK2_RCKW	1651	1665	15	KLLEKFQIALPIGEE			13	1727.99	WT APO	1	1730.02	0.012308	1.24294	0.034535	4.63478	0.005641	1.75062	0.0486408	13.4663	0.71	1
LRRK2_RCKW	1651	1665	15	KLLEKFQIALPIGEE			13	1727.99	WT APO	2	1729.94	0.100265	1.16718	0.105329	4.65594	0.005787	1.64392	0.148351	12.6455	0.71	1
LRRK2_RCKW	1651	1665	15	KLLEKFQIALPIGEE			13	1727.99	WT MLI-2	0	1728.77	0.116666	0	0	4.57296	0.004343	0	0	0	1	1
LRRK2_RCKW	1651	1665	15	KLLEKFQIALPIGEE			13	1727.99	WT MLI-2	0.5	1729.99	0.345734	1.21434	0.364888	4.57505	0.006963	1.55685	0.467805	11.9758	0.78	1
LRRK2_RCKW	1651	1665	15	KLLEKFQIALPIGEE			13	1727.99	WT MLI-2	1	1730.21	0.134799	1.43587	0.178274	4.58715	0.014055	2.02235	0.25109	15.5566	0.71	1
LRRK2_RCKW	1651	1665	15	KLLEKFQIALPIGEE			13	1727.99	WT MLI-2	2	1730.06	0.104569	1.28565	0.15667	4.60552	0.002584	1.81078	0.220662	13.9291	0.71	1
LRRK2_RCKW	1653	1664	12	LEKFQIALPIGE			10	1357.77	WT APO	0	1358.47	0.011969	0	0	4.41858	0.00506	0	0	0	1	1
LRRK2_RCKW	1653	1664	12	LEKFQIALPIGE			10	1357.77	WT APO	0.5	1359.98	0.029128	1.50772	0.031491	4.43718	0.005725	1.93298	0.0403731	19.3298	0.78	1
LRRK2_RCKW	1653	1664	12	LEKFQIALPIGE			10	1357.77	WT APO	1	1360.03	0.019311	1.5534	0.02272	4.44864	0.004612	2.18789	0.032	21.8789	0.71	1
LRRK2_RCKW	1653	1664	12	LEKFQIALPIGE			10	1357.77	WT APO	2	1359.99	0.028794	1.51932	0.031182	4.4563	0.004446	2.13988	0.0439183	21.3988	0.71	1
LRRK2_RCKW	1653	1664	12	LEKFQIALPIGE			10	1357.77	WT MLI-2	0	1358.47	0.029508	0	0	4.3991	0.009641	0	0	0	1	1
LRRK2_RCKW	1653	1664	12	LEKFQIALPIGE			10	1357.77	WT MLI-2	0.5	1359.99	0.029746	1.52421	0.041899	4.39679	0.002111	1.95412	0.0537167	19.5412	0.78	1
LRRK2_RCKW	1653	1664	12	LEKFQIALPIGE			10	1357.77	WT MLI-2	1	1360.03	0.012367	1.56003	0.031994	4.40812	0.0114	2.19722	0.045062	21.9722	0.71	1
LRRK2_RCKW	1653	1664	12	LEKFQIALPIGE			10	1357.77	WT MLI-2	2	1360.03	0.013533	1.56074	0.032463	4.42451	0.004426	2.19822	0.0457225	21.9822	0.71	1
LRRK2_RCKW	1653	1665	13	LEKFQIALPIGEE			11	1486.82	WT APO	0	1487.62	0.007483	0	0	4.41018	0.004488	0	0	0	1	1
LRRK2_RCKW	1653	1665	13	LEKFQIALPIGEE			11	1486.82	WT APO	0.5	1489.59	0.009263	1.97558	0.011908	4.4278	0.003692	2.53279	0.0152667	23.0254	0.78	1
LRRK2_RCKW	1653	1665	13	LEKFQIALPIGEE			11	1486.82	WT APO	1	1489.62	0.021647	2.00044	0.022904	4.43637	0.003696	2.81752	0.0322592	25.6138	0.71	1
LRRK2_RCKW	1653	1665	13	LEKFQIALPIGEE			11	1486.82	WT APO	2	1489.59	0.049347	1.97129	0.049912	4.4464	0.007406	2.77646	0.0702986	25.2406	0.71	1
LRRK2_RCKW	1653	1665	13	LEKFQIALPIGEE			11	1486.82	WT MLI-2	0	1487.6	0.00179	0	0	4.38961	0.010781	0	0	0	1	1
LRRK2_RCKW	1653	1665	13	LEKFQIALPIGEE			11	1486.82	WT MLI-2	0.5	1489.58	0.023701	1.98439	0.023768	4.38882	0.003084	2.54409	0.0304718	23.1281	0.78	1
LRRK2_RCKW	1653	1665	13	LEKFQIALPIGEE			11	1486.82	WT MLI-2	1	1489.58	0.001877	1.97607	0.002594	4.401	0.011943	2.7832	0.00365352	25.3018	0.71	1
LRRK2_RCKW	1653	1665	13	LEKFQIALPIGEE			11	1486.82	WT MLI-2	2	1489.56	0.018898	1.95698	0.018983	4.41646	0.003733	2.7563	0.0267366	25.0573	0.71	1
LRRK2_RCKW	1653	1666	14	LEKFQIALPIGEEY			12	1649.88	WT APO	0	1650.74	0.003293	0	0	4.58268	0.002442	0	0	0	1	1
LRRK2_RCKW	1653	1666	14	LEKFQIALPIGEEY			12	1649.88	WT APO	0.5	1653.54	0.070589	2.8008	0.070666	4.60732	0.001869	3.59077	0.0905974	29.9231	0.78	1
LRRK2_RCKW	1653	1666	14	LEKFQIALPIGEEY			12	1649.88	WT APO	1	1653.56	0.057107	2.82235	0.057202	4.611	0.003277	3.97514	0.0805662	33.1261	0.71	1
LRRK2_RCKW	1653	1666	14	LEKFQIALPIGEEY			12	1649.88	WT APO	2	1653.47	0.049575	2.73591	0.049684	4.61631	0.005435	3.85339	0.0699775	32.1116	0.71	1
LRRK2_RCKW	1653	1666	14	LEKFQIALPIGEEY			12	1649.88	WT MLI-2	0	1650.69	0.042053	0	0	4.55001	0.008472	0	0	0	1	1
LRRK2_RCKW	1653	1666	14	LEKFQIALPIGEEY			12	1649.88	WT MLI-2	0.5	1653.55	0.084126	2.85082	0.094051	4.54803	0.007622	3.6549	0.120578	30.4575	0.78	1
LRRK2_RCKW	1653	1666	14	LEKFQIALPIGEEY			12	1649.88	WT MLI-2	1	1653.54	0.04865	2.84563	0.064306	4.55973	0.009831	4.00793	0.0905718	33.3994	0.71	1
LRRK2_RCKW	1653	1666	14	LEKFQIALPIGEEY			12	1649.88	WT MLI-2	2	1653.47	0.045005	2.77522	0.061595	4.58247	0.004733	3.90876	0.0867535	32.573	0.71	1
LRRK2_RCKW	1653	1667	15	LEKFQIALPIGEEYL			13	1762.96	WT APO	0	1763.9	0.012264	0	0	4.87488	0.002213	0	0	0	1	1
LRRK2_RCKW	1653	1667	15	LEKFQIALPIGEEYL			13	1762.96	WT APO	0.5	1766.8	0.053628	2.89926	0.055012	4.91244	0.00102	3.71699	0.0705282	28.5923	0.78	1
LRRK2_RCKW	1653	1667	15	LEKFQIALPIGEEYL			13	1762.96	WT APO	1	1766.82	0.031206	2.9175	0.033529	4.91099	0.008559	4.10915	0.0472239	31.6089	0.71	1
LRRK2_RCKW	1653	1667	15	LEKFQIALPIGEEYL			13	1762.96	WT APO	2	1766.77	0.031005	2.868	0.033343	4.918	0.007286	4.03944	0.046962	31.0726	0.71	1
LRRK2_RCKW	1653	1667	15	LEKFQIALPIGEEYL			13	1762.96	WT MLI-2	0	1763.94	0.003181	0	0	4.82423	0.001515	0	0	0	1	1
LRRK2_RCKW	1653	1667	15	LEKFQIALPIGEEYL			13	1762.96	WT MLI-2	0.5	1766.75	0.052365	2.81455	0.052461	4.8327	0.007592	3.60839	0.0672577	27.7569	0.78	1
LRRK2_RCKW	1653	1667	15	LEKFQIALPIGEEYL			13	1762.96	WT MLI-2	1	1766.81	0.091004	2.87193	0.09106	4.84426	0.013794	4.04497	0.128254	31.1152	0.71	1
LRRK2_RCKW	1653	1667	15	LEKFQIALPIGEEYL			13	1762.96	WT MLI-2	2	1766.67	0.020987	2.73103	0.021227	4.8736	0.000587	3.84653	0.0298972	29.5887	0.71	1
LRRK2_RCKW	1657	1664	8	QIALPIGE			6	840.482	WT APO	0	840.885	0.021522	0	0	4.06364	0.002312	0	0	0	1	1
LRRK2_RCKW	1657	1664	8	QIALPIGE			6	840.482	WT APO	0.5	842.264	0.117004	1.37936	0.118967	4.07482	0.00509	1.76841	0.152522	29.4735	0.78	1
LRRK2_RCKW	1657	1664	8	QIALPIGE			6	840.482	WT APO	1	842.417	0.030936	1.53252	0.037686	4.07941	0.003001	2.15848	0.0530789	35.9747	0.71	1
LRRK2_RCKW	1657	1664	8	QIALPIGE			6	840.482	WT APO	2	842.275	0.103418	1.3906	0.105634	4.0799	0.001785	1.95859	0.14878	32.6432	0.71	1
LRRK2_RCKW	1657	1664	8	QIALPIGE			6	840.482	WT MLI-2	0	840.912	0.05551	0	0	4.06304	0.008195	0	0	0	1	1
LRRK2_RCKW	1657	1664	8	QIALPIGE			6	840.482	WT MLI-2	0.5	842.19	0.079247	1.27823	0.096754	4.0595	0.003589	1.63875	0.124044	27.3126	0.78	1
LRRK2_RCKW	1657	1664	8	QIALPIGE			6	840.482	WT MLI-2	1	842.242	0.094168	1.33004	0.109312	4.06036	0.006014	1.8733	0.153961	31.2216	0.71	1
LRRK2_RCKW	1657	1664	8	QIALPIGE			6	840.482	WT MLI-2	2	842.326	0.057388	1.41422	0.079842	4.07418	0.001972	1.99186	0.112454	33.1976	0.71	1
LRRK2_RCKW	1665	1688	24	EYLLVPSSLSDHRPVIELPHCENS			20	2734.35	WT APO	0	2735.95	0.014051	0	0	4.12047	0.005895	0	0	0	1	1
LRRK2_RCKW	1665	1688	24	EYLLVPSSLSDHRPVIELPHCENS			20	2734.35	WT APO	0.5	2743.75	0.058993	7.79349	0.060643	4.13979	0.00387	9.99165	0.0777474	49.9583	0.78	1
LRRK2_RCKW	1665	1688	24	EYLLVPSSLSDHRPVIELPHCENS			20	2734.35	WT APO	1	2743.95	0.042109	7.99588	0.044391	4.14778	0.003345	11.2618	0.0625225	56.309	0.71	1
LRRK2_RCKW	1665	1688	24	EYLLVPSSLSDHRPVIELPHCENS			20	2734.35	WT APO	2	2744.11	0.088864	8.1538	0.089968	4.15095	0.003194	11.4842	0.126715	57.4211	0.71	1
LRRK2_RCKW	1665	1688	24	EYLLVPSSLSDHRPVIELPHCENS			20	2734.35	WT MLI-2	0	2735.94	0.039869	0	0	4.11836	0.013332	0	0	0	1	1
LRRK2_RCKW	1665	1688	24	EYLLVPSSLSDHRPVIELPHCENS			20	2734.35	WT MLI-2	0.5	2743.64	0.092901	7.70105	0.101095	4.1044	0.005153	9.87315	0.129609	49.3657	0.78	1
LRRK2_RCKW	1665	1688	24	EYLLVPSSLSDHRPVIELPHCENS			20	2734.35	WT MLI-2	1	2743.83	0.068441	7.88697	0.079207	4.10965	0.008804	11.1084	0.111559	55.5421	0.71	1
LRRK2_RCKW	1665	1688	24	EYLLVPSSLSDHRPVIELPHCENS			20	2734.35	WT MLI-2	2	2743.8	0.067957	7.86427	0.078789	4.13565	0.003022	11.0764	0.11097	55.3822	0.71	1
LRRK2_RCKW	1665	1689	25	EYLLVPSSLSDHRPVIELPHCENSE			21	2863.39	WT APO	0	2865.13	0.065948	0	0	4.15771	0.008537	0	0	0	1	1
LRRK2_RCKW	1665	1689	25	EYLLVPSSLSDHRPVIELPHCENSE			21	2863.39	WT APO	0.5	2872.7	0.058559	7.57753	0.088194	4.17971	0.005511	9.71478	0.113069	46.2608	0.78	1
LRRK2_RCKW	1665	1689	25	EYLLVPSSLSDHRPVIELPHCENSE			21	2863.39	WT APO	1	2873.14	0.187172	8.0182	0.19845	4.18693	0.005306	11.2932	0.279507	53.7773	0.71	1
LRRK2_RCKW	1665	1689	25	EYLLVPSSLSDHRPVIELPHCENSE			21	2863.39	WT APO	2	2872.94	0.207332	7.81872	0.217568	4.18839	0.002637	11.0123	0.306434	52.4395	0.71	1
LRRK2_RCKW	1665	1689	25	EYLLVPSSLSDHRPVIELPHCENSE			21	2863.39	WT MLI-2	0	2864.99	0.037275	0	0	4.14792	0.013498	0	0	0	1	1
LRRK2_RCKW	1665	1689	25	EYLLVPSSLSDHRPVIELPHCENSE			21	2863.39	WT MLI-2	0.5	2872.53	0.255688	7.54228	0.258391	4.14198	0.004361	9.66959	0.331271	46.0457	0.78	1
LRRK2_RCKW	1665	1689	25	EYLLVPSSLSDHRPVIELPHCENSE			21	2863.39	WT MLI-2	1	2872.74	0.208168	7.75498	0.211479	4.1484	0.009394	10.9225	0.297858	52.012	0.71	1
LRRK2_RCKW	1665	1689	25	EYLLVPSSLSDHRPVIELPHCENSE			21	2863.39	WT MLI-2	2	2872.89	0.183034	7.89809	0.186791	4.17421	0.00471	11.1241	0.263086	52.9718	0.71	1
LRRK2_RCKW	1666	1673	8	YLLVPSSL			6	891.519	WT APO	0	891.924	0.013648	0	0	4.73528	0.00369	0	0	0	1	1
LRRK2_RCKW	1666	1673	8	YLLVPSSL			6	891.519	WT APO	0.5	893.525	0.01951	1.60092	0.02381	4.76206	0.002519	2.05247	0.0305256	34.2078	0.78	1
LRRK2_RCKW	1666	1673	8	YLLVPSSL			6	891.519	WT APO	1	893.775	0.028561	1.85008	0.031654	4.76176	0.004504	2.60574	0.0445831	43.4291	0.71	1
LRRK2_RCKW	1666	1673	8	YLLVPSSL			6	891.519	WT APO	2	894.05	0.02798	2.12578	0.031131	4.77038	0.005159	2.99406	0.0438465	49.9009	0.71	1
LRRK2_RCKW	1666	1673	8	YLLVPSSL			6	891.519	WT MLI-2	0	891.926	0.022774	0	0	4.70525	0.00484	0	0	0	1	1
LRRK2_RCKW	1666	1673	8	YLLVPSSL			6	891.519	WT MLI-2	0.5	893.354	0.037257	1.4281	0.043666	4.70173	0.00705	1.8309	0.0559821	30.515	0.78	1
LRRK2_RCKW	1666	1673	8	YLLVPSSL			6	891.519	WT MLI-2	1	893.698	0.091784	1.77245	0.094567	4.71341	0.009623	2.49641	0.133193	41.6068	0.71	1
LRRK2_RCKW	1666	1673	8	YLLVPSSL			6	891.519	WT MLI-2	2	893.983	0.03468	2.0575	0.041489	4.73639	0.003737	2.89789	0.0584352	48.2982	0.71	1
LRRK2_RCKW	1666	1680	15	YLLVPSSLSDHRPVI	Phosphoryl STY (1)		12	1775.91	WT APO	0	1776.7	0.010579	0	0	4.20041	0.007725	0	0	0	1	1
LRRK2_RCKW	1666	1680	15	YLLVPSSLSDHRPVI	Phosphoryl STY (1)		12	1775.91	WT APO	0.5	1779.01	0.137446	2.30731	0.137853	4.21777	0.005541	2.95809	0.176735	24.6507	0.78	1
LRRK2_RCKW	1666	1680	15	YLLVPSSLSDHRPVI	Phosphoryl STY (1)		12	1775.91	WT APO	1	1779.3	0.036429	2.5983	0.037934	4.22634	0.004262	3.65958	0.0534282	30.4965	0.71	1
LRRK2_RCKW	1666	1680	15	YLLVPSSLSDHRPVI	Phosphoryl STY (1)		12	1775.91	WT APO	2	1779.52	1.30429	2.82216	1.30433	4.23454	0.00422	3.97487	1.83709	33.1239	0.71	1
LRRK2_RCKW	1666	1680	15	YLLVPSSLSDHRPVI	Phosphoryl STY (1)		12	1775.91	WT MLI-2	0	1776.59	0.249786	0	0	4.18481	0.010511	0	0	0	1	1
LRRK2_RCKW	1666	1680	15	YLLVPSSLSDHRPVI	Phosphoryl STY (1)		12	1775.91	WT MLI-2	0.5	1778.77	0.045662	2.18311	0.253925	4.18009	0.005616	2.79886	0.325545	23.3239	0.78	1
LRRK2_RCKW	1666	1680	15	YLLVPSSLSDHRPVI	Phosphoryl STY (1)		12	1775.91	WT MLI-2	1	1779.09	0.06203	2.50272	0.257373	4.18743	0.008088	3.52495	0.362497	29.3746	0.71	1
LRRK2_RCKW	1666	1680	15	YLLVPSSLSDHRPVI	Phosphoryl STY (1)		12	1775.91	WT MLI-2	2	1779.26	0.072072	2.67227	0.259976	4.2121	0.004759	3.76377	0.366163	31.3647	0.71	1
LRRK2_RCKW	1666	1689	24	YLLVPSSLSDHRPVIELPHCENSE			20	2734.35	WT APO	0	2735.84	0.030604	0	0	4.11894	0.004875	0	0	0	1	1
LRRK2_RCKW	1666	1689	24	YLLVPSSLSDHRPVIELPHCENSE			20	2734.35	WT APO	0.5	2743.79	0.232277	7.94324	0.234284	4.13888	0.00615	10.1836	0.300364	50.9182	0.78	1
LRRK2_RCKW	1666	1689	24	YLLVPSSLSDHRPVIELPHCENSE			20	2734.35	WT APO	1	2744.03	0.151122	8.18784	0.154189	4.14572	0.003667	11.5322	0.217168	57.6609	0.71	1
LRRK2_RCKW	1666	1689	24	YLLVPSSLSDHRPVIELPHCENSE			20	2734.35	WT APO	2	2743.83	0.142519	7.98258	0.145768	4.15107	0.006012	11.2431	0.205307	56.2153	0.71	1
LRRK2_RCKW	1666	1689	24	YLLVPSSLSDHRPVIELPHCENSE			20	2734.35	WT MLI-2	0	2735.78	0.09154	0	0	4.11678	0.012749	0	0	0	1	1
LRRK2_RCKW	1666	1689	24	YLLVPSSLSDHRPVIELPHCENSE			20	2734.35	WT MLI-2	0.5	2743.7	0.180785	7.9181	0.20264	4.10344	0.00481	10.1514	0.259795	50.7571	0.78	1
LRRK2_RCKW	1666	1689	24	YLLVPSSLSDHRPVIELPHCENSE			20	2734.35	WT MLI-2	1	2743.78	0.138938	8.00609	0.166383	4.10389	0.008698	11.2762	0.234342	56.3809	0.71	1
LRRK2_RCKW	1666	1689	24	YLLVPSSLSDHRPVIELPHCENSE			20	2734.35	WT MLI-2	2	2743.57	0.203372	7.78769	0.223024	4.13228	0.001669	10.9686	0.314118	54.8429	0.71	1
LRRK2_RCKW	1666	1690	25	YLLVPSSLSDHRPVIELPHCENSEI			21	2847.43	WT APO	0	2849.12	0.030216	0	0	4.27014	0.015108	0	0	0	1	1
LRRK2_RCKW	1666	1690	25	YLLVPSSLSDHRPVIELPHCENSEI			21	2847.43	WT APO	0.5	2856.88	0.060297	7.76366	0.067444	4.27812	0.004483	9.95341	0.0864667	47.3972	0.78	1
LRRK2_RCKW	1666	1690	25	YLLVPSSLSDHRPVIELPHCENSEI			21	2847.43	WT APO	1	2857.05	0.140981	7.93501	0.144183	4.28794	0.001537	11.1761	0.203075	53.2194	0.71	1
LRRK2_RCKW	1666	1690	25	YLLVPSSLSDHRPVIELPHCENSEI			21	2847.43	WT APO	2	2857.24	0.144329	8.1211	0.147458	4.29642	0.004513	11.4382	0.207687	54.4674	0.71	1
LRRK2_RCKW	1666	1690	25	YLLVPSSLSDHRPVIELPHCENSEI			21	2847.43	WT MLI-2	0	2849.04	0.049568	0	0	4.24177	0.008842	0	0	0	1	1
LRRK2_RCKW	1666	1690	25	YLLVPSSLSDHRPVIELPHCENSEI			21	2847.43	WT MLI-2	0.5	2856.77	0.012042	7.72911	0.05101	4.23614	0.006763	9.90912	0.0653974	47.1863	0.78	1
LRRK2_RCKW	1666	1690	25	YLLVPSSLSDHRPVIELPHCENSEI			21	2847.43	WT MLI-2	1	2856.98	0.072143	7.93996	0.087531	4.24697	0.010224	11.183	0.123283	53.2526	0.71	1
LRRK2_RCKW	1666	1690	25	YLLVPSSLSDHRPVIELPHCENSEI			21	2847.43	WT MLI-2	2	2857.05	0.025927	8.01282	0.055939	4.27269	0.007148	11.2857	0.0787873	53.7413	0.71	1
LRRK2_RCKW	1667	1673	7	LLVPSSL			5	728.455	WT APO	0	728.742	0.040791	0	0	4.30268	0.004848	0	0	0	1	1
LRRK2_RCKW	1667	1673	7	LLVPSSL			5	728.455	WT APO	0.5	730.408	0.009316	1.66606	0.041842	4.31883	0.005403	2.13597	0.0536436	42.7194	0.78	1
LRRK2_RCKW	1667	1673	7	LLVPSSL			5	728.455	WT APO	1	730.662	0.051439	1.91962	0.06565	4.32508	0.00238	2.7037	0.0924648	54.0739	0.71	1
LRRK2_RCKW	1667	1673	7	LLVPSSL			5	728.455	WT APO	2	730.863	0.073159	2.12111	0.083762	4.32699	0.002632	2.98748	0.117975	59.7496	0.71	1
LRRK2_RCKW	1667	1673	7	LLVPSSL			5	728.455	WT MLI-2	0	728.677	0.007308	0	0	4.29633	0.00903	0	0	0	1	1
LRRK2_RCKW	1667	1673	7	LLVPSSL			5	728.455	WT MLI-2	0.5	730.157	0.050523	1.47999	0.051048	4.29022	0.003933	1.89742	0.0654462	37.9484	0.78	1
LRRK2_RCKW	1667	1673	7	LLVPSSL			5	728.455	WT MLI-2	1	730.553	0.132926	1.87572	0.133126	4.29694	0.005863	2.64186	0.187501	52.8372	0.71	1
LRRK2_RCKW	1667	1673	7	LLVPSSL			5	728.455	WT MLI-2	2	730.863	0.046818	2.18523	0.047385	4.31315	0.005506	3.07779	0.0667394	61.5558	0.71	1
LRRK2_RCKW	1668	1688	21	LVPSSLSDHRPVIELPHCENS			17	2329.16	WT APO	0	2330.38	0.07065	0	0	3.7111	0.003434	0	0	0	1	1
LRRK2_RCKW	1668	1688	21	LVPSSLSDHRPVIELPHCENS			17	2329.16	WT APO	0.5	2338.01	0.188831	7.62659	0.201615	3.71622	0.004218	9.77768	0.258481	57.5157	0.78	1
LRRK2_RCKW	1668	1688	21	LVPSSLSDHRPVIELPHCENS			17	2329.16	WT APO	1	2338.33	0.090214	7.95157	0.114586	3.71783	0.002326	11.1994	0.161389	65.8788	0.71	1
LRRK2_RCKW	1668	1688	21	LVPSSLSDHRPVIELPHCENS			17	2329.16	WT APO	2	2338.24	0.038511	7.8589	0.080464	3.72627	0.00304	11.0689	0.11333	65.111	0.71	1
LRRK2_RCKW	1668	1688	21	LVPSSLSDHRPVIELPHCENS			17	2329.16	WT MLI-2	0	2330.39	0.101527	0	0	3.71202	0.008362	0	0	0	1	1
LRRK2_RCKW	1668	1688	21	LVPSSLSDHRPVIELPHCENS			17	2329.16	WT MLI-2	0.5	2338.13	0.103598	7.73998	0.145052	3.71489	0.003172	9.92306	0.185964	58.3709	0.78	1
LRRK2_RCKW	1668	1688	21	LVPSSLSDHRPVIELPHCENS			17	2329.16	WT MLI-2	1	2338.15	0.104427	7.76225	0.145645	3.71635	0.004141	10.9327	0.205134	64.3103	0.71	1
LRRK2_RCKW	1668	1688	21	LVPSSLSDHRPVIELPHCENS			17	2329.16	WT MLI-2	2	2337.94	0.076901	7.55031	0.127363	3.71825	0.002402	10.6342	0.179385	62.5543	0.71	1
LRRK2_RCKW	1668	1689	22	LVPSSLSDHRPVIELPHCENSE			18	2458.2	WT APO	0	2459.56	0.02455	0	0	3.71352	0.001684	0	0	0	1	1
LRRK2_RCKW	1668	1689	22	LVPSSLSDHRPVIELPHCENSE			18	2458.2	WT APO	0.5	2467.64	0.060888	8.07643	0.065651	3.71968	0.003905	10.3544	0.0841679	57.5244	0.78	1
LRRK2_RCKW	1668	1689	22	LVPSSLSDHRPVIELPHCENSE			18	2458.2	WT APO	1	2467.82	0.013791	8.26311	0.028158	3.72384	0.002814	11.6382	0.0396592	64.6565	0.71	1
LRRK2_RCKW	1668	1689	22	LVPSSLSDHRPVIELPHCENSE			18	2458.2	WT APO	2	2467.81	0.101642	8.25567	0.104565	3.72524	0.005634	11.6277	0.147275	64.5984	0.71	1
LRRK2_RCKW	1668	1689	22	LVPSSLSDHRPVIELPHCENSE			18	2458.2	WT MLI-2	0	2459.56	0.011501	0	0	3.72	0.008282	0	0	0	1	1
LRRK2_RCKW	1668	1689	22	LVPSSLSDHRPVIELPHCENSE			18	2458.2	WT MLI-2	0.5	2467.52	0.059184	7.95928	0.060291	3.71633	0.001411	10.2042	0.0772962	56.69	0.78	1
LRRK2_RCKW	1668	1689	22	LVPSSLSDHRPVIELPHCENSE			18	2458.2	WT MLI-2	1	2467.56	0.137457	7.99368	0.137937	3.72258	0.004872	11.2587	0.194277	62.5483	0.71	1
LRRK2_RCKW	1668	1689	22	LVPSSLSDHRPVIELPHCENSE			18	2458.2	WT MLI-2	2	2467.49	0.019385	7.92487	0.02254	3.72088	0.001327	11.1618	0.0317465	62.01	0.71	1
LRRK2_RCKW	1669	1691	23	VPSSLSDHRPVIELPHCENSEII			19	2571.29	WT APO	0	2572.78	0.024661	0	0	3.92843	0.002774	0	0	0	1	1
LRRK2_RCKW	1669	1691	23	VPSSLSDHRPVIELPHCENSEII			19	2571.29	WT APO	0.5	2580.74	0.086996	7.96445	0.090424	3.93642	0.004045	10.2108	0.115928	53.7412	0.78	1
LRRK2_RCKW	1669	1691	23	VPSSLSDHRPVIELPHCENSEII			19	2571.29	WT APO	1	2580.83	0.14812	8.04919	0.150159	3.9416	0.00348	11.3369	0.211492	59.6678	0.71	1
LRRK2_RCKW	1669	1691	23	VPSSLSDHRPVIELPHCENSEII			19	2571.29	WT APO	2	2580.97	0.070602	8.192	0.074785	3.94849	0.004073	11.538	0.105331	60.7264	0.71	1
LRRK2_RCKW	1669	1691	23	VPSSLSDHRPVIELPHCENSEII			19	2571.29	WT MLI-2	0	2572.78	0.039791	0	0	3.92499	0.007985	0	0	0	1	1
LRRK2_RCKW	1669	1691	23	VPSSLSDHRPVIELPHCENSEII			19	2571.29	WT MLI-2	0.5	2580.59	0.17117	7.81156	0.175734	3.92563	0.003056	10.0148	0.2253	52.7096	0.78	1
LRRK2_RCKW	1669	1691	23	VPSSLSDHRPVIELPHCENSEII			19	2571.29	WT MLI-2	1	2580.72	0.044242	7.93527	0.059503	3.9268	0.006594	11.1764	0.083807	58.8234	0.71	1
LRRK2_RCKW	1669	1691	23	VPSSLSDHRPVIELPHCENSEII			19	2571.29	WT MLI-2	2	2580.67	0.121079	7.89279	0.12745	3.93932	0.005708	11.1166	0.179507	58.5085	0.71	1
LRRK2_RCKW	1669	1693	25	VPSSLSDHRPVIELPHCENSEIIIR			21	2840.47	WT APO	0	2842.18	0.043254	0	0	4.53642	0.007789	0	0	0	1	1
LRRK2_RCKW	1669	1693	25	VPSSLSDHRPVIELPHCENSEIIIR			21	2840.47	WT APO	0.5	2850.78	0.037388	8.59502	0.057173	4.55605	0.003056	11.0193	0.0732987	52.4726	0.78	1
LRRK2_RCKW	1669	1693	25	VPSSLSDHRPVIELPHCENSEIIIR			21	2840.47	WT APO	1	2852.17	0.106165	9.99035	0.114638	4.56227	0.004587	14.0709	0.161462	67.0044	0.71	1
LRRK2_RCKW	1669	1693	25	VPSSLSDHRPVIELPHCENSEIIIR			21	2840.47	WT APO	2	2852.99	0.285793	10.8042	0.289048	4.57024	0.006935	15.2171	0.40711	72.4626	0.71	1
LRRK2_RCKW	1669	1693	25	VPSSLSDHRPVIELPHCENSEIIIR			21	2840.47	WT MLI-2	0	2842.19	0.05983	0	0	4.50524	0.008079	0	0	0	1	1
LRRK2_RCKW	1669	1693	25	VPSSLSDHRPVIELPHCENSEIIIR			21	2840.47	WT MLI-2	0.5	2850.28	0.043357	8.08992	0.073888	4.50562	0.005256	10.3717	0.0947282	49.389	0.78	1
LRRK2_RCKW	1669	1693	25	VPSSLSDHRPVIELPHCENSEIIIR			21	2840.47	WT MLI-2	1	2851.24	0.25007	9.04285	0.257128	4.51348	0.011268	12.7364	0.362152	60.6495	0.71	1
LRRK2_RCKW	1669	1693	25	VPSSLSDHRPVIELPHCENSEIIIR			21	2840.47	WT MLI-2	2	2851.96	0.082187	9.76498	0.101658	4.53069	0.004453	13.7535	0.14318	65.4928	0.71	1
LRRK2_RCKW	1670	1689	20	PSSLSDHRPVIELPHCENSE			17	2246.05	WT APO	0	2247.25	0.014931	0	0	3.71979	0.001131	0	0	0	1	1
LRRK2_RCKW	1670	1689	20	PSSLSDHRPVIELPHCENSE			17	2246.05	WT APO	0.5	2255.19	0.074586	7.93708	0.076066	3.72828	0.005311	10.1757	0.0975205	59.8573	0.78	1
LRRK2_RCKW	1670	1689	20	PSSLSDHRPVIELPHCENSE			17	2246.05	WT APO	1	2255.34	0.104489	8.08378	0.10555	3.73256	0.003195	11.3856	0.148662	66.9741	0.71	1
LRRK2_RCKW	1670	1689	20	PSSLSDHRPVIELPHCENSE			17	2246.05	WT APO	2	2255.26	0.076185	8.00586	0.077634	3.73614	0.002746	11.2759	0.109344	66.3286	0.71	1
LRRK2_RCKW	1670	1689	20	PSSLSDHRPVIELPHCENSE			17	2246.05	WT MLI-2	0	2247.27	0.047197	0	0	3.72383	0.011546	0	0	0	1	1
LRRK2_RCKW	1670	1689	20	PSSLSDHRPVIELPHCENSE			17	2246.05	WT MLI-2	0.5	2254.98	0.075768	7.71012	0.089266	3.72354	0.002753	9.88477	0.114444	58.1457	0.78	1
LRRK2_RCKW	1670	1689	20	PSSLSDHRPVIELPHCENSE			17	2246.05	WT MLI-2	1	2255	0.235706	7.72228	0.240385	3.72876	0.003354	10.8765	0.33857	63.9791	0.71	1
LRRK2_RCKW	1670	1689	20	PSSLSDHRPVIELPHCENSE			17	2246.05	WT MLI-2	2	2254.96	0.048265	7.68381	0.067506	3.73063	0.001993	10.8223	0.0950789	63.6604	0.71	1
LRRK2_RCKW	1674	1688	15	SDHRPVIELPHCENS			12	1732.81	WT APO	0	1733.72	0.092737	0	0	3.4409	0.00597	0	0	0	1	1
LRRK2_RCKW	1674	1688	15	SDHRPVIELPHCENS			12	1732.81	WT APO	0.5	1739.34	0.14361	5.61566	0.17095	3.43996	0.003014	7.19957	0.219167	59.9964	0.78	1
LRRK2_RCKW	1674	1688	15	SDHRPVIELPHCENS			12	1732.81	WT APO	1	1739.23	0.103393	5.50901	0.138889	3.44276	0.00156	7.75917	0.195618	64.6597	0.71	1
LRRK2_RCKW	1674	1688	15	SDHRPVIELPHCENS			12	1732.81	WT APO	2	1739.2	0.157458	5.48309	0.182738	3.44466	0.004811	7.72267	0.257377	64.3556	0.71	1
LRRK2_RCKW	1674	1688	15	SDHRPVIELPHCENS			12	1732.81	WT MLI-2	0	1733.75	0.011391	0	0	3.44269	0.009808	0	0	0	1	1
LRRK2_RCKW	1674	1688	15	SDHRPVIELPHCENS			12	1732.81	WT MLI-2	0.5	1739.39	0.073175	5.64322	0.074056	3.44492	0.002236	7.2349	0.0949436	60.2908	0.78	1
LRRK2_RCKW	1674	1688	15	SDHRPVIELPHCENS			12	1732.81	WT MLI-2	1	1739.18	0.047791	5.43289	0.04913	3.4457	0.004791	7.65195	0.0691972	63.7663	0.71	1
LRRK2_RCKW	1674	1688	15	SDHRPVIELPHCENS			12	1732.81	WT MLI-2	2	1739	0.049973	5.25021	0.051255	3.44389	0.002253	7.39465	0.0721901	61.6221	0.71	1
LRRK2_RCKW	1674	1689	16	SDHRPVIELPHCENSE			13	1861.85	WT APO	0	1862.84	0.025735	0	0	3.45045	0.003354	0	0	0	1	1
LRRK2_RCKW	1674	1689	16	SDHRPVIELPHCENSE			13	1861.85	WT APO	0.5	1868.81	0.072359	5.97036	0.076799	3.45454	0.004494	7.65431	0.0984603	58.8793	0.78	1
LRRK2_RCKW	1674	1689	16	SDHRPVIELPHCENSE			13	1861.85	WT APO	1	1868.82	0.02883	5.98842	0.038645	3.45282	0.00328	8.4344	0.0544296	64.88	0.71	1
LRRK2_RCKW	1674	1689	16	SDHRPVIELPHCENSE			13	1861.85	WT APO	2	1868.68	0.092422	5.84079	0.095938	3.46331	0.00313	8.22647	0.135124	63.2805	0.71	1
LRRK2_RCKW	1674	1689	16	SDHRPVIELPHCENSE			13	1861.85	WT MLI-2	0	1862.8	0.042366	0	0	3.4598	0.014483	0	0	0	1	1
LRRK2_RCKW	1674	1689	16	SDHRPVIELPHCENSE			13	1861.85	WT MLI-2	0.5	1868.72	0.138455	5.91808	0.144792	3.45545	0.00247	7.58728	0.185631	58.3637	0.78	1
LRRK2_RCKW	1674	1689	16	SDHRPVIELPHCENSE			13	1861.85	WT MLI-2	1	1868.68	0.159997	5.87326	0.165511	3.45861	0.007987	8.2722	0.233114	63.6323	0.71	1
LRRK2_RCKW	1674	1689	16	SDHRPVIELPHCENSE			13	1861.85	WT MLI-2	2	1868.56	0.074563	5.76127	0.085758	3.45729	0.002673	8.11447	0.120786	62.419	0.71	1
LRRK2_RCKW	1674	1690	17	SDHRPVIELPHCENSEI			14	1974.93	WT APO	0	1976	0.037186	0	0	3.77184	0.001683	0	0	0	1	1
LRRK2_RCKW	1674	1690	17	SDHRPVIELPHCENSEI			14	1974.93	WT APO	0.5	1981.92	0.062315	5.91814	0.072567	3.77749	0.003104	7.58737	0.0930346	54.1955	0.78	1
LRRK2_RCKW	1674	1690	17	SDHRPVIELPHCENSEI			14	1974.93	WT APO	1	1981.96	0.00818	5.95842	0.038075	3.77981	0.003968	8.39214	0.0536268	59.9439	0.71	1
LRRK2_RCKW	1674	1690	17	SDHRPVIELPHCENSEI			14	1974.93	WT APO	2	1981.94	0.074257	5.93658	0.083048	3.78541	0.001024	8.36138	0.116969	59.7241	0.71	1
LRRK2_RCKW	1674	1690	17	SDHRPVIELPHCENSEI			14	1974.93	WT MLI-2	0	1976.01	0.026236	0	0	3.77481	0.010814	0	0	0	1	1
LRRK2_RCKW	1674	1690	17	SDHRPVIELPHCENSEI			14	1974.93	WT MLI-2	0.5	1981.82	0.044927	5.81017	0.052026	3.77176	0.00282	7.44894	0.0667	53.2067	0.78	1
LRRK2_RCKW	1674	1690	17	SDHRPVIELPHCENSEI			14	1974.93	WT MLI-2	1	1981.77	0.074853	5.75943	0.079318	3.77493	0.004522	8.11187	0.111715	57.9419	0.71	1
LRRK2_RCKW	1674	1690	17	SDHRPVIELPHCENSEI			14	1974.93	WT MLI-2	2	1981.66	0.076854	5.65654	0.081209	3.77992	0.002179	7.96695	0.114379	56.9068	0.71	1
LRRK2_RCKW	1692	1710	19	IRLYEMPYFPMGFWSRLIN			16	2433.22	WT APO	0	2434.67	0.013348	0	0	3.7795	0.000668	0	0	0	1	1
LRRK2_RCKW	1692	1710	19	IRLYEMPYFPMGFWSRLIN			16	2433.22	WT APO	0.5	2444.48	0.181507	9.8141	0.181998	3.781	0.003779	12.5822	0.233331	78.6386	0.78	1
LRRK2_RCKW	1692	1710	19	IRLYEMPYFPMGFWSRLIN			16	2433.22	WT APO	1	2445.03	0.074803	10.3621	0.075984	3.78546	0.001644	14.5945	0.10702	91.2159	0.71	1
LRRK2_RCKW	1692	1710	19	IRLYEMPYFPMGFWSRLIN			16	2433.22	WT APO	2	2444.91	0.060224	10.2434	0.061685	3.78694	0.002916	14.4273	0.0868803	90.1708	0.71	1
LRRK2_RCKW	1692	1710	19	IRLYEMPYFPMGFWSRLIN			16	2433.22	WT MLI-2	0	2434.6	0.109132	0	0	3.78708	0.00771	0	0	0	1	1
LRRK2_RCKW	1692	1710	19	IRLYEMPYFPMGFWSRLIN			16	2433.22	WT MLI-2	0.5	2444.11	0.117469	9.50854	0.160339	3.77532	0.002456	12.1904	0.205563	76.1902	0.78	1
LRRK2_RCKW	1692	1710	19	IRLYEMPYFPMGFWSRLIN			16	2433.22	WT MLI-2	1	2444.39	0.236509	9.78811	0.260473	3.77801	0.003847	13.7861	0.366863	86.163	0.71	1
LRRK2_RCKW	1692	1710	19	IRLYEMPYFPMGFWSRLIN			16	2433.22	WT MLI-2	2	2444.38	0.098597	9.78115	0.147075	3.78339	0.002266	13.7763	0.207148	86.1016	0.71	1
LRRK2_RCKW	1695	1704	10	YEMPYFPMGF			7	1281.53	WT APO	0	1282.37	0.016928	0	0	5.54658	0.00535	0	0	0	1	1
LRRK2_RCKW	1695	1704	10	YEMPYFPMGF			7	1281.53	WT APO	0.5	1284.6	0.007168	2.23251	0.018383	5.59565	0.002574	2.8622	0.0235679	40.8885	0.78	1
LRRK2_RCKW	1695	1704	10	YEMPYFPMGF			7	1281.53	WT APO	1	1284.76	0.018355	2.3886	0.024969	5.57781	0.010955	3.36423	0.0351676	48.0604	0.71	1
LRRK2_RCKW	1695	1704	10	YEMPYFPMGF			7	1281.53	WT APO	2	1284.79	0.020399	2.41441	0.026508	5.59852	0.009436	3.40057	0.0373352	48.5796	0.71	1
LRRK2_RCKW	1695	1704	10	YEMPYFPMGF			7	1281.53	WT MLI-2	0	1282.33	0.016894	0	0	5.48505	0.003641	0	0	0	1	1
LRRK2_RCKW	1695	1704	10	YEMPYFPMGF			7	1281.53	WT MLI-2	0.5	1284.62	0.010121	2.29557	0.019694	5.48481	0.007392	2.94304	0.0252487	42.0435	0.78	1
LRRK2_RCKW	1695	1704	10	YEMPYFPMGF			7	1281.53	WT MLI-2	1	1284.66	0.047003	2.32806	0.049947	5.49648	0.011114	3.27896	0.0703479	46.8423	0.71	1
LRRK2_RCKW	1695	1704	10	YEMPYFPMGF			7	1281.53	WT MLI-2	2	1284.7	0.019786	2.36969	0.026017	5.53565	0.005433	3.33759	0.0366437	47.6798	0.71	1
LRRK2_RCKW	1713	1719	7	LEISPYM			5	852.417	WT APO	0	852.852	0.015305	0	0	4.42384	0.00395	0	0	0	1	1
LRRK2_RCKW	1713	1719	7	LEISPYM			5	852.417	WT APO	0.5	855.446	0.044418	2.59316	0.046981	4.43834	0.006595	3.32456	0.0602321	66.4913	0.78	1
LRRK2_RCKW	1713	1719	7	LEISPYM			5	852.417	WT APO	1	855.577	0.019135	2.72478	0.024503	4.44419	0.005017	3.83772	0.0345113	76.7544	0.71	1
LRRK2_RCKW	1713	1719	7	LEISPYM			5	852.417	WT APO	2	855.61	0.046664	2.75747	0.04911	4.45372	0.003754	3.88376	0.069169	77.6753	0.71	1
LRRK2_RCKW	1713	1719	7	LEISPYM			5	852.417	WT MLI-2	0	852.843	0.040897	0	0	4.41386	0.00644	0	0	0	1	1
LRRK2_RCKW	1713	1719	7	LEISPYM			5	852.417	WT MLI-2	0.5	854.884	0.015185	2.04087	0.043625	4.4076	0.002589	2.61651	0.0559295	52.3301	0.78	1
LRRK2_RCKW	1713	1719	7	LEISPYM			5	852.417	WT MLI-2	1	855.212	0.025454	2.36932	0.048172	4.41542	0.006425	3.33707	0.0678479	66.7414	0.71	1
LRRK2_RCKW	1713	1719	7	LEISPYM			5	852.417	WT MLI-2	2	855.309	0.033239	2.46611	0.052701	4.42878	0.004072	3.47339	0.0742268	69.4679	0.71	1
LRRK2_RCKW	1713	1724	12	LEISPYMLSGRE			10	1394.7	WT APO	0	1395.48	0.019613	0	0	4.26616	0.009515	0	0	0	1	1
LRRK2_RCKW	1713	1724	12	LEISPYMLSGRE			10	1394.7	WT APO	0.5	1401.82	0.040377	6.33573	0.044889	4.27583	0.003417	8.12273	0.05755	81.2273	0.78	1
LRRK2_RCKW	1713	1724	12	LEISPYMLSGRE			10	1394.7	WT APO	1	1401.96	0.017211	6.4726	0.026094	4.28431	0.002755	9.11634	0.0367521	91.1634	0.71	1
LRRK2_RCKW	1713	1724	12	LEISPYMLSGRE			10	1394.7	WT APO	2	1401.9	0.06232	6.4224	0.065334	4.29194	0.002697	9.04564	0.0920197	90.4564	0.71	1
LRRK2_RCKW	1713	1724	12	LEISPYMLSGRE			10	1394.7	WT MLI-2	0	1395.48	0.02857	0	0	4.24819	0.010801	0	0	0	1	1
LRRK2_RCKW	1713	1724	12	LEISPYMLSGRE			10	1394.7	WT MLI-2	0.5	1401.26	0.053604	5.78555	0.060742	4.24171	0.006433	7.41737	0.0778744	74.1737	0.78	1
LRRK2_RCKW	1713	1724	12	LEISPYMLSGRE			10	1394.7	WT MLI-2	1	1401.41	0.184473	5.9336	0.186673	4.25059	0.00778	8.35718	0.26292	83.5718	0.71	1
LRRK2_RCKW	1713	1724	12	LEISPYMLSGRE			10	1394.7	WT MLI-2	2	1401.5	0.045152	6.02334	0.053432	4.27055	0.004551	8.48358	0.0752563	84.8358	0.71	1
LRRK2_RCKW	1713	1732	20	LEISPYMLSGRERALRPNRM			17	2389.26	WT APO	0	2390.72	0.03102	0	0	3.776	0.002497	0	0	0	1	1
LRRK2_RCKW	1713	1732	20	LEISPYMLSGRERALRPNRM			17	2389.26	WT APO	0.5	2400.99	0.011029	10.2662	0.032923	3.78219	0.004716	13.1617	0.042209	77.422	0.78	1
LRRK2_RCKW	1713	1732	20	LEISPYMLSGRERALRPNRM			17	2389.26	WT APO	1	2401.26	0.048492	10.5368	0.057565	3.78681	0.003865	14.8406	0.0810775	87.2978	0.71	1
LRRK2_RCKW	1713	1732	20	LEISPYMLSGRERALRPNRM			17	2389.26	WT APO	2	2401.17	0.11948	10.4498	0.123441	3.7905	0.002376	14.7181	0.173861	86.577	0.71	1
LRRK2_RCKW	1713	1732	20	LEISPYMLSGRERALRPNRM			17	2389.26	WT MLI-2	0	2390.72	0.043658	0	0	3.77698	0.010394	0	0	0	1	1
LRRK2_RCKW	1713	1732	20	LEISPYMLSGRERALRPNRM			17	2389.26	WT MLI-2	0.5	2400.45	0.050849	9.72828	0.06702	3.7745	0.002881	12.4721	0.0859231	73.3656	0.78	1
LRRK2_RCKW	1713	1732	20	LEISPYMLSGRERALRPNRM			17	2389.26	WT MLI-2	1	2400.63	0.272426	9.90767	0.275902	3.7774	0.004977	13.9545	0.388594	82.0851	0.71	1
LRRK2_RCKW	1713	1732	20	LEISPYMLSGRERALRPNRM			17	2389.26	WT MLI-2	2	2400.65	0.046555	9.92617	0.063823	3.78172	0.001641	13.9805	0.0898915	82.2383	0.71	1
LRRK2_RCKW	1713	1739	27	LEISPYMLSGRERALRPNRMYWRQGIY			24	3355.73	WT APO	0	3357.76	0.027907	0	0	4.02593	0.006294	0	0	0	1	1
LRRK2_RCKW	1713	1739	27	LEISPYMLSGRERALRPNRMYWRQGIY			24	3355.73	WT APO	0.5	3368.86	0.135374	11.1013	0.13822	4.0364	0.005399	14.2325	0.177205	59.302	0.78	1
LRRK2_RCKW	1713	1739	27	LEISPYMLSGRERALRPNRMYWRQGIY			24	3355.73	WT APO	1	3368.91	0.070883	11.1441	0.076179	4.04768	0.002093	15.6959	0.107294	65.3998	0.71	1
LRRK2_RCKW	1713	1739	27	LEISPYMLSGRERALRPNRMYWRQGIY			24	3355.73	WT APO	2	3369.16	0.282122	11.3957	0.283499	4.05141	0.001647	16.0502	0.399294	66.8759	0.71	1
LRRK2_RCKW	1713	1739	27	LEISPYMLSGRERALRPNRMYWRQGIY			24	3355.73	WT MLI-2	0	3357.7	0.137891	0	0	4.0255	0.007703	0	0	0	1	1
LRRK2_RCKW	1713	1739	27	LEISPYMLSGRERALRPNRMYWRQGIY			24	3355.73	WT MLI-2	0.5	3368.11	0.243836	10.412	0.280125	4.01917	0.002933	13.3487	0.359135	55.6197	0.78	1
LRRK2_RCKW	1713	1739	27	LEISPYMLSGRERALRPNRMYWRQGIY			24	3355.73	WT MLI-2	1	3368.56	0.154018	10.8595	0.206726	4.02041	0.003947	15.2951	0.291163	63.7296	0.71	1
LRRK2_RCKW	1713	1739	27	LEISPYMLSGRERALRPNRMYWRQGIY			24	3355.73	WT MLI-2	2	3368.6	0.159945	10.9059	0.211178	4.03476	0.000476	15.3604	0.297434	64.0016	0.71	1
LRRK2_RCKW	1715	1732	18	ISPYMLSGRERALRPNRM			15	2147.13	WT APO	0	2148.39	0.033456	0	0	3.7798	0.003278	0	0	0	1	1
LRRK2_RCKW	1715	1732	18	ISPYMLSGRERALRPNRM			15	2147.13	WT APO	0.5	2158.28	0.034877	9.89095	0.048329	3.78176	0.003851	12.6807	0.0619603	84.538	0.78	1
LRRK2_RCKW	1715	1732	18	ISPYMLSGRERALRPNRM			15	2147.13	WT APO	1	2158.49	0.027266	10.1012	0.043159	3.78662	0.002824	14.227	0.0607873	94.8465	0.71	1
LRRK2_RCKW	1715	1732	18	ISPYMLSGRERALRPNRM			15	2147.13	WT APO	2	2158.38	0.139649	9.99724	0.143601	3.7899	0.00306	14.0806	0.202255	93.8708	0.71	1
LRRK2_RCKW	1715	1732	18	ISPYMLSGRERALRPNRM			15	2147.13	WT MLI-2	0	2148.36	0.031463	0	0	3.78057	0.012393	0	0	0	1	1
LRRK2_RCKW	1715	1732	18	ISPYMLSGRERALRPNRM			15	2147.13	WT MLI-2	0.5	2157.72	0.079958	9.36055	0.085925	3.77832	0.001811	12.0007	0.11016	80.0047	0.78	1
LRRK2_RCKW	1715	1732	18	ISPYMLSGRERALRPNRM			15	2147.13	WT MLI-2	1	2157.91	0.312854	9.54817	0.314432	3.77924	0.004807	13.4481	0.442862	89.6542	0.71	1
LRRK2_RCKW	1715	1732	18	ISPYMLSGRERALRPNRM			15	2147.13	WT MLI-2	2	2157.91	0.045368	9.54839	0.055211	3.78601	0.000814	13.4484	0.077762	89.6563	0.71	1
LRRK2_RCKW	1716	1732	17	SPYMLSGRERALRPNRM			14	2034.05	WT APO	0	2035.24	0.00445	0	0	3.7798	0.003029	0	0	0	1	1
LRRK2_RCKW	1716	1732	17	SPYMLSGRERALRPNRM			14	2034.05	WT APO	0.5	2044.81	0.092174	9.57004	0.092281	3.78233	0.005784	12.2693	0.118309	87.6377	0.78	1
LRRK2_RCKW	1716	1732	17	SPYMLSGRERALRPNRM			14	2034.05	WT APO	1	2044.99	0.0412	9.756	0.04144	3.78894	0.003263	13.7409	0.0583662	98.1489	0.71	1
LRRK2_RCKW	1716	1732	17	SPYMLSGRERALRPNRM			14	2034.05	WT APO	2	2045.01	0.14271	9.7714	0.142779	3.79143	0.002017	13.7625	0.201097	98.3038	0.71	1
LRRK2_RCKW	1716	1732	17	SPYMLSGRERALRPNRM			14	2034.05	WT MLI-2	0	2035.19	0.01401	0	0	3.77912	0.011376	0	0	0	1	1
LRRK2_RCKW	1716	1732	17	SPYMLSGRERALRPNRM			14	2034.05	WT MLI-2	0.5	2044.32	0.069066	9.12536	0.070472	3.77895	0.001911	11.6992	0.0903487	83.5656	0.78	1
LRRK2_RCKW	1716	1732	17	SPYMLSGRERALRPNRM			14	2034.05	WT MLI-2	1	2044.49	0.234339	9.29148	0.234757	3.77768	0.006891	13.0866	0.330644	93.4756	0.71	1
LRRK2_RCKW	1716	1732	17	SPYMLSGRERALRPNRM			14	2034.05	WT MLI-2	2	2044.48	0.010223	9.28842	0.017343	3.78599	0.001911	13.0823	0.0244268	93.4448	0.71	1
LRRK2_RCKW	1717	1732	16	PYMLSGRERALRPNRM			14	1947.02	WT APO	0	1948.16	0.022613	0	0	3.77598	0.002973	0	0	0	1	1
LRRK2_RCKW	1717	1732	16	PYMLSGRERALRPNRM			14	1947.02	WT APO	0.5	1957.39	0.129027	9.23227	0.130993	3.78015	0.0058	11.8362	0.16794	84.5446	0.78	1
LRRK2_RCKW	1717	1732	16	PYMLSGRERALRPNRM			14	1947.02	WT APO	1	1957.56	0.066205	9.398	0.06996	3.78532	0.003248	13.2366	0.0985352	94.5473	0.71	1
LRRK2_RCKW	1717	1732	16	PYMLSGRERALRPNRM			14	1947.02	WT APO	2	1957.53	0.262536	9.37526	0.263508	3.7886	0.003039	13.2046	0.371138	94.3185	0.71	1
LRRK2_RCKW	1717	1732	16	PYMLSGRERALRPNRM			14	1947.02	WT MLI-2	0	1948.09	0.008541	0	0	3.77637	0.009273	0	0	0	1	1
LRRK2_RCKW	1717	1732	16	PYMLSGRERALRPNRM			14	1947.02	WT MLI-2	0.5	1956.97	0.073842	8.8792	0.074334	3.77492	0.002683	11.3836	0.0953	81.3114	0.78	1
LRRK2_RCKW	1717	1732	16	PYMLSGRERALRPNRM			14	1947.02	WT MLI-2	1	1957.13	0.092169	9.03974	0.092564	3.776	0.004129	12.732	0.130372	90.9431	0.71	1
LRRK2_RCKW	1717	1732	16	PYMLSGRERALRPNRM			14	1947.02	WT MLI-2	2	1957.2	0.194983	9.10548	0.19517	3.78251	0.001636	12.8246	0.274887	91.6044	0.71	1
LRRK2_RCKW	1719	1730	12	MLSGRERALRPN			10	1399.76	WT APO	0	1400.4	0.010093	0	0	3.44925	0.005478	0	0	0	1	1
LRRK2_RCKW	1719	1730	12	MLSGRERALRPN			10	1399.76	WT APO	0.5	1403.55	0.059176	3.14503	0.06003	3.451	0.004834	4.03209	0.0769615	40.3209	0.78	1
LRRK2_RCKW	1719	1730	12	MLSGRERALRPN			10	1399.76	WT APO	1	1403.86	0.033072	3.45238	0.034578	3.45134	0.001901	4.8625	0.0487014	48.625	0.71	1
LRRK2_RCKW	1719	1730	12	MLSGRERALRPN			10	1399.76	WT APO	2	1404	0.035736	3.59885	0.037134	3.46502	0.006645	5.0688	0.0523014	50.688	0.71	1
LRRK2_RCKW	1719	1730	12	MLSGRERALRPN			10	1399.76	WT MLI-2	0	1400.38	0.045878	0	0	3.48234	0.001487	0	0	0	1	1
LRRK2_RCKW	1719	1730	12	MLSGRERALRPN			10	1399.76	WT MLI-2	0.5	1403.99	0.055528	3.60531	0.072028	3.46938	0.003006	4.62219	0.0923436	46.2219	0.78	1
LRRK2_RCKW	1719	1730	12	MLSGRERALRPN			10	1399.76	WT MLI-2	1	1404.38	0.091474	4.00114	0.102334	3.46812	0.00454	5.63541	0.144132	56.3541	0.71	1
LRRK2_RCKW	1719	1730	12	MLSGRERALRPN			10	1399.76	WT MLI-2	2	1404.4	0.087917	4.0187	0.099167	3.46005	0.004722	5.66014	0.139672	56.6014	0.71	1
LRRK2_RCKW	1733	1740	8	YWRQGIYL			7	1098.57	WT APO	0	1099.23	0.012389	0	0	4.35956	0.005371	0	0	0	1	1
LRRK2_RCKW	1733	1740	8	YWRQGIYL			7	1098.57	WT APO	0.5	1099.5	0.006984	0.272471	0.014222	4.3781	0.005256	0.349322	0.0182333	4.99031	0.78	1
LRRK2_RCKW	1733	1740	8	YWRQGIYL			7	1098.57	WT APO	1	1099.56	0.018034	0.328809	0.02188	4.38465	0.003368	0.463111	0.0308169	6.61588	0.71	1
LRRK2_RCKW	1733	1740	8	YWRQGIYL			7	1098.57	WT APO	2	1099.66	0.01671	0.42611	0.020802	4.39137	0.005194	0.600155	0.0292986	8.57364	0.71	1
LRRK2_RCKW	1733	1740	8	YWRQGIYL			7	1098.57	WT MLI-2	0	1099.22	0.052303	0	0	4.34349	0.014371	0	0	0	1	1
LRRK2_RCKW	1733	1740	8	YWRQGIYL			7	1098.57	WT MLI-2	0.5	1099.44	0.011487	0.215006	0.053549	4.34475	0.004346	0.275649	0.0686526	3.93784	0.78	1
LRRK2_RCKW	1733	1740	8	YWRQGIYL			7	1098.57	WT MLI-2	1	1099.55	0.079051	0.322696	0.094788	4.35474	0.008382	0.454501	0.133504	6.49288	0.71	1
LRRK2_RCKW	1733	1740	8	YWRQGIYL			7	1098.57	WT MLI-2	2	1099.6	0.008025	0.375639	0.052915	4.37182	0.00662	0.529069	0.0745282	7.55813	0.71	1
LRRK2_RCKW	1739	1756	18	YLNWSPEAYCLVGSEVLD			16	2057.95	WT APO	0	2058.99	0.015465	0	0	4.37759	0.007246	0	0	0	1	1
LRRK2_RCKW	1739	1756	18	YLNWSPEAYCLVGSEVLD			16	2057.95	WT APO	0.5	2063.42	0.03524	4.43424	0.038484	4.40015	0.007757	5.68493	0.0493385	35.5308	0.78	1
LRRK2_RCKW	1739	1756	18	YLNWSPEAYCLVGSEVLD			16	2057.95	WT APO	1	2063.52	0.024449	4.5332	0.028929	4.40333	0.003732	6.38479	0.0407451	39.905	0.71	1
LRRK2_RCKW	1739	1756	18	YLNWSPEAYCLVGSEVLD			16	2057.95	WT APO	2	2063.89	0.122413	4.89696	0.123386	4.41272	0.002211	6.89713	0.173783	43.1071	0.71	1
LRRK2_RCKW	1739	1756	18	YLNWSPEAYCLVGSEVLD			16	2057.95	WT MLI-2	0	2058.98	0.06334	0	0	4.35947	0.010702	0	0	0	1	1
LRRK2_RCKW	1739	1756	18	YLNWSPEAYCLVGSEVLD			16	2057.95	WT MLI-2	0.5	2063.31	0.100693	4.33469	0.118958	4.35412	0.004715	5.5573	0.15251	34.7331	0.78	1
LRRK2_RCKW	1739	1756	18	YLNWSPEAYCLVGSEVLD			16	2057.95	WT MLI-2	1	2063.61	0.070533	4.63251	0.094799	4.3659	0.009001	6.52466	0.13352	40.7791	0.71	1
LRRK2_RCKW	1739	1756	18	YLNWSPEAYCLVGSEVLD			16	2057.95	WT MLI-2	2	2063.45	0.05208	4.47363	0.082002	4.38639	0.004766	6.30088	0.115496	39.3805	0.71	1
LRRK2_RCKW	1740	1746	7	LNWSPEA			5	816.389	WT APO	0	816.745	0.009386	0	0	4.03776	0.003539	0	0	0	1	1
LRRK2_RCKW	1740	1746	7	LNWSPEA			5	816.389	WT APO	0.5	817.969	0.020427	1.22321	0.02248	4.04477	0.004008	1.56821	0.0288205	31.3643	0.78	1
LRRK2_RCKW	1740	1746	7	LNWSPEA			5	816.389	WT APO	1	818.239	0.026857	1.49354	0.02845	4.04872	0.002485	2.10358	0.0400704	42.0715	0.71	1
LRRK2_RCKW	1740	1746	7	LNWSPEA			5	816.389	WT APO	2	818.617	0.007571	1.87191	0.012059	4.051	0.001514	2.63649	0.0169845	52.7299	0.71	1
LRRK2_RCKW	1740	1746	7	LNWSPEA			5	816.389	WT MLI-2	0	816.748	0.022552	0	0	4.04725	0.009892	0	0	0	1	1
LRRK2_RCKW	1740	1746	7	LNWSPEA			5	816.389	WT MLI-2	0.5	817.844	0.003737	1.0957	0.022859	4.0374	0.00305	1.40474	0.0293064	28.0949	0.78	1
LRRK2_RCKW	1740	1746	7	LNWSPEA			5	816.389	WT MLI-2	1	818.052	0.012417	1.30392	0.025744	4.03862	0.005243	1.83651	0.0362592	36.7303	0.71	1
LRRK2_RCKW	1740	1746	7	LNWSPEA			5	816.389	WT MLI-2	2	818.306	0.038119	1.5582	0.04429	4.04564	0.001192	2.19465	0.0623803	43.8929	0.71	1
LRRK2_RCKW	1740	1747	8	LNWSPEAY			6	979.452	WT APO	0	979.896	0.022228	0	0	4.38021	0.006619	0	0	0	1	1
LRRK2_RCKW	1740	1747	8	LNWSPEAY			6	979.452	WT APO	0.5	981.223	0.008218	1.32712	0.023699	4.39364	0.005059	1.70144	0.0303833	28.3573	0.78	1
LRRK2_RCKW	1740	1747	8	LNWSPEAY			6	979.452	WT APO	1	981.424	0.021589	1.52793	0.030987	4.39963	0.001983	2.15201	0.0436437	35.8669	0.71	1
LRRK2_RCKW	1740	1747	8	LNWSPEAY			6	979.452	WT APO	2	981.693	0.03279	1.79676	0.039614	4.40414	0.003019	2.53065	0.0557944	42.1774	0.71	1
LRRK2_RCKW	1740	1747	8	LNWSPEAY			6	979.452	WT MLI-2	0	979.855	0.070356	0	0	4.36529	0.006609	0	0	0	1	1
LRRK2_RCKW	1740	1747	8	LNWSPEAY			6	979.452	WT MLI-2	0.5	981.057	0.026008	1.20243	0.07501	4.36031	0.006035	1.54157	0.0961667	25.6929	0.78	1
LRRK2_RCKW	1740	1747	8	LNWSPEAY			6	979.452	WT MLI-2	1	981.232	0.023601	1.37738	0.074209	4.36797	0.006516	1.93997	0.10452	32.3328	0.71	1
LRRK2_RCKW	1740	1747	8	LNWSPEAY			6	979.452	WT MLI-2	2	981.521	0.034096	1.66643	0.078183	4.38596	0.005181	2.34708	0.110117	39.118	0.71	1
LRRK2_RCKW	1740	1748	9	LNWSPEAYC			7	1082.46	WT APO	0	1083	0.032523	0	0	4.64575	0.002268	0	0	0	1	1
LRRK2_RCKW	1740	1748	9	LNWSPEAYC			7	1082.46	WT APO	0.5	1084.34	0.071087	1.33811	0.078174	4.66473	0.003021	1.71552	0.100223	24.5075	0.78	1
LRRK2_RCKW	1740	1748	9	LNWSPEAYC			7	1082.46	WT APO	1	1084.68	0.069426	1.67242	0.076666	4.66902	0.003445	2.35552	0.10798	33.6502	0.71	1
LRRK2_RCKW	1740	1748	9	LNWSPEAYC			7	1082.46	WT APO	2	1084.99	0.059411	1.98258	0.06773	4.67463	0.006193	2.79236	0.0953944	39.8909	0.71	1
LRRK2_RCKW	1740	1748	9	LNWSPEAYC			7	1082.46	WT MLI-2	0	1082.94	0.052858	0	0	4.62022	0.00205	0	0	0	1	1
LRRK2_RCKW	1740	1748	9	LNWSPEAYC			7	1082.46	WT MLI-2	0.5	1084.25	0.074497	1.31063	0.091345	4.61086	0.007629	1.68029	0.117109	24.0041	0.78	1
LRRK2_RCKW	1740	1748	9	LNWSPEAYC			7	1082.46	WT MLI-2	1	1084.4	0.068013	1.45905	0.086138	4.62101	0.009067	2.055	0.121321	29.3572	0.71	1
LRRK2_RCKW	1740	1748	9	LNWSPEAYC			7	1082.46	WT MLI-2	2	1084.74	0.10913	1.80541	0.121257	4.64232	0.003637	2.54283	0.170785	36.3262	0.71	1
LRRK2_RCKW	1741	1748	8	NWSPEAYC			6	969.377	WT APO	0	969.874	0.016676	0	0	4.37362	0.004803	0	0	0	1	1
LRRK2_RCKW	1741	1748	8	NWSPEAYC			6	969.377	WT APO	0.5	971.055	0.012475	1.18123	0.020826	4.38873	0.004497	1.5144	0.0267	25.24	0.78	1
LRRK2_RCKW	1741	1748	8	NWSPEAYC			6	969.377	WT APO	1	971.195	0.006772	1.3208	0.017998	4.39361	0.004561	1.86028	0.0253493	31.0047	0.71	1
LRRK2_RCKW	1741	1748	8	NWSPEAYC			6	969.377	WT APO	2	971.434	0.034664	1.55983	0.038466	4.39776	0.003703	2.19695	0.0541775	36.6158	0.71	1
LRRK2_RCKW	1741	1748	8	NWSPEAYC			6	969.377	WT MLI-2	0	969.782	0.01487	0	0	4.36745	0.003442	0	0	0	1	1
LRRK2_RCKW	1741	1748	8	NWSPEAYC			6	969.377	WT MLI-2	0.5	970.863	0.039914	1.08125	0.042594	4.35368	0.004798	1.38622	0.0546077	23.1037	0.78	1
LRRK2_RCKW	1741	1748	8	NWSPEAYC			6	969.377	WT MLI-2	1	971.07	0.052507	1.28795	0.054572	4.36614	0.006364	1.81402	0.076862	30.2337	0.71	1
LRRK2_RCKW	1741	1748	8	NWSPEAYC			6	969.377	WT MLI-2	2	971.253	0.023702	1.47184	0.02798	4.37943	0.002433	2.07301	0.0394085	34.5502	0.71	1
LRRK2_RCKW	1747	1753	7	YCLVGSE			6	770.339	WT APO	0	770.718	0.005295	0	0	3.82545	0.000221	0	0	0	1	1
LRRK2_RCKW	1747	1753	7	YCLVGSE			6	770.339	WT APO	0.5	771.366	0.009265	0.648064	0.010671	3.8258	0.003617	0.830851	0.0136808	13.8475	0.78	1
LRRK2_RCKW	1747	1753	7	YCLVGSE			6	770.339	WT APO	1	771.69	0.009187	0.97146	0.010603	3.82742	0.001461	1.36825	0.0149338	22.8042	0.71	1
LRRK2_RCKW	1747	1753	7	YCLVGSE			6	770.339	WT APO	2	771.942	0.033478	1.22397	0.033894	3.82927	0.001855	1.7239	0.047738	28.7317	0.71	1
LRRK2_RCKW	1747	1753	7	YCLVGSE			6	770.339	WT MLI-2	0	770.677	0.041739	0	0	3.83185	0.008694	0	0	0	1	1
LRRK2_RCKW	1747	1753	7	YCLVGSE			6	770.339	WT MLI-2	0.5	771.321	0.022378	0.643591	0.04736	3.83245	0.002959	0.825117	0.0607179	13.7519	0.78	1
LRRK2_RCKW	1747	1753	7	YCLVGSE			6	770.339	WT MLI-2	1	771.671	0.010445	0.993748	0.043026	3.83276	0.00282	1.39965	0.0606	23.3274	0.71	1
LRRK2_RCKW	1747	1753	7	YCLVGSE			6	770.339	WT MLI-2	2	771.919	0.0073	1.2416	0.042373	3.8338	0.001776	1.74873	0.0596803	29.1455	0.71	1
LRRK2_RCKW	1747	1762	16	YCLVGSEVLDNHPESF			14	1808.82	WT APO	0	1809.83	0.00984	0	0	4.39274	0.006248	0	0	0	1	1
LRRK2_RCKW	1747	1762	16	YCLVGSEVLDNHPESF			14	1808.82	WT APO	0.5	1813.89	0.020478	4.05506	0.02272	4.41084	0.004346	5.1988	0.0291282	37.1343	0.78	1
LRRK2_RCKW	1747	1762	16	YCLVGSEVLDNHPESF			14	1808.82	WT APO	1	1814.56	0.037218	4.72776	0.038497	4.4155	0.002841	6.65882	0.0542211	47.563	0.71	1
LRRK2_RCKW	1747	1762	16	YCLVGSEVLDNHPESF			14	1808.82	WT APO	2	1814.91	0.031491	5.07779	0.032993	4.42563	0.00458	7.15181	0.046469	51.0844	0.71	1
LRRK2_RCKW	1747	1762	16	YCLVGSEVLDNHPESF			14	1808.82	WT MLI-2	0	1809.82	0.018205	0	0	4.37294	0.011414	0	0	0	1	1
LRRK2_RCKW	1747	1762	16	YCLVGSEVLDNHPESF			14	1808.82	WT MLI-2	0.5	1813.84	0.067588	4.02113	0.069997	4.3668	0.007603	5.1553	0.0897397	36.8236	0.78	1
LRRK2_RCKW	1747	1762	16	YCLVGSEVLDNHPESF			14	1808.82	WT MLI-2	1	1814.51	0.073964	4.69734	0.076171	4.37829	0.007797	6.61597	0.107283	47.2569	0.71	1
LRRK2_RCKW	1747	1762	16	YCLVGSEVLDNHPESF			14	1808.82	WT MLI-2	2	1814.87	0.027243	5.05453	0.032766	4.39893	0.005802	7.11906	0.0461493	50.8504	0.71	1
LRRK2_RCKW	1748	1762	15	CLVGSEVLDNHPESF			13	1645.75	WT APO	0	1646.56	0.01921	0	0	4.17032	0.004693	0	0	0	1	1
LRRK2_RCKW	1748	1762	15	CLVGSEVLDNHPESF			13	1645.75	WT APO	0.5	1650.63	0.009853	4.0691	0.021589	4.18432	0.003912	5.2168	0.0276782	40.1292	0.78	1
LRRK2_RCKW	1748	1762	15	CLVGSEVLDNHPESF			13	1645.75	WT APO	1	1651.3	0.119418	4.73687	0.120953	4.19132	0.003401	6.67165	0.170356	51.3204	0.71	1
LRRK2_RCKW	1748	1762	15	CLVGSEVLDNHPESF			13	1645.75	WT APO	2	1651.78	0.016637	5.21446	0.025413	4.19328	0.003176	7.3443	0.035793	56.4946	0.71	1
LRRK2_RCKW	1748	1762	15	CLVGSEVLDNHPESF			13	1645.75	WT MLI-2	0	1646.58	0.013687	0	0	4.16119	0.010893	0	0	0	1	1
LRRK2_RCKW	1748	1762	15	CLVGSEVLDNHPESF			13	1645.75	WT MLI-2	0.5	1650.6	0.147071	4.02224	0.147707	4.15615	0.006503	5.15672	0.189368	39.667	0.78	1
LRRK2_RCKW	1748	1762	15	CLVGSEVLDNHPESF			13	1645.75	WT MLI-2	1	1651.17	0.165179	4.59209	0.165745	4.16035	0.006814	6.46773	0.233444	49.7518	0.71	1
LRRK2_RCKW	1748	1762	15	CLVGSEVLDNHPESF			13	1645.75	WT MLI-2	2	1651.63	0.122472	5.04671	0.123234	4.17722	0.004612	7.10804	0.173569	54.6773	0.71	1
LRRK2_RCKW	1749	1762	14	LVGSEVLDNHPESF			12	1542.74	WT APO	0	1543.5	0.008877	0	0	4.00784	0.001525	0	0	0	1	1
LRRK2_RCKW	1749	1762	14	LVGSEVLDNHPESF			12	1542.74	WT APO	0.5	1547.69	0.034187	4.19618	0.035321	4.01151	0.002659	5.37971	0.0452833	44.8309	0.78	1
LRRK2_RCKW	1749	1762	14	LVGSEVLDNHPESF			12	1542.74	WT APO	1	1548.31	0.036629	4.81575	0.037689	4.01513	0.002013	6.78274	0.0530831	56.5229	0.71	1
LRRK2_RCKW	1749	1762	14	LVGSEVLDNHPESF			12	1542.74	WT APO	2	1548.7	0.043539	5.20707	0.044435	4.02055	0.000988	7.3339	0.0625845	61.1159	0.71	1
LRRK2_RCKW	1749	1762	14	LVGSEVLDNHPESF			12	1542.74	WT MLI-2	0	1543.53	0.025008	0	0	4.00389	0.007903	0	0	0	1	1
LRRK2_RCKW	1749	1762	14	LVGSEVLDNHPESF			12	1542.74	WT MLI-2	0.5	1547.57	0.062354	4.04012	0.067182	4.00145	0.002119	5.17964	0.0861308	43.1636	0.78	1
LRRK2_RCKW	1749	1762	14	LVGSEVLDNHPESF			12	1542.74	WT MLI-2	1	1548.27	0.062767	4.73908	0.067566	4.00327	0.004883	6.67475	0.0951634	55.623	0.71	1
LRRK2_RCKW	1749	1762	14	LVGSEVLDNHPESF			12	1542.74	WT MLI-2	2	1548.68	0.058567	5.14634	0.063683	4.01159	0.000619	7.24837	0.0896944	60.4031	0.71	1
LRRK2_RCKW	1749	1763	15	LVGSEVLDNHPESFL			13	1655.83	WT APO	0	1656.75	0.016742	0	0	4.42076	0.005979	0	0	0	1	1
LRRK2_RCKW	1749	1763	15	LVGSEVLDNHPESFL			13	1655.83	WT APO	0.5	1660.82	0.021141	4.07775	0.026968	4.43866	0.008357	5.22788	0.0345744	40.2145	0.78	1
LRRK2_RCKW	1749	1763	15	LVGSEVLDNHPESFL			13	1655.83	WT APO	1	1661.64	0.082826	4.88958	0.084501	4.44986	0.005279	6.88673	0.119015	52.9749	0.71	1
LRRK2_RCKW	1749	1763	15	LVGSEVLDNHPESFL			13	1655.83	WT APO	2	1661.93	0.058089	5.18004	0.060453	4.45801	0.005002	7.29583	0.0851451	56.1218	0.71	1
LRRK2_RCKW	1749	1763	15	LVGSEVLDNHPESFL			13	1655.83	WT MLI-2	0	1656.85	0.067456	0	0	4.4048	0.009705	0	0	0	1	1
LRRK2_RCKW	1749	1763	15	LVGSEVLDNHPESFL			13	1655.83	WT MLI-2	0.5	1660.89	0.09535	4.04467	0.116798	4.40133	0.00187	5.18548	0.149741	39.8883	0.78	1
LRRK2_RCKW	1749	1763	15	LVGSEVLDNHPESFL			13	1655.83	WT MLI-2	1	1661.62	0.077118	4.77353	0.102457	4.41017	0.00959	6.72329	0.144306	51.7176	0.71	1
LRRK2_RCKW	1749	1763	15	LVGSEVLDNHPESFL			13	1655.83	WT MLI-2	2	1661.98	0.035456	5.12791	0.076206	4.42629	0.006511	7.2224	0.107332	55.557	0.71	1
LRRK2_RCKW	1750	1762	13	VGSEVLDNHPESF			11	1429.66	WT APO	0	1430.44	0.036714	0	0	3.768	0.000708	0	0	0	1	1
LRRK2_RCKW	1750	1762	13	VGSEVLDNHPESF			11	1429.66	WT APO	0.5	1434.34	0.032231	3.89959	0.048855	3.7708	0.001825	4.99948	0.0626346	45.4498	0.78	1
LRRK2_RCKW	1750	1762	13	VGSEVLDNHPESF			11	1429.66	WT APO	1	1434.86	0.007921	4.41835	0.037559	3.77097	0.002563	6.22302	0.0529	56.5729	0.71	1
LRRK2_RCKW	1750	1762	13	VGSEVLDNHPESF			11	1429.66	WT APO	2	1435.21	0.029696	4.76544	0.047221	3.7749	0.003908	6.71189	0.0665085	61.0172	0.71	1
LRRK2_RCKW	1750	1762	13	VGSEVLDNHPESF			11	1429.66	WT MLI-2	0	1430.32	0.041052	0	0	3.77085	0.0096	0	0	0	1	1
LRRK2_RCKW	1750	1762	13	VGSEVLDNHPESF			11	1429.66	WT MLI-2	0.5	1434.33	0.025483	4.00348	0.048319	3.77079	0.002044	5.13267	0.0619474	46.6607	0.78	1
LRRK2_RCKW	1750	1762	13	VGSEVLDNHPESF			11	1429.66	WT MLI-2	1	1434.93	0.009372	4.60703	0.042108	3.7708	0.002866	6.48877	0.059307	58.9888	0.71	1
LRRK2_RCKW	1750	1762	13	VGSEVLDNHPESF			11	1429.66	WT MLI-2	2	1435.22	0.032119	4.89891	0.052124	3.77501	0.000337	6.89987	0.0734141	62.7261	0.71	1
LRRK2_RCKW	1750	1763	14	VGSEVLDNHPESFL			12	1542.74	WT APO	0	1543.42	0.010871	0	0	4.27051	0.009476	0	0	0	1	1
LRRK2_RCKW	1750	1763	14	VGSEVLDNHPESFL			12	1542.74	WT APO	0.5	1547.27	0.041599	3.85117	0.042996	4.27778	0.004079	4.9374	0.0551231	41.145	0.78	1
LRRK2_RCKW	1750	1763	14	VGSEVLDNHPESFL			12	1542.74	WT APO	1	1547.84	0.037586	4.42009	0.039126	4.28492	0.001724	6.22548	0.055107	51.879	0.71	1
LRRK2_RCKW	1750	1763	14	VGSEVLDNHPESFL			12	1542.74	WT APO	2	1548.1	0.047789	4.6802	0.04901	4.29291	0.00343	6.59183	0.0690282	54.9319	0.71	1
LRRK2_RCKW	1750	1763	14	VGSEVLDNHPESFL			12	1542.74	WT MLI-2	0	1543.46	0.01643	0	0	4.20236	0.109803	0	0	0	1	1
LRRK2_RCKW	1750	1763	14	VGSEVLDNHPESFL			12	1542.74	WT MLI-2	0.5	1547.33	0.047988	3.87121	0.050723	4.24618	0.005823	4.96308	0.0650295	41.359	0.78	1
LRRK2_RCKW	1750	1763	14	VGSEVLDNHPESFL			12	1542.74	WT MLI-2	1	1547.83	0.060091	4.37874	0.062296	4.25272	0.007765	6.16724	0.0877408	51.3937	0.71	1
LRRK2_RCKW	1750	1763	14	VGSEVLDNHPESFL			12	1542.74	WT MLI-2	2	1548.16	0.039708	4.70672	0.042973	4.27385	0.006443	6.62919	0.0605254	55.2432	0.71	1
LRRK2_RCKW	1754	1762	9	VLDNHPESF			7	1057.49	WT APO	0	1058.02	0.01291	0	0	3.50844	0.002036	0	0	0	1	1
LRRK2_RCKW	1754	1762	9	VLDNHPESF			7	1057.49	WT APO	0.5	1059.72	0.021623	1.70164	0.025183	3.5048	0.004373	2.18159	0.0322859	31.1656	0.78	1
LRRK2_RCKW	1754	1762	9	VLDNHPESF			7	1057.49	WT APO	1	1059.89	0.021308	1.87843	0.024914	3.50838	0.001388	2.64567	0.0350901	37.7953	0.71	1
LRRK2_RCKW	1754	1762	9	VLDNHPESF			7	1057.49	WT APO	2	1060.04	0.014667	2.02932	0.019539	3.5121	0.001965	2.85819	0.0275197	40.8313	0.71	1
LRRK2_RCKW	1754	1762	9	VLDNHPESF			7	1057.49	WT MLI-2	0	1058.01	0.007816	0	0	3.51334	0.012102	0	0	0	1	1
LRRK2_RCKW	1754	1762	9	VLDNHPESF			7	1057.49	WT MLI-2	0.5	1059.79	0.014735	1.78063	0.01668	3.51647	0.002773	2.28285	0.0213846	32.6122	0.78	1
LRRK2_RCKW	1754	1762	9	VLDNHPESF			7	1057.49	WT MLI-2	1	1059.96	0.00997	1.95773	0.012669	3.51641	0.00173	2.75736	0.0178437	39.3909	0.71	1
LRRK2_RCKW	1754	1762	9	VLDNHPESF			7	1057.49	WT MLI-2	2	1060.12	0.026836	2.11171	0.027951	3.51313	0.002516	2.97424	0.0393676	42.4891	0.71	1
LRRK2_RCKW	1754	1763	10	VLDNHPESFL			8	1170.58	WT APO	0	1171.14	0.026723	0	0	4.15005	0.002446	0	0	0	1	1
LRRK2_RCKW	1754	1763	10	VLDNHPESFL			8	1170.58	WT APO	0.5	1172.76	0.016043	1.61843	0.031169	4.16359	0.004071	2.07491	0.0399603	25.9364	0.78	1
LRRK2_RCKW	1754	1763	10	VLDNHPESFL			8	1170.58	WT APO	1	1172.92	0.029403	1.78507	0.039732	4.17037	0.004167	2.51419	0.0559606	31.4273	0.71	1
LRRK2_RCKW	1754	1763	10	VLDNHPESFL			8	1170.58	WT APO	2	1173.09	0.029059	1.95408	0.039478	4.17402	0.002271	2.75222	0.0556028	34.4027	0.71	1
LRRK2_RCKW	1754	1763	10	VLDNHPESFL			8	1170.58	WT MLI-2	0	1171.14	0.037016	0	0	4.14378	0.012722	0	0	0	1	1
LRRK2_RCKW	1754	1763	10	VLDNHPESFL			8	1170.58	WT MLI-2	0.5	1172.81	0.043431	1.66215	0.057065	4.14206	0.003662	2.13097	0.0731603	26.6371	0.78	1
LRRK2_RCKW	1754	1763	10	VLDNHPESFL			8	1170.58	WT MLI-2	1	1173.02	0.092178	1.87196	0.099332	4.14593	0.006371	2.63657	0.139904	32.9571	0.71	1
LRRK2_RCKW	1754	1763	10	VLDNHPESFL			8	1170.58	WT MLI-2	2	1173.2	0.031026	2.05876	0.048299	4.16148	0.002595	2.89966	0.0680268	36.2458	0.71	1
LRRK2_RCKW	1765	1776	12	ITVPSCRKGCIL			10	1289.71	WT APO	0	1290.38	0.030911	0	0	3.82662	0.002119	0	0	0	1	1
LRRK2_RCKW	1765	1776	12	ITVPSCRKGCIL			10	1289.71	WT APO	0.5	1291.41	0.054097	1.02633	0.062305	3.8332	0.002427	1.31581	0.0798782	13.1581	0.78	1
LRRK2_RCKW	1765	1776	12	ITVPSCRKGCIL			10	1289.71	WT APO	1	1291.59	0.137972	1.2032	0.141392	3.8379	0.003055	1.69465	0.199144	16.9465	0.71	1
LRRK2_RCKW	1765	1776	12	ITVPSCRKGCIL			10	1289.71	WT APO	2	1291.7	0.072037	1.31597	0.078389	3.84448	0.004932	1.85348	0.110407	18.5348	0.71	1
LRRK2_RCKW	1765	1776	12	ITVPSCRKGCIL			10	1289.71	WT MLI-2	0	1290.38	0.075111	0	0	3.82308	0.01882	0	0	0	1	1
LRRK2_RCKW	1765	1776	12	ITVPSCRKGCIL			10	1289.71	WT MLI-2	0.5	1291.37	0.036633	0.993796	0.083568	3.83222	0.004087	1.2741	0.107138	12.741	0.78	1
LRRK2_RCKW	1765	1776	12	ITVPSCRKGCIL			10	1289.71	WT MLI-2	1	1291.48	0.120977	1.10242	0.142398	3.83277	0.002973	1.55271	0.200561	15.5271	0.71	1
LRRK2_RCKW	1765	1776	12	ITVPSCRKGCIL			10	1289.71	WT MLI-2	2	1291.53	0.042607	1.15148	0.086354	3.83705	0.002431	1.6218	0.121625	16.218	0.71	1
LRRK2_RCKW	1777	1787	11	LGQVVDHIDSL			10	1195.63	WT APO	0	1196.18	0.011359	0	0	3.92917	0.000703	0	0	0	1	1
LRRK2_RCKW	1777	1787	11	LGQVVDHIDSL			10	1195.63	WT APO	0.5	1196.48	0.018587	0.296567	0.021783	3.93573	0.003494	0.380214	0.0279269	3.80214	0.78	1
LRRK2_RCKW	1777	1787	11	LGQVVDHIDSL			10	1195.63	WT APO	1	1196.49	0.016122	0.308429	0.019722	3.93903	0.002515	0.434407	0.0277775	4.34407	0.71	1
LRRK2_RCKW	1777	1787	11	LGQVVDHIDSL			10	1195.63	WT APO	2	1196.46	0.039039	0.275217	0.040658	3.94368	0.002004	0.38763	0.0572648	3.8763	0.71	1
LRRK2_RCKW	1777	1787	11	LGQVVDHIDSL			10	1195.63	WT MLI-2	0	1196.19	0.027877	0	0	3.93295	0.006291	0	0	0	1	1
LRRK2_RCKW	1777	1787	11	LGQVVDHIDSL			10	1195.63	WT MLI-2	0.5	1196.44	0.019887	0.247874	0.034244	3.93139	0.001952	0.317787	0.0439026	3.17787	0.78	1
LRRK2_RCKW	1777	1787	11	LGQVVDHIDSL			10	1195.63	WT MLI-2	1	1196.4	0.010061	0.208961	0.029637	3.93181	0.004543	0.294311	0.0417423	2.94311	0.71	1
LRRK2_RCKW	1777	1787	11	LGQVVDHIDSL			10	1195.63	WT MLI-2	2	1196.47	0.01385	0.283213	0.031128	3.93997	0.002299	0.398892	0.0438423	3.98892	0.71	1
LRRK2_RCKW	1777	1788	12	LGQVVDHIDSLM			11	1326.67	WT APO	0	1327.43	0.01084	0	0	4.28933	0.00788	0	0	0	1	1
LRRK2_RCKW	1777	1788	12	LGQVVDHIDSLM			11	1326.67	WT APO	0.5	1327.67	0.020307	0.238775	0.023019	4.30943	0.008138	0.306122	0.0295115	2.78293	0.78	1
LRRK2_RCKW	1777	1788	12	LGQVVDHIDSLM			11	1326.67	WT APO	1	1327.69	0.005495	0.264164	0.012153	4.31541	0.003081	0.372062	0.0171169	3.38238	0.71	1
LRRK2_RCKW	1777	1788	12	LGQVVDHIDSLM			11	1326.67	WT APO	2	1327.66	0.0209	0.227563	0.023544	4.32106	0.003339	0.320511	0.0331606	2.91374	0.71	1
LRRK2_RCKW	1777	1788	12	LGQVVDHIDSLM			11	1326.67	WT MLI-2	0	1327.39	0.007939	0	0	4.27479	0.009655	0	0	0	1	1
LRRK2_RCKW	1777	1788	12	LGQVVDHIDSLM			11	1326.67	WT MLI-2	0.5	1327.6	0.007708	0.211103	0.011066	4.2721	0.001109	0.270645	0.0141872	2.46041	0.78	1
LRRK2_RCKW	1777	1788	12	LGQVVDHIDSLM			11	1326.67	WT MLI-2	1	1327.62	0.009709	0.226544	0.012542	4.27943	0.007783	0.319076	0.0176648	2.90069	0.71	1
LRRK2_RCKW	1777	1788	12	LGQVVDHIDSLM			11	1326.67	WT MLI-2	2	1327.65	0.005815	0.253781	0.009842	4.3006	0.006464	0.357438	0.013862	3.24944	0.71	1
LRRK2_RCKW	1788	1795	8	MEEWFPGL			6	1008.45	WT APO	0	1008.99	0.004871	0	0	5.26423	0.004955	0	0	0	1	1
LRRK2_RCKW	1788	1795	8	MEEWFPGL			6	1008.45	WT APO	0.5	1010.06	0.024837	1.07526	0.02531	5.31288	0.00554	1.37854	0.0324487	22.9756	0.78	1
LRRK2_RCKW	1788	1795	8	MEEWFPGL			6	1008.45	WT APO	1	1010.29	0.022816	1.30428	0.02333	5.29813	0.009468	1.83701	0.0328592	30.6168	0.71	1
LRRK2_RCKW	1788	1795	8	MEEWFPGL			6	1008.45	WT APO	2	1010.46	0.012322	1.47631	0.01325	5.31381	0.011517	2.07931	0.018662	34.6551	0.71	1
LRRK2_RCKW	1788	1795	8	MEEWFPGL			6	1008.45	WT MLI-2	0	1009	0.004853	0	0	5.20476	0.003011	0	0	0	1	1
LRRK2_RCKW	1788	1795	8	MEEWFPGL			6	1008.45	WT MLI-2	0.5	1009.9	0.017969	0.901662	0.018613	5.20889	0.00714	1.15598	0.0238628	19.2663	0.78	1
LRRK2_RCKW	1788	1795	8	MEEWFPGL			6	1008.45	WT MLI-2	1	1010.04	0.014711	1.04617	0.015491	5.21976	0.013991	1.47348	0.0218183	24.558	0.71	1
LRRK2_RCKW	1788	1795	8	MEEWFPGL			6	1008.45	WT MLI-2	2	1010.18	0.03417	1.17806	0.034513	5.26141	0.00151	1.65924	0.0486099	27.6539	0.71	1
LRRK2_RCKW	1788	1797	10	MEEWFPGLLE			8	1250.58	WT APO	0	1251.29	0.01825	0	0	5.36097	0.004538	0	0	0	1	1
LRRK2_RCKW	1788	1797	10	MEEWFPGLLE			8	1250.58	WT APO	0.5	1253.27	0.025163	1.97756	0.031085	5.40611	0.002259	2.53533	0.0398526	31.6917	0.78	1
LRRK2_RCKW	1788	1797	10	MEEWFPGLLE			8	1250.58	WT APO	1	1253.77	0.081946	2.48084	0.083954	5.3918	0.010139	3.49415	0.118245	43.6768	0.71	1
LRRK2_RCKW	1788	1797	10	MEEWFPGLLE			8	1250.58	WT APO	2	1254.09	0.055271	2.79155	0.058206	5.40769	0.013725	3.93176	0.0819803	49.147	0.71	1
LRRK2_RCKW	1788	1797	10	MEEWFPGLLE			8	1250.58	WT MLI-2	0	1251.24	0.038432	0	0	5.29315	0.007583	0	0	0	1	1
LRRK2_RCKW	1788	1797	10	MEEWFPGLLE			8	1250.58	WT MLI-2	0.5	1252.82	0.034137	1.57921	0.051404	5.30056	0.005618	2.02463	0.0659026	25.3079	0.78	1
LRRK2_RCKW	1788	1797	10	MEEWFPGLLE			8	1250.58	WT MLI-2	1	1253.15	0.027016	1.91517	0.046977	5.31166	0.01456	2.69742	0.0661648	33.7178	0.71	1
LRRK2_RCKW	1788	1797	10	MEEWFPGLLE			8	1250.58	WT MLI-2	2	1253.45	0.049915	2.21376	0.062996	5.35312	0.004137	3.11797	0.0887268	38.9746	0.71	1
LRRK2_RCKW	1789	1795	7	EEWFPGL			5	877.409	WT APO	0	877.812	0.022647	0	0	5.09774	0.003451	0	0	0	1	1
LRRK2_RCKW	1789	1795	7	EEWFPGL			5	877.409	WT APO	0.5	878.862	0.016215	1.05001	0.027854	5.13988	0.002611	1.34616	0.0357103	26.9233	0.78	1
LRRK2_RCKW	1789	1795	7	EEWFPGL			5	877.409	WT APO	1	879.046	0.060683	1.23324	0.064771	5.1317	0.009901	1.73696	0.0912268	34.7391	0.71	1
LRRK2_RCKW	1789	1795	7	EEWFPGL			5	877.409	WT APO	2	879.196	0.018915	1.38375	0.029507	5.14194	0.010207	1.94894	0.0415592	38.9787	0.71	1
LRRK2_RCKW	1789	1795	7	EEWFPGL			5	877.409	WT MLI-2	0	877.771	0.02185	0	0	5.0461	0.002193	0	0	0	1	1
LRRK2_RCKW	1789	1795	7	EEWFPGL			5	877.409	WT MLI-2	0.5	878.7	0.007195	0.928255	0.023004	5.04795	0.005772	1.19007	0.0294923	23.8014	0.78	1
LRRK2_RCKW	1789	1795	7	EEWFPGL			5	877.409	WT MLI-2	1	878.801	0.002212	1.02971	0.021962	5.06222	0.013299	1.4503	0.0309324	29.006	0.71	1
LRRK2_RCKW	1789	1795	7	EEWFPGL			5	877.409	WT MLI-2	2	878.945	0.016422	1.17304	0.027333	5.09818	0.00277	1.65217	0.0384972	33.0434	0.71	1
LRRK2_RCKW	1796	1812	17	LEIDICGEGETLLKKWA			16	1918	WT APO	0	1919.14	0.079598	0	0	5.07718	0.005995	0	0	0	1	1
LRRK2_RCKW	1796	1812	17	LEIDICGEGETLLKKWA			16	1918	WT APO	0.5	1925.26	0.079674	6.11261	0.112622	5.11023	0.006143	7.83668	0.144387	48.9793	0.78	1
LRRK2_RCKW	1796	1812	17	LEIDICGEGETLLKKWA			16	1918	WT APO	1	1925.24	0.08084	6.09234	0.11345	5.09659	0.007058	8.58076	0.159789	53.6298	0.71	1
LRRK2_RCKW	1796	1812	17	LEIDICGEGETLLKKWA			16	1918	WT APO	2	1925.48	0.208251	6.34102	0.222945	5.1103	0.015378	8.93102	0.314007	55.8189	0.71	1
LRRK2_RCKW	1796	1812	17	LEIDICGEGETLLKKWA			16	1918	WT MLI-2	0	1919.02	0.188057	0	0	5.01631	0.007637	0	0	0	1	1
LRRK2_RCKW	1796	1812	17	LEIDICGEGETLLKKWA			16	1918	WT MLI-2	0.5	1925.15	0.13826	6.13401	0.233412	5.00829	0.002437	7.86412	0.299246	49.1507	0.78	1
LRRK2_RCKW	1796	1812	17	LEIDICGEGETLLKKWA			16	1918	WT MLI-2	1	1925.17	0.306418	6.15078	0.359524	5.02474	0.015218	8.66308	0.506372	54.1442	0.71	1
LRRK2_RCKW	1796	1812	17	LEIDICGEGETLLKKWA			16	1918	WT MLI-2	2	1925.16	0.347838	6.14427	0.39542	5.05678	0.002116	8.65391	0.55693	54.0869	0.71	1
LRRK2_RCKW	1796	1813	18	LEIDICGEGETLLKKWAL			17	2031.08	WT APO	0	2032.24	0.015572	0	0	5.16478	0.005659	0	0	0	1	1
LRRK2_RCKW	1796	1813	18	LEIDICGEGETLLKKWAL			17	2031.08	WT APO	0.5	2038.88	0.174469	6.63493	0.175162	5.20111	0.005626	8.50632	0.224567	50.0372	0.78	1
LRRK2_RCKW	1796	1813	18	LEIDICGEGETLLKKWAL			17	2031.08	WT APO	1	2039.25	0.032162	7.00198	0.035733	5.18598	0.00972	9.86194	0.0503282	58.0114	0.71	1
LRRK2_RCKW	1796	1813	18	LEIDICGEGETLLKKWAL			17	2031.08	WT APO	2	2039.41	0.118082	7.16627	0.119105	5.20477	0.013078	10.0933	0.167754	59.3725	0.71	1
LRRK2_RCKW	1796	1813	18	LEIDICGEGETLLKKWAL			17	2031.08	WT MLI-2	0	2032.29	0.001483	0	0	5.10065	0.008308	0	0	0	1	1
LRRK2_RCKW	1796	1813	18	LEIDICGEGETLLKKWAL			17	2031.08	WT MLI-2	0.5	2038.94	0.042305	6.64349	0.042331	5.09604	0.006404	8.51729	0.0542705	50.1017	0.78	1
LRRK2_RCKW	1796	1813	18	LEIDICGEGETLLKKWAL			17	2031.08	WT MLI-2	1	2039.05	0.043565	6.75105	0.04359	5.10797	0.015813	9.50852	0.0613944	55.9325	0.71	1
LRRK2_RCKW	1796	1813	18	LEIDICGEGETLLKKWAL			17	2031.08	WT MLI-2	2	2039.04	0.067447	6.74139	0.067463	5.15111	0.003282	9.49492	0.0950183	55.8525	0.71	1
LRRK2_RCKW	1797	1813	17	EIDICGEGETLLKKWAL			16	1918	WT APO	0	1919.14	0.040791	0	0	5.08217	0.00393	0	0	0	1	1
LRRK2_RCKW	1797	1813	17	EIDICGEGETLLKKWAL			16	1918	WT APO	0.5	1925.2	0.07577	6.06271	0.086053	5.11488	0.003982	7.77271	0.110324	48.5794	0.78	1
LRRK2_RCKW	1797	1813	17	EIDICGEGETLLKKWAL			16	1918	WT APO	1	1925.26	0.0684	6.12963	0.07964	5.09841	0.007552	8.63328	0.112169	53.958	0.71	1
LRRK2_RCKW	1797	1813	17	EIDICGEGETLLKKWAL			16	1918	WT APO	2	1925.37	0.25529	6.23244	0.258528	5.11348	0.016107	8.77808	0.364124	54.863	0.71	1
LRRK2_RCKW	1797	1813	17	EIDICGEGETLLKKWAL			16	1918	WT MLI-2	0	1919.02	0.064126	0	0	5.02147	0.005202	0	0	0	1	1
LRRK2_RCKW	1797	1813	17	EIDICGEGETLLKKWAL			16	1918	WT MLI-2	0.5	1925.25	0.166343	6.22645	0.178275	5.00798	0.007631	7.98263	0.228558	49.8914	0.78	1
LRRK2_RCKW	1797	1813	17	EIDICGEGETLLKKWAL			16	1918	WT MLI-2	1	1925.3	0.058185	6.2802	0.08659	5.02656	0.01363	8.84535	0.121958	55.2835	0.71	1
LRRK2_RCKW	1797	1813	17	EIDICGEGETLLKKWAL			16	1918	WT MLI-2	2	1925.22	0.079466	6.19648	0.102113	5.06265	0.001631	8.72744	0.143821	54.5465	0.71	1
LRRK2_RCKW	1798	1807	10	IDICGEGETL			9	1049.48	WT APO	0	1049.98	0.018684	0	0	4.29181	0.005878	0	0	0	1	1
LRRK2_RCKW	1798	1807	10	IDICGEGETL			9	1049.48	WT APO	0.5	1054.85	0.103588	4.87055	0.10526	4.30998	0.006257	6.2443	0.134949	69.3811	0.78	1
LRRK2_RCKW	1798	1807	10	IDICGEGETL			9	1049.48	WT APO	1	1054.91	0.054271	4.93356	0.057397	4.31256	0.001457	6.94868	0.0808408	77.2076	0.71	1
LRRK2_RCKW	1798	1807	10	IDICGEGETL			9	1049.48	WT APO	2	1054.66	0.024083	4.67852	0.030481	4.31704	0.001722	6.58946	0.042931	73.2162	0.71	1
LRRK2_RCKW	1798	1807	10	IDICGEGETL			9	1049.48	WT MLI-2	0	1049.99	0.050592	0	0	4.28688	0.005235	0	0	0	1	1
LRRK2_RCKW	1798	1807	10	IDICGEGETL			9	1049.48	WT MLI-2	0.5	1054.93	0.04814	4.94247	0.069836	4.2778	0.00095	6.3365	0.0895333	70.4056	0.78	1
LRRK2_RCKW	1798	1807	10	IDICGEGETL			9	1049.48	WT MLI-2	1	1054.75	0.205339	4.75932	0.211479	4.28346	0.007565	6.70327	0.297858	74.4807	0.71	1
LRRK2_RCKW	1798	1807	10	IDICGEGETL			9	1049.48	WT MLI-2	2	1054.59	0.072528	4.60201	0.08843	4.30298	0.00583	6.4817	0.124549	72.0189	0.71	1
LRRK2_RCKW	1798	1813	16	IDICGEGETLLKKWAL			15	1788.96	WT APO	0	1789.97	0.032443	0	0	5.02703	0.005244	0	0	0	1	1
LRRK2_RCKW	1798	1813	16	IDICGEGETLLKKWAL			15	1788.96	WT APO	0.5	1796.01	0.084593	6.03746	0.090601	5.05766	0.002817	7.74033	0.116155	51.6022	0.78	1
LRRK2_RCKW	1798	1813	16	IDICGEGETLLKKWAL			15	1788.96	WT APO	1	1796.23	0.017956	6.25127	0.037081	5.04767	0.009058	8.80461	0.0522268	58.6974	0.71	1
LRRK2_RCKW	1798	1813	16	IDICGEGETLLKKWAL			15	1788.96	WT APO	2	1796.45	0.067332	6.4779	0.074741	5.05807	0.011009	9.1238	0.105269	60.8253	0.71	1
LRRK2_RCKW	1798	1813	16	IDICGEGETLLKKWAL			15	1788.96	WT MLI-2	0	1789.99	0.045716	0	0	4.97586	0.005047	0	0	0	1	1
LRRK2_RCKW	1798	1813	16	IDICGEGETLLKKWAL			15	1788.96	WT MLI-2	0.5	1795.95	0.067041	5.95957	0.081144	4.96004	0.011178	7.64048	0.104031	50.9365	0.78	1
LRRK2_RCKW	1798	1813	16	IDICGEGETLLKKWAL			15	1788.96	WT MLI-2	1	1796.02	0.06538	6.02637	0.079778	4.9774	0.018386	8.48784	0.112363	56.5856	0.71	1
LRRK2_RCKW	1798	1813	16	IDICGEGETLLKKWAL			15	1788.96	WT MLI-2	2	1796	0.118883	6.00442	0.12737	5.00987	0.000632	8.45693	0.179394	56.3795	0.71	1
LRRK2_RCKW	1800	1807	8	ICGEGETL			7	821.371	WT APO	0	821.743	0.009691	0	0	3.70402	0.000824	0	0	0	1	1
LRRK2_RCKW	1800	1807	8	ICGEGETL			7	821.371	WT APO	0.5	825.202	0.089262	3.45974	0.089787	3.70513	0.003322	4.43556	0.115112	63.3651	0.78	1
LRRK2_RCKW	1800	1807	8	ICGEGETL			7	821.371	WT APO	1	825.274	0.016891	3.53117	0.019474	3.7036	0.001988	4.97348	0.0274282	71.0497	0.71	1
LRRK2_RCKW	1800	1807	8	ICGEGETL			7	821.371	WT APO	2	825.169	0.086722	3.42628	0.087262	3.70817	0.003333	4.82574	0.122904	68.9392	0.71	1
LRRK2_RCKW	1800	1807	8	ICGEGETL			7	821.371	WT MLI-2	0	821.708	0.046247	0	0	3.71582	0.006061	0	0	0	1	1
LRRK2_RCKW	1800	1807	8	ICGEGETL			7	821.371	WT MLI-2	0.5	825.227	0.122576	3.51885	0.13101	3.714	0.00232	4.51134	0.167962	64.4478	0.78	1
LRRK2_RCKW	1800	1807	8	ICGEGETL			7	821.371	WT MLI-2	1	825.217	0.06211	3.50862	0.077437	3.71475	0.000592	4.94172	0.109066	70.596	0.71	1
LRRK2_RCKW	1800	1807	8	ICGEGETL			7	821.371	WT MLI-2	2	825.072	0.078755	3.36392	0.091329	3.7105	0.00091	4.73792	0.128632	67.6846	0.71	1
LRRK2_RCKW	1813	1829	17	LYSFNDGEEHQKILLDD			16	2035.96	WT APO	0	2037.04	0.007076	0	0	4.37289	0.005656	0	0	0	1	1
LRRK2_RCKW	1813	1829	17	LYSFNDGEEHQKILLDD			16	2035.96	WT APO	0.5	2041.83	0.003158	4.78766	0.007749	4.40016	0.006069	6.13803	0.00993462	38.3627	0.78	1
LRRK2_RCKW	1813	1829	17	LYSFNDGEEHQKILLDD			16	2035.96	WT APO	1	2042.15	0.099907	5.10839	0.100157	4.40634	0.003404	7.19492	0.141066	44.9682	0.71	1
LRRK2_RCKW	1813	1829	17	LYSFNDGEEHQKILLDD			16	2035.96	WT APO	2	2042.32	0.065095	5.27463	0.065479	4.41339	0.00453	7.42906	0.0922239	46.4316	0.71	1
LRRK2_RCKW	1813	1829	17	LYSFNDGEEHQKILLDD			16	2035.96	WT MLI-2	0	2037.06	0.031047	0	0	4.35411	0.01161	0	0	0	1	1
LRRK2_RCKW	1813	1829	17	LYSFNDGEEHQKILLDD			16	2035.96	WT MLI-2	0.5	2041.7	0.109074	4.64005	0.113406	4.35516	0.005697	5.94878	0.145392	37.1799	0.78	1
LRRK2_RCKW	1813	1829	17	LYSFNDGEEHQKILLDD			16	2035.96	WT MLI-2	1	2042	0.122193	4.93158	0.126076	4.36747	0.008734	6.94588	0.177572	43.4118	0.71	1
LRRK2_RCKW	1813	1829	17	LYSFNDGEEHQKILLDD			16	2035.96	WT MLI-2	2	2041.86	0.079173	4.7977	0.085043	4.38624	0.003977	6.75732	0.119779	42.2333	0.71	1
LRRK2_RCKW	1814	1827	14	YSFNDGEEHQKILL			13	1692.82	WT APO	0	1693.86	0.020632	0	0	3.98315	0.001269	0	0	0	1	1
LRRK2_RCKW	1814	1827	14	YSFNDGEEHQKILL			13	1692.82	WT APO	0.5	1697.48	0.023782	3.62638	0.031484	3.99956	0.004622	4.64921	0.0403641	35.7631	0.78	1
LRRK2_RCKW	1814	1827	14	YSFNDGEEHQKILL			13	1692.82	WT APO	1	1697.74	0.015689	3.88708	0.025919	4.00423	0.002069	5.47476	0.0365056	42.1135	0.71	1
LRRK2_RCKW	1814	1827	14	YSFNDGEEHQKILL			13	1692.82	WT APO	2	1697.89	0.036229	4.03168	0.041692	4.00882	0.002636	5.67843	0.0587211	43.6802	0.71	1
LRRK2_RCKW	1814	1827	14	YSFNDGEEHQKILL			13	1692.82	WT MLI-2	0	1693.83	0.022694	0	0	3.97914	0.019386	0	0	0	1	1
LRRK2_RCKW	1814	1827	14	YSFNDGEEHQKILL			13	1692.82	WT MLI-2	0.5	1697.49	0.017556	3.6571	0.028692	3.98201	0.005045	4.68859	0.0367846	36.0661	0.78	1
LRRK2_RCKW	1814	1827	14	YSFNDGEEHQKILL			13	1692.82	WT MLI-2	1	1697.71	0.107358	3.87611	0.10973	3.98482	0.008582	5.45931	0.154549	41.9947	0.71	1
LRRK2_RCKW	1814	1827	14	YSFNDGEEHQKILL			13	1692.82	WT MLI-2	2	1697.61	0.020998	3.78183	0.030918	3.99964	0.000942	5.32652	0.0435465	40.9733	0.71	1
LRRK2_RCKW	1814	1830	17	YSFNDGEEHQKILLDDL			16	2035.96	WT APO	0	2037.13	0.007059	0	0	4.37546	0.005974	0	0	0	1	1
LRRK2_RCKW	1814	1830	17	YSFNDGEEHQKILLDDL			16	2035.96	WT APO	0.5	2041.31	0.023896	4.17967	0.024917	4.39638	0.00646	5.35855	0.0319449	33.4909	0.78	1
LRRK2_RCKW	1814	1830	17	YSFNDGEEHQKILLDDL			16	2035.96	WT APO	1	2041.6	0.01037	4.46802	0.012545	4.40286	0.002179	6.29299	0.017669	39.3312	0.71	1
LRRK2_RCKW	1814	1830	17	YSFNDGEEHQKILLDDL			16	2035.96	WT APO	2	2041.84	0.010891	4.70955	0.012978	4.40953	0.003249	6.63316	0.0182789	41.4573	0.71	1
LRRK2_RCKW	1814	1830	17	YSFNDGEEHQKILLDDL			16	2035.96	WT MLI-2	0	2037.09	0.035597	0	0	4.35424	0.013584	0	0	0	1	1
LRRK2_RCKW	1814	1830	17	YSFNDGEEHQKILLDDL			16	2035.96	WT MLI-2	0.5	2041.34	0.072219	4.24171	0.080515	4.3523	0.006197	5.43809	0.103224	33.9881	0.78	1
LRRK2_RCKW	1814	1830	17	YSFNDGEEHQKILLDDL			16	2035.96	WT MLI-2	1	2041.58	0.142988	4.48501	0.147352	4.36405	0.007639	6.31691	0.207538	39.4807	0.71	1
LRRK2_RCKW	1814	1830	17	YSFNDGEEHQKILLDDL			16	2035.96	WT MLI-2	2	2041.47	0.034792	4.37584	0.049776	4.38432	0.00597	6.16315	0.070107	38.5197	0.71	1
LRRK2_RCKW	1815	1827	13	SFNDGEEHQKILL			12	1529.76	WT APO	0	1530.53	0.016558	0	0	3.97471	0.001398	0	0	0	1	1
LRRK2_RCKW	1815	1827	13	SFNDGEEHQKILL			12	1529.76	WT APO	0.5	1533.83	0.034514	3.30786	0.03828	3.99485	0.00793	4.24085	0.0490769	35.3404	0.78	1
LRRK2_RCKW	1815	1827	13	SFNDGEEHQKILL			12	1529.76	WT APO	1	1534.06	0.015514	3.53653	0.02269	3.99966	0.002431	4.98103	0.0319577	41.5086	0.71	1
LRRK2_RCKW	1815	1827	13	SFNDGEEHQKILL			12	1529.76	WT APO	2	1534.21	0.043036	3.68721	0.046111	4.00424	0.002981	5.19326	0.0649451	43.2771	0.71	1
LRRK2_RCKW	1815	1827	13	SFNDGEEHQKILL			12	1529.76	WT MLI-2	0	1530.48	0.052431	0	0	3.98322	0.017927	0	0	0	1	1
LRRK2_RCKW	1815	1827	13	SFNDGEEHQKILL			12	1529.76	WT MLI-2	0.5	1533.69	0.163	3.21319	0.171225	3.97885	0.00652	4.11948	0.219519	34.329	0.78	1
LRRK2_RCKW	1815	1827	13	SFNDGEEHQKILL			12	1529.76	WT MLI-2	1	1533.91	0.106916	3.42825	0.11908	3.98156	0.009163	4.82852	0.167718	40.2377	0.71	1
LRRK2_RCKW	1815	1827	13	SFNDGEEHQKILL			12	1529.76	WT MLI-2	2	1533.8	0.040999	3.32233	0.066558	3.99232	0.00415	4.67934	0.0937437	38.9945	0.71	1
LRRK2_RCKW	1827	1838	12	LDDLMKKAEEGD			11	1363.64	WT APO	0	1364.35	0.01214	0	0	3.95667	0.003995	0	0	0	1	1
LRRK2_RCKW	1827	1838	12	LDDLMKKAEEGD			11	1363.64	WT APO	0.5	1369.47	0.00307	5.11742	0.012522	3.95484	0.009678	6.56079	0.0160538	59.6436	0.78	1
LRRK2_RCKW	1827	1838	12	LDDLMKKAEEGD			11	1363.64	WT APO	1	1370.32	0.026966	5.9681	0.029572	3.95421	0.002831	8.40577	0.0416507	76.4161	0.71	1
LRRK2_RCKW	1827	1838	12	LDDLMKKAEEGD			11	1363.64	WT APO	2	1370.69	0.066258	6.33655	0.067361	3.95795	0.005523	8.92471	0.0948746	81.1338	0.71	1
LRRK2_RCKW	1827	1838	12	LDDLMKKAEEGD			11	1363.64	WT MLI-2	0	1364.25	0.006159	0	0	3.95575	0.012376	0	0	0	1	1
LRRK2_RCKW	1827	1838	12	LDDLMKKAEEGD			11	1363.64	WT MLI-2	0.5	1369.18	0.076088	4.92897	0.076337	3.94131	0.003052	6.3192	0.0978679	57.4472	0.78	1
LRRK2_RCKW	1827	1838	12	LDDLMKKAEEGD			11	1363.64	WT MLI-2	1	1370.03	0.074387	5.77599	0.074641	3.93998	0.006081	8.1352	0.105128	73.9564	0.71	1
LRRK2_RCKW	1827	1838	12	LDDLMKKAEEGD			11	1363.64	WT MLI-2	2	1370.36	0.040761	6.10502	0.041224	3.95161	0.006753	8.59862	0.058062	78.1692	0.71	1
LRRK2_RCKW	1828	1839	12	DDLMKKAEEGDL			11	1363.64	WT APO	0	1364.56	0.025217	0	0	4.27718	0.009945	0	0	0	1	1
LRRK2_RCKW	1828	1839	12	DDLMKKAEEGDL			11	1363.64	WT APO	0.5	1370.77	0.047294	6.20848	0.053597	4.2897	0.005624	7.95959	0.0687141	72.3599	0.78	1
LRRK2_RCKW	1828	1839	12	DDLMKKAEEGDL			11	1363.64	WT APO	1	1371.34	0.031504	6.7782	0.040354	4.29785	0.00282	9.54676	0.0568366	86.7887	0.71	1
LRRK2_RCKW	1828	1839	12	DDLMKKAEEGDL			11	1363.64	WT APO	2	1371.41	0.05477	6.85458	0.060297	4.30497	0.002821	9.65434	0.0849254	87.7667	0.71	1
LRRK2_RCKW	1828	1839	12	DDLMKKAEEGDL			11	1363.64	WT MLI-2	0	1364.51	0.036047	0	0	4.2573	0.010854	0	0	0	1	1
LRRK2_RCKW	1828	1839	12	DDLMKKAEEGDL			11	1363.64	WT MLI-2	0.5	1370.39	0.042425	5.88016	0.055671	4.24936	0.004645	7.53867	0.0713731	68.5334	0.78	1
LRRK2_RCKW	1828	1839	12	DDLMKKAEEGDL			11	1363.64	WT MLI-2	1	1370.73	0.104339	6.21607	0.11039	4.25726	0.009279	8.75503	0.155479	79.5912	0.71	1
LRRK2_RCKW	1828	1839	12	DDLMKKAEEGDL			11	1363.64	WT MLI-2	2	1371.13	0.116637	6.61241	0.12208	4.27942	0.005694	9.31326	0.171944	84.666	0.71	1
LRRK2_RCKW	1831	1839	9	MKKAEEGDL			8	1020.5	WT APO	0	1021.23	0.017314	0	0	2.63436	0.006129	0	0	0	1	1
LRRK2_RCKW	1831	1839	9	MKKAEEGDL			8	1020.5	WT APO	0.5	1024.68	0.037375	3.44844	0.041191	2.62343	0.001344	4.42108	0.052809	55.2635	0.78	1
LRRK2_RCKW	1831	1839	9	MKKAEEGDL			8	1020.5	WT APO	1	1025.16	0.031467	3.92241	0.035916	2.62397	0.001162	5.52453	0.0505859	69.0566	0.71	1
LRRK2_RCKW	1831	1839	9	MKKAEEGDL			8	1020.5	WT APO	2	1025.36	0.03317	4.1249	0.037417	2.62763	0.00686	5.80972	0.0527	72.6215	0.71	1
LRRK2_RCKW	1831	1839	9	MKKAEEGDL			8	1020.5	WT MLI-2	0	1021.18	0.03343	0	0	2.65236	0.012301	0	0	0	1	1
LRRK2_RCKW	1831	1839	9	MKKAEEGDL			8	1020.5	WT MLI-2	0.5	1024.5	0.006294	3.32417	0.034018	2.6582	0.003602	4.26175	0.0436128	53.2719	0.78	1
LRRK2_RCKW	1831	1839	9	MKKAEEGDL			8	1020.5	WT MLI-2	1	1025.01	0.016411	3.83035	0.037241	2.65377	0.003644	5.39486	0.0524521	67.4357	0.71	1
LRRK2_RCKW	1831	1839	9	MKKAEEGDL			8	1020.5	WT MLI-2	2	1025.17	0.040463	3.98957	0.052487	2.6401	0.007381	5.61911	0.0739254	70.2389	0.71	1
LRRK2_RCKW	1839	1858	20	LLVNPDQPRLTIPISQIAPD			15	2200.23	WT APO	0	2201.39	0.040999	0	0	4.40022	0.004717	0	0	0	1	1
LRRK2_RCKW	1839	1858	20	LLVNPDQPRLTIPISQIAPD			15	2200.23	WT APO	0.5	2204.39	0.179422	3.00039	0.184047	4.41542	0.004049	3.84665	0.235958	25.6443	0.78	1
LRRK2_RCKW	1839	1858	20	LLVNPDQPRLTIPISQIAPD			15	2200.23	WT APO	1	2204.96	0.088954	3.57109	0.097948	4.42132	0.006563	5.0297	0.137955	33.5313	0.71	1
LRRK2_RCKW	1839	1858	20	LLVNPDQPRLTIPISQIAPD			15	2200.23	WT APO	2	2205.17	0.271821	3.77878	0.274896	4.43313	0.005824	5.32223	0.387177	35.4815	0.71	1
LRRK2_RCKW	1839	1858	20	LLVNPDQPRLTIPISQIAPD			15	2200.23	WT MLI-2	0	2201.45	0	0	0	4.37699	0	0	0	0	1	1
LRRK2_RCKW	1839	1858	20	LLVNPDQPRLTIPISQIAPD			15	2200.23	WT MLI-2	0.5	2204.08	0.12092	2.63596	0.12092	4.36646	0.00589	3.37943	0.155026	22.5295	0.78	1
LRRK2_RCKW	1839	1858	20	LLVNPDQPRLTIPISQIAPD			15	2200.23	WT MLI-2	1	2204.24	0.256933	2.79327	0.256933	4.38365	0.008796	3.93418	0.361877	26.2278	0.71	1
LRRK2_RCKW	1839	1858	20	LLVNPDQPRLTIPISQIAPD			15	2200.23	WT MLI-2	2	2204.64	0.130144	3.19261	0.130144	4.40218	0.004994	4.49664	0.183301	29.9776	0.71	1
LRRK2_RCKW	1840	1854	15	LVNPDQPRLTIPISQ			11	1690.95	WT APO	0	1691.82	0.007474	0	0	3.86221	0.00358	0	0	0	1	1
LRRK2_RCKW	1840	1854	15	LVNPDQPRLTIPISQ			11	1690.95	WT APO	0.5	1697.37	0.040717	5.55092	0.041397	3.86677	0.004482	7.11656	0.0530731	64.696	0.78	1
LRRK2_RCKW	1840	1854	15	LVNPDQPRLTIPISQ			11	1690.95	WT APO	1	1698.2	0.044231	6.38852	0.044858	3.86776	0.002111	8.99791	0.0631803	81.7992	0.71	1
LRRK2_RCKW	1840	1854	15	LVNPDQPRLTIPISQ			11	1690.95	WT APO	2	1698.83	0.072404	7.01848	0.072789	3.87014	0.002366	9.88519	0.10252	89.8653	0.71	1
LRRK2_RCKW	1840	1854	15	LVNPDQPRLTIPISQ			11	1690.95	WT MLI-2	0	1691.82	0.018225	0	0	3.8611	0.010849	0	0	0	1	1
LRRK2_RCKW	1840	1854	15	LVNPDQPRLTIPISQ			11	1690.95	WT MLI-2	0.5	1697.04	0.018317	5.22008	0.02584	3.85877	0.000949	6.69241	0.0331282	60.8401	0.78	1
LRRK2_RCKW	1840	1854	15	LVNPDQPRLTIPISQ			11	1690.95	WT MLI-2	1	1697.87	0.063366	6.05441	0.065935	3.85666	0.006124	8.52733	0.0928662	77.5212	0.71	1
LRRK2_RCKW	1840	1854	15	LVNPDQPRLTIPISQ			11	1690.95	WT MLI-2	2	1698.35	0.04843	6.53783	0.051746	3.86646	0.003105	9.20821	0.0728817	83.711	0.71	1
LRRK2_RCKW	1840	1859	20	LVNPDQPRLTIPISQIAPDL			15	2200.23	WT APO	0	2201.46	0.073521	0	0	4.60163	0.004648	0	0	0	1	1
LRRK2_RCKW	1840	1859	20	LVNPDQPRLTIPISQIAPDL			15	2200.23	WT APO	0.5	2207.22	0.07354	5.76529	0.103987	4.62702	0.004897	7.3914	0.133317	49.276	0.78	1
LRRK2_RCKW	1840	1859	20	LVNPDQPRLTIPISQIAPDL			15	2200.23	WT APO	1	2208.26	0.171703	6.80175	0.186781	4.63091	0.00385	9.57993	0.263072	63.8662	0.71	1
LRRK2_RCKW	1840	1859	20	LVNPDQPRLTIPISQIAPDL			15	2200.23	WT APO	2	2208.93	0.162597	7.47103	0.178447	4.64213	0.006201	10.5226	0.251334	70.1505	0.71	1
LRRK2_RCKW	1840	1859	20	LVNPDQPRLTIPISQIAPDL			15	2200.23	WT MLI-2	0	2201.48	0.067525	0	0	4.56864	0.00733	0	0	0	1	1
LRRK2_RCKW	1840	1859	20	LVNPDQPRLTIPISQIAPDL			15	2200.23	WT MLI-2	0.5	2206.77	0.077118	5.29197	0.102503	4.56474	0.008046	6.78457	0.131414	45.2305	0.78	1
LRRK2_RCKW	1840	1859	20	LVNPDQPRLTIPISQIAPDL			15	2200.23	WT MLI-2	1	2207.65	0.204904	6.17318	0.215744	4.57651	0.012466	8.69463	0.303865	57.9642	0.71	1
LRRK2_RCKW	1840	1859	20	LVNPDQPRLTIPISQIAPDL			15	2200.23	WT MLI-2	2	2208.06	0.100807	6.58224	0.121333	4.59946	0.005886	9.27075	0.170892	61.805	0.71	1
LRRK2_RCKW	1840	1861	22	LVNPDQPRLTIPISQIAPDLIL			17	2426.4	WT APO	0	2427.84	0.007813	0	0	5.03393	0.005659	0	0	0	1	1
LRRK2_RCKW	1840	1861	22	LVNPDQPRLTIPISQIAPDLIL			17	2426.4	WT APO	0.5	2433.71	0.086128	5.86829	0.086481	5.08117	0.007055	7.52345	0.110873	44.2556	0.78	1
LRRK2_RCKW	1840	1861	22	LVNPDQPRLTIPISQIAPDLIL			17	2426.4	WT APO	1	2435.02	0.064756	7.18163	0.065226	5.06775	0.010211	10.115	0.0918676	59.4998	0.71	1
LRRK2_RCKW	1840	1861	22	LVNPDQPRLTIPISQIAPDLIL			17	2426.4	WT APO	2	2436.19	0.107725	8.34845	0.108008	5.07786	0.011959	11.7584	0.152124	69.167	0.71	1
LRRK2_RCKW	1840	1861	22	LVNPDQPRLTIPISQIAPDLIL			17	2426.4	WT MLI-2	0	2427.8	0.015294	0	0	4.98658	0.004372	0	0	0	1	1
LRRK2_RCKW	1840	1861	22	LVNPDQPRLTIPISQIAPDLIL			17	2426.4	WT MLI-2	0.5	2433.12	0.066133	5.31245	0.067878	4.9875	0.006701	6.81083	0.0870231	40.0637	0.78	1
LRRK2_RCKW	1840	1861	22	LVNPDQPRLTIPISQIAPDLIL			17	2426.4	WT MLI-2	1	2434.22	0.221206	6.41331	0.221734	5.00233	0.013972	9.03284	0.312301	53.1343	0.71	1
LRRK2_RCKW	1840	1861	22	LVNPDQPRLTIPISQIAPDLIL			17	2426.4	WT MLI-2	2	2434.73	0.036873	6.92246	0.039919	5.02913	0.003261	9.74994	0.0562239	57.3526	0.71	1
LRRK2_RCKW	1855	1861	7	IAPDLIL			5	754.471	WT APO	0	754.807	0.006989	0	0	4.69282	0.004605	0	0	0	1	1
LRRK2_RCKW	1855	1861	7	IAPDLIL			5	754.471	WT APO	0.5	755.542	0.025883	0.735167	0.02681	4.7153	0.0024	0.942522	0.0343718	18.8504	0.78	1
LRRK2_RCKW	1855	1861	7	IAPDLIL			5	754.471	WT APO	1	755.954	0.012655	1.14712	0.014457	4.71603	0.003594	1.61567	0.020362	32.3133	0.71	1
LRRK2_RCKW	1855	1861	7	IAPDLIL			5	754.471	WT APO	2	756.364	0.041578	1.55667	0.042161	4.72499	0.006821	2.19249	0.0593817	43.8498	0.71	1
LRRK2_RCKW	1855	1861	7	IAPDLIL			5	754.471	WT MLI-2	0	754.766	0.028966	0	0	4.66921	0.007051	0	0	0	1	1
LRRK2_RCKW	1855	1861	7	IAPDLIL			5	754.471	WT MLI-2	0.5	755.216	0.017308	0.450176	0.033744	4.66591	0.006524	0.577149	0.0432615	11.543	0.78	1
LRRK2_RCKW	1855	1861	7	IAPDLIL			5	754.471	WT MLI-2	1	755.449	0.134334	0.68291	0.137422	4.67608	0.009554	0.961845	0.193552	19.2369	0.71	1
LRRK2_RCKW	1855	1861	7	IAPDLIL			5	754.471	WT MLI-2	2	755.462	0.012692	0.695707	0.031625	4.69509	0.004531	0.979869	0.0445423	19.5974	0.71	1
LRRK2_RCKW	1862	1870	9	ADLPRNIML			7	1042.57	WT APO	0	1043.1	0.025427	0	0	4.17771	0.002642	0	0	0	1	1
LRRK2_RCKW	1862	1870	9	ADLPRNIML			7	1042.57	WT APO	0.5	1046.55	0.052223	3.45049	0.058085	4.19131	0.004123	4.42371	0.0744679	63.1958	0.78	1
LRRK2_RCKW	1862	1870	9	ADLPRNIML			7	1042.57	WT APO	1	1047.29	0.018626	4.19601	0.03152	4.19648	0.00239	5.90987	0.0443944	84.4267	0.71	1
LRRK2_RCKW	1862	1870	9	ADLPRNIML			7	1042.57	WT APO	2	1047.66	0.074778	4.55773	0.078983	4.20235	0.002111	6.41934	0.111244	91.7048	0.71	1
LRRK2_RCKW	1862	1870	9	ADLPRNIML			7	1042.57	WT MLI-2	0	1043.08	0.013472	0	0	4.17377	0.011211	0	0	0	1	1
LRRK2_RCKW	1862	1870	9	ADLPRNIML			7	1042.57	WT MLI-2	0.5	1046.04	0.03394	2.96486	0.036516	4.16683	0.00324	3.8011	0.0468154	54.3014	0.78	1
LRRK2_RCKW	1862	1870	9	ADLPRNIML			7	1042.57	WT MLI-2	1	1046.64	0.091399	3.56398	0.092386	4.17138	0.006486	5.01969	0.130121	71.7098	0.71	1
LRRK2_RCKW	1862	1870	9	ADLPRNIML			7	1042.57	WT MLI-2	2	1047.08	0.055828	4.00407	0.05743	4.18663	0.003597	5.63954	0.0808873	80.5648	0.71	1
LRRK2_RCKW	1862	1875	14	ADLPRNIMLNNDEL			12	1627.81	WT APO	0	1628.64	0.004679	0	0	4.23803	0.004738	0	0	0	1	1
LRRK2_RCKW	1862	1875	14	ADLPRNIMLNNDEL			12	1627.81	WT APO	0.5	1634.09	0.097908	5.4434	0.09802	4.25773	0.005239	6.97872	0.125667	58.156	0.78	1
LRRK2_RCKW	1862	1875	14	ADLPRNIMLNNDEL			12	1627.81	WT APO	1	1634.98	0.060977	6.33291	0.061156	4.26336	0.002004	8.9196	0.0861352	74.33	0.71	1
LRRK2_RCKW	1862	1875	14	ADLPRNIMLNNDEL			12	1627.81	WT APO	2	1635.54	0.129826	6.89104	0.12991	4.2666	0.003866	9.70569	0.182972	80.8808	0.71	1
LRRK2_RCKW	1862	1875	14	ADLPRNIMLNNDEL			12	1627.81	WT MLI-2	0	1628.65	0.035839	0	0	4.22608	0.010993	0	0	0	1	1
LRRK2_RCKW	1862	1875	14	ADLPRNIMLNNDEL			12	1627.81	WT MLI-2	0.5	1633.45	0.046256	4.79707	0.058515	4.22356	0.00497	6.15009	0.0750192	51.2508	0.78	1
LRRK2_RCKW	1862	1875	14	ADLPRNIMLNNDEL			12	1627.81	WT MLI-2	1	1634.16	0.030516	5.51029	0.047071	4.22989	0.007088	7.76097	0.0662972	64.6748	0.71	1
LRRK2_RCKW	1862	1875	14	ADLPRNIMLNNDEL			12	1627.81	WT MLI-2	2	1634.69	0.040265	6.03773	0.053905	4.2479	0.004462	8.50384	0.0759225	70.8653	0.71	1
LRRK2_RCKW	1862	1876	15	ADLPRNIMLNNDELE			13	1756.85	WT APO	0	1757.81	0.000705	0	0	4.11935	0.004994	0	0	0	1	1
LRRK2_RCKW	1862	1876	15	ADLPRNIMLNNDELE			13	1756.85	WT APO	0.5	1763.36	0.048116	5.54931	0.048121	4.13387	0.003767	7.11449	0.0616936	54.7269	0.78	1
LRRK2_RCKW	1862	1876	15	ADLPRNIMLNNDELE			13	1756.85	WT APO	1	1764.28	0.030783	6.47035	0.030791	4.13818	0.003212	9.11316	0.0433676	70.1013	0.71	1
LRRK2_RCKW	1862	1876	15	ADLPRNIMLNNDELE			13	1756.85	WT APO	2	1764.97	0.089989	7.15567	0.089992	4.14366	0.00197	10.0784	0.126749	77.5262	0.71	1
LRRK2_RCKW	1862	1876	15	ADLPRNIMLNNDELE			13	1756.85	WT MLI-2	0	1757.81	0.023161	0	0	4.11695	0.013396	0	0	0	1	1
LRRK2_RCKW	1862	1876	15	ADLPRNIMLNNDELE			13	1756.85	WT MLI-2	0.5	1762.66	0.028466	4.84199	0.036698	4.10833	0.003784	6.20767	0.0470487	47.7513	0.78	1
LRRK2_RCKW	1862	1876	15	ADLPRNIMLNNDELE			13	1756.85	WT MLI-2	1	1763.36	0.027837	5.54931	0.036213	4.11173	0.007236	7.81593	0.0510042	60.1225	0.71	1
LRRK2_RCKW	1862	1876	15	ADLPRNIMLNNDELE			13	1756.85	WT MLI-2	2	1763.94	0.075346	6.12794	0.078826	4.1292	0.002759	8.6309	0.111023	66.3915	0.71	1
LRRK2_RCKW	1868	1876	9	IMLNNDELE			8	1090.51	WT APO	0	1091.03	0.035085	0	0	3.97383	0.002084	0	0	0	1	1
LRRK2_RCKW	1868	1876	9	IMLNNDELE			8	1090.51	WT APO	0.5	1093.6	0.03464	2.56262	0.049304	3.98286	0.006352	3.28541	0.0632103	41.0676	0.78	1
LRRK2_RCKW	1868	1876	9	IMLNNDELE			8	1090.51	WT APO	1	1094.12	0.067491	3.09018	0.076066	3.98726	0.001988	4.35237	0.107135	54.4047	0.71	1
LRRK2_RCKW	1868	1876	9	IMLNNDELE			8	1090.51	WT APO	2	1094.47	0.120716	3.43294	0.125711	3.98907	0.002661	4.83513	0.177058	60.4391	0.71	1
LRRK2_RCKW	1868	1876	9	IMLNNDELE			8	1090.51	WT MLI-2	0	1090.99	0.088543	0	0	3.98541	0.007723	0	0	0	1	1
LRRK2_RCKW	1868	1876	9	IMLNNDELE			8	1090.51	WT MLI-2	0.5	1093.3	0.066613	2.30831	0.110802	3.97462	0.003765	2.95937	0.142054	36.9921	0.78	1
LRRK2_RCKW	1868	1876	9	IMLNNDELE			8	1090.51	WT MLI-2	1	1093.63	0.103932	2.63582	0.136535	3.97744	0.00616	3.71242	0.192303	46.4052	0.71	1
LRRK2_RCKW	1868	1876	9	IMLNNDELE			8	1090.51	WT MLI-2	2	1093.89	0.063696	2.89589	0.109073	3.98397	0.00253	4.07872	0.153624	50.984	0.71	1
LRRK2_RCKW	1876	1883	8	EFEQAPEF			6	996.431	WT APO	0	996.905	0.029751	0	0	4.20788	0.00631	0	0	0	1	1
LRRK2_RCKW	1876	1883	8	EFEQAPEF			6	996.431	WT APO	0.5	999.396	0.073115	2.49131	0.078937	4.22046	0.004807	3.19399	0.101201	53.2332	0.78	1
LRRK2_RCKW	1876	1883	8	EFEQAPEF			6	996.431	WT APO	1	999.904	0.079396	2.99878	0.084787	4.22628	0.003435	4.22364	0.119418	70.3939	0.71	1
LRRK2_RCKW	1876	1883	8	EFEQAPEF			6	996.431	WT APO	2	1000.21	0.066672	3.30157	0.073009	4.22972	0.000601	4.6501	0.10283	77.5016	0.71	1
LRRK2_RCKW	1876	1883	8	EFEQAPEF			6	996.431	WT MLI-2	0	996.823	0.033849	0	0	4.20538	0.0063	0	0	0	1	1
LRRK2_RCKW	1876	1883	8	EFEQAPEF			6	996.431	WT MLI-2	0.5	998.962	0.041456	2.13921	0.05352	4.20304	0.003833	2.74258	0.0686154	45.7096	0.78	1
LRRK2_RCKW	1876	1883	8	EFEQAPEF			6	996.431	WT MLI-2	1	999.112	0.051363	2.28913	0.061514	4.20383	0.005034	3.22412	0.0866394	53.7354	0.71	1
LRRK2_RCKW	1876	1883	8	EFEQAPEF			6	996.431	WT MLI-2	2	999.203	0.005922	2.38094	0.034363	4.2196	0.003788	3.35344	0.0483986	55.8907	0.71	1
LRRK2_RCKW	1877	1883	7	FEQAPEF			5	867.388	WT APO	0	867.796	0.009861	0	0	4.11678	0.002962	0	0	0	1	1
LRRK2_RCKW	1877	1883	7	FEQAPEF			5	867.388	WT APO	0.5	869.852	0.024192	2.05615	0.026125	4.12704	0.004112	2.63609	0.0334936	52.7219	0.78	1
LRRK2_RCKW	1877	1883	7	FEQAPEF			5	867.388	WT APO	1	870.178	0.039281	2.38277	0.0405	4.1304	0.002911	3.35601	0.0570423	67.1203	0.71	1
LRRK2_RCKW	1877	1883	7	FEQAPEF			5	867.388	WT APO	2	870.481	0.025068	2.68556	0.026938	4.13361	0.001247	3.78249	0.0379408	75.6497	0.71	1
LRRK2_RCKW	1877	1883	7	FEQAPEF			5	867.388	WT MLI-2	0	867.803	0.015484	0	0	4.12331	0.007622	0	0	0	1	1
LRRK2_RCKW	1877	1883	7	FEQAPEF			5	867.388	WT MLI-2	0.5	869.348	0.01323	1.54456	0.020366	4.11593	0.004958	1.98021	0.0261103	39.6041	0.78	1
LRRK2_RCKW	1877	1883	7	FEQAPEF			5	867.388	WT MLI-2	1	869.346	0.042575	1.54244	0.045303	4.11558	0.004922	2.17245	0.063807	43.449	0.71	1
LRRK2_RCKW	1877	1883	7	FEQAPEF			5	867.388	WT MLI-2	2	869.379	0.013906	1.57634	0.020811	4.12654	0.003319	2.2202	0.0293113	44.404	0.71	1
LRRK2_RCKW	1877	1890	14	FEQAPEFLLGDGSF			12	1556.73	WT APO	0	1557.54	0.007168	0	0	5.1235	0.008471	0	0	0	1	1
LRRK2_RCKW	1877	1890	14	FEQAPEFLLGDGSF			12	1556.73	WT APO	0.5	1562.37	0.111966	4.82593	0.112195	5.166	0.003137	6.18709	0.14384	51.559	0.78	1
LRRK2_RCKW	1877	1890	14	FEQAPEFLLGDGSF			12	1556.73	WT APO	1	1562.94	0.073496	5.39826	0.073844	5.1556	0.006316	7.60319	0.104006	63.3599	0.71	1
LRRK2_RCKW	1877	1890	14	FEQAPEFLLGDGSF			12	1556.73	WT APO	2	1563.48	0.252057	5.94093	0.252159	5.16582	0.012169	8.3675	0.355154	69.7292	0.71	1
LRRK2_RCKW	1877	1890	14	FEQAPEFLLGDGSF			12	1556.73	WT MLI-2	0	1557.54	0.053496	0	0	5.06659	0.006474	0	0	0	1	1
LRRK2_RCKW	1877	1890	14	FEQAPEFLLGDGSF			12	1556.73	WT MLI-2	0.5	1560.78	0.127794	3.24126	0.138539	5.06906	0.006424	4.15547	0.177614	34.6289	0.78	1
LRRK2_RCKW	1877	1890	14	FEQAPEFLLGDGSF			12	1556.73	WT MLI-2	1	1561.09	0.180048	3.54543	0.187827	5.08192	0.011647	4.99356	0.264545	41.613	0.71	1
LRRK2_RCKW	1877	1890	14	FEQAPEFLLGDGSF			12	1556.73	WT MLI-2	2	1560.94	0.222527	3.39585	0.228867	5.11682	0.003046	4.78289	0.322348	39.8574	0.71	1
LRRK2_RCKW	1877	1893	17	FEQAPEFLLGDGSFGSV			15	1799.85	WT APO	0	1800.78	0.022928	0	0	5.0883	0.003231	0	0	0	1	1
LRRK2_RCKW	1877	1893	17	FEQAPEFLLGDGSFGSV			15	1799.85	WT APO	0.5	1807.23	0.026402	6.45003	0.034968	5.1337	0.002782	8.26927	0.0448308	55.1285	0.78	1
LRRK2_RCKW	1877	1893	17	FEQAPEFLLGDGSFGSV			15	1799.85	WT APO	1	1807.73	0.06616	6.95065	0.070021	5.12323	0.008359	9.78965	0.0986211	65.2643	0.71	1
LRRK2_RCKW	1877	1893	17	FEQAPEFLLGDGSFGSV			15	1799.85	WT APO	2	1808.51	0.087828	7.72767	0.090772	5.13282	0.009654	10.884	0.127848	72.5603	0.71	1
LRRK2_RCKW	1877	1893	17	FEQAPEFLLGDGSFGSV			15	1799.85	WT MLI-2	0	1800.86	0.023632	0	0	5.03643	0.005928	0	0	0	1	1
LRRK2_RCKW	1877	1893	17	FEQAPEFLLGDGSFGSV			15	1799.85	WT MLI-2	0.5	1805.24	0.019016	4.37752	0.030333	5.03344	0.007123	5.61221	0.0388885	37.4147	0.78	1
LRRK2_RCKW	1877	1893	17	FEQAPEFLLGDGSFGSV			15	1799.85	WT MLI-2	1	1805.61	0.076967	4.74322	0.080514	5.04934	0.017097	6.68059	0.1134	44.5373	0.71	1
LRRK2_RCKW	1877	1893	17	FEQAPEFLLGDGSFGSV			15	1799.85	WT MLI-2	2	1805.6	0.012804	4.73742	0.026878	5.09022	0.00782	6.67243	0.0378563	44.4828	0.71	1
LRRK2_RCKW	1877	1902	26	FEQAPEFLLGDGSFGSVYRAAYEGEE			24	2868.3	WT APO	0	2869.89	0.050097	0	0	4.91147	0.006755	0	0	0	1	1
LRRK2_RCKW	1877	1902	26	FEQAPEFLLGDGSFGSVYRAAYEGEE			24	2868.3	WT APO	0.5	2877.58	0.111569	7.69339	0.1223	4.9505	0.006661	9.86333	0.156795	41.0972	0.78	1
LRRK2_RCKW	1877	1902	26	FEQAPEFLLGDGSFGSVYRAAYEGEE			24	2868.3	WT APO	1	2878.51	0.089967	8.62231	0.102975	4.93477	0.008915	12.1441	0.145035	50.6004	0.71	1
LRRK2_RCKW	1877	1902	26	FEQAPEFLLGDGSFGSVYRAAYEGEE			24	2868.3	WT APO	2	2879.85	0.255507	9.95927	0.260372	4.95765	0.017147	14.0271	0.366721	58.4464	0.71	1
LRRK2_RCKW	1877	1902	26	FEQAPEFLLGDGSFGSVYRAAYEGEE			24	2868.3	WT MLI-2	0	2869.93	0.050226	0	0	4.86088	0.003303	0	0	0	1	1
LRRK2_RCKW	1877	1902	26	FEQAPEFLLGDGSFGSVYRAAYEGEE			24	2868.3	WT MLI-2	0.5	2875.4	0.149048	5.46939	0.157283	4.85968	0.009828	7.01204	0.201645	29.2168	0.78	1
LRRK2_RCKW	1877	1902	26	FEQAPEFLLGDGSFGSVYRAAYEGEE			24	2868.3	WT MLI-2	1	2875.86	0.101016	5.92872	0.112814	4.87163	0.014729	8.35031	0.158893	34.793	0.71	1
LRRK2_RCKW	1877	1902	26	FEQAPEFLLGDGSFGSVYRAAYEGEE			24	2868.3	WT MLI-2	2	2876.16	0.157536	6.23168	0.165349	4.90142	0.001177	8.77701	0.232886	36.5709	0.71	1
LRRK2_RCKW	1884	1890	7	LLGDGSF			6	708.356	WT APO	0	708.67	0.009422	0	0	4.28473	0.006153	0	0	0	1	1
LRRK2_RCKW	1884	1890	7	LLGDGSF			6	708.356	WT APO	0.5	711.509	0.030203	2.83918	0.031639	4.29782	0.00607	3.63998	0.0405628	60.6663	0.78	1
LRRK2_RCKW	1884	1890	7	LLGDGSF			6	708.356	WT APO	1	711.524	0.014097	2.85414	0.016956	4.30163	0.001661	4.01992	0.0238817	66.9987	0.71	1
LRRK2_RCKW	1884	1890	7	LLGDGSF			6	708.356	WT APO	2	711.414	0.053107	2.74414	0.053936	4.30711	0.001062	3.86499	0.0759662	64.4165	0.71	1
LRRK2_RCKW	1884	1890	7	LLGDGSF			6	708.356	WT MLI-2	0	708.654	0.003162	0	0	4.27868	0.007809	0	0	0	1	1
LRRK2_RCKW	1884	1890	7	LLGDGSF			6	708.356	WT MLI-2	0.5	710.789	0.017323	2.1354	0.017609	4.27544	0.001641	2.7377	0.0225756	45.6283	0.78	1
LRRK2_RCKW	1884	1890	7	LLGDGSF			6	708.356	WT MLI-2	1	710.911	0.031284	2.2578	0.031444	4.27904	0.005354	3.18	0.0442873	52.9999	0.71	1
LRRK2_RCKW	1884	1890	7	LLGDGSF			6	708.356	WT MLI-2	2	711.024	0.023533	2.37077	0.023745	4.29429	0.003951	3.33911	0.0334437	55.6518	0.71	1
LRRK2_RCKW	1884	1893	10	LLGDGSFGSV			9	951.478	WT APO	0	951.917	0.003993	0	0	4.37005	0.005721	0	0	0	1	1
LRRK2_RCKW	1884	1893	10	LLGDGSFGSV			9	951.478	WT APO	0.5	956.151	0.032348	4.23323	0.032594	4.38654	0.004589	5.42722	0.0417872	60.3025	0.78	1
LRRK2_RCKW	1884	1893	10	LLGDGSFGSV			9	951.478	WT APO	1	956.213	0.018831	4.29554	0.01925	4.39175	0.002248	6.05006	0.0271127	67.2229	0.71	1
LRRK2_RCKW	1884	1893	10	LLGDGSFGSV			9	951.478	WT APO	2	956.183	0.044163	4.26523	0.044343	4.39472	0.003953	6.00737	0.0624549	66.7485	0.71	1
LRRK2_RCKW	1884	1893	10	LLGDGSFGSV			9	951.478	WT MLI-2	0	951.921	0.014662	0	0	4.35933	0.00781	0	0	0	1	1
LRRK2_RCKW	1884	1893	10	LLGDGSFGSV			9	951.478	WT MLI-2	0.5	955.12	0.033037	3.19952	0.036145	4.3526	0.004042	4.10195	0.0463397	45.5772	0.78	1
LRRK2_RCKW	1884	1893	10	LLGDGSFGSV			9	951.478	WT MLI-2	1	955.389	0.010222	3.46826	0.017874	4.36267	0.00691	4.88487	0.0251746	54.2764	0.71	1
LRRK2_RCKW	1884	1893	10	LLGDGSFGSV			9	951.478	WT MLI-2	2	955.494	0.032792	3.57293	0.035921	4.37834	0.005149	5.03229	0.050593	55.9143	0.71	1
LRRK2_RCKW	1884	1894	11	LLGDGSFGSVY			10	1114.54	WT APO	0	1115.07	0.0068	0	0	4.57228	0.003546	0	0	0	1	1
LRRK2_RCKW	1884	1894	11	LLGDGSFGSVY			10	1114.54	WT APO	0.5	1119.12	0.091956	4.04758	0.092207	4.5869	0.004578	5.18921	0.118214	51.8921	0.78	1
LRRK2_RCKW	1884	1894	11	LLGDGSFGSVY			10	1114.54	WT APO	1	1119.36	0.035939	4.28154	0.036576	4.5918	0.002731	6.03034	0.0515155	60.3034	0.71	1
LRRK2_RCKW	1884	1894	11	LLGDGSFGSVY			10	1114.54	WT APO	2	1119.38	0.114468	4.31027	0.11467	4.59689	0.00337	6.07081	0.161507	60.7081	0.71	1
LRRK2_RCKW	1884	1894	11	LLGDGSFGSVY			10	1114.54	WT MLI-2	0	1115.09	0.025586	0	0	4.54763	0.006413	0	0	0	1	1
LRRK2_RCKW	1884	1894	11	LLGDGSFGSVY			10	1114.54	WT MLI-2	0.5	1118.17	0.03053	3.07995	0.039834	4.54073	0.006328	3.94865	0.0510692	39.4865	0.78	1
LRRK2_RCKW	1884	1894	11	LLGDGSFGSVY			10	1114.54	WT MLI-2	1	1118.44	0.056174	3.35371	0.061726	4.55266	0.007549	4.72353	0.086938	47.2353	0.71	1
LRRK2_RCKW	1884	1894	11	LLGDGSFGSVY			10	1114.54	WT MLI-2	2	1118.47	0.051055	3.38694	0.057107	4.57139	0.004398	4.77034	0.0804324	47.7034	0.71	1
LRRK2_RCKW	1891	1902	12	GSVYRAAYEGEE			11	1330.59	WT APO	0	1331.19	0.031946	0	0	3.1997	0.004471	0	0	0	1	1
LRRK2_RCKW	1891	1902	12	GSVYRAAYEGEE			11	1330.59	WT APO	0.5	1332.97	0.088393	1.78468	0.093989	3.19635	0.006861	2.28805	0.120499	20.8005	0.78	1
LRRK2_RCKW	1891	1902	12	GSVYRAAYEGEE			11	1330.59	WT APO	1	1333.41	0.044816	2.22751	0.055037	3.19581	0.001147	3.13734	0.0775169	28.5213	0.71	1
LRRK2_RCKW	1891	1902	12	GSVYRAAYEGEE			11	1330.59	WT APO	2	1334.21	0.184864	3.02402	0.187604	3.19979	0.002274	4.25918	0.264231	38.7198	0.71	1
LRRK2_RCKW	1891	1902	12	GSVYRAAYEGEE			11	1330.59	WT MLI-2	0	1331.22	0.06383	0	0	3.20872	0.013528	0	0	0	1	1
LRRK2_RCKW	1891	1902	12	GSVYRAAYEGEE			11	1330.59	WT MLI-2	0.5	1332.86	0.040747	1.64856	0.075727	3.21059	0.003545	2.11354	0.0970859	19.214	0.78	1
LRRK2_RCKW	1891	1902	12	GSVYRAAYEGEE			11	1330.59	WT MLI-2	1	1333.06	0.119405	1.84673	0.135395	3.21147	0.00533	2.60103	0.190697	23.6457	0.71	1
LRRK2_RCKW	1891	1902	12	GSVYRAAYEGEE			11	1330.59	WT MLI-2	2	1333.23	0.01929	2.01851	0.066681	3.20318	0.001258	2.84298	0.0939169	25.8452	0.71	1
LRRK2_RCKW	1891	1904	14	GSVYRAAYEGEEVA			13	1500.7	WT APO	0	1501.38	0.014863	0	0	3.44129	0.005455	0	0	0	1	1
LRRK2_RCKW	1891	1904	14	GSVYRAAYEGEEVA			13	1500.7	WT APO	0.5	1503.59	0.044268	2.21807	0.046696	3.43877	0.003941	2.84368	0.0598667	21.8745	0.78	1
LRRK2_RCKW	1891	1904	14	GSVYRAAYEGEEVA			13	1500.7	WT APO	1	1503.84	0.095444	2.4686	0.096594	3.43926	0.002239	3.4769	0.136048	26.7454	0.71	1
LRRK2_RCKW	1891	1904	14	GSVYRAAYEGEEVA			13	1500.7	WT APO	2	1504.57	0.258553	3.18942	0.25898	3.44154	0.003315	4.49215	0.364761	34.555	0.71	1
LRRK2_RCKW	1891	1904	14	GSVYRAAYEGEEVA			13	1500.7	WT MLI-2	0	1501.39	0.020285	0	0	3.44381	0.009406	0	0	0	1	1
LRRK2_RCKW	1891	1904	14	GSVYRAAYEGEEVA			13	1500.7	WT MLI-2	0.5	1503.19	0.101833	1.79953	0.103834	3.44626	0.000304	2.30709	0.133121	17.7468	0.78	1
LRRK2_RCKW	1891	1904	14	GSVYRAAYEGEEVA			13	1500.7	WT MLI-2	1	1503.44	0.01939	2.05153	0.028062	3.44492	0.003271	2.88948	0.0395239	22.2268	0.71	1
LRRK2_RCKW	1891	1904	14	GSVYRAAYEGEEVA			13	1500.7	WT MLI-2	2	1503.62	0.088891	2.23175	0.091176	3.44429	0.002324	3.14331	0.128417	24.1793	0.71	1
LRRK2_RCKW	1894	1902	9	YRAAYEGEE			8	1087.47	WT APO	0	1087.95	0.007625	0	0	2.94332	0.0039	0	0	0	1	1
LRRK2_RCKW	1894	1902	9	YRAAYEGEE			8	1087.47	WT APO	0.5	1089.78	0.074204	1.82546	0.074595	2.9405	0.004084	2.34033	0.0956346	29.2542	0.78	1
LRRK2_RCKW	1894	1902	9	YRAAYEGEE			8	1087.47	WT APO	1	1089.95	0.024993	1.9974	0.02613	2.93782	0.003053	2.81325	0.0368028	35.1656	0.71	1
LRRK2_RCKW	1894	1902	9	YRAAYEGEE			8	1087.47	WT APO	2	1090.1	0.132069	2.15267	0.132289	2.94265	0.002731	3.03193	0.186323	37.8992	0.71	1
LRRK2_RCKW	1894	1902	9	YRAAYEGEE			8	1087.47	WT MLI-2	0	1087.92	0.016295	0	0	2.94295	0.015011	0	0	0	1	1
LRRK2_RCKW	1894	1902	9	YRAAYEGEE			8	1087.47	WT MLI-2	0.5	1089.41	0.039604	1.49304	0.042825	2.96077	0.007494	1.91416	0.0549038	23.927	0.78	1
LRRK2_RCKW	1894	1902	9	YRAAYEGEE			8	1087.47	WT MLI-2	1	1089.71	0.174661	1.7876	0.175419	2.962	0.009922	2.51774	0.247069	31.4718	0.71	1
LRRK2_RCKW	1894	1902	9	YRAAYEGEE			8	1087.47	WT MLI-2	2	1089.89	0.030046	1.96437	0.03418	2.94879	0.003871	2.76672	0.0481408	34.584	0.71	1
LRRK2_RCKW	1895	1904	10	RAAYEGEEVA			9	1094.51	WT APO	0	1094.95	0.007356	0	0	2.9649	0.005267	0	0	0	1	1
LRRK2_RCKW	1895	1904	10	RAAYEGEEVA			9	1094.51	WT APO	0.5	1096.81	0.015154	1.85908	0.016845	2.95742	0.001244	2.38343	0.0215962	26.4826	0.78	1
LRRK2_RCKW	1895	1904	10	RAAYEGEEVA			9	1094.51	WT APO	1	1096.95	0.036052	2.00029	0.036795	2.95521	0.000255	2.81732	0.0518239	31.3035	0.71	1
LRRK2_RCKW	1895	1904	10	RAAYEGEEVA			9	1094.51	WT APO	2	1097.26	0.175811	2.30492	0.175965	2.95872	0.000847	3.24637	0.247838	36.0708	0.71	1
LRRK2_RCKW	1895	1904	10	RAAYEGEEVA			9	1094.51	WT MLI-2	0	1095.06	0	0	0	2.99649	0	0	0	0	1	1
LRRK2_RCKW	1895	1904	10	RAAYEGEEVA			9	1094.51	WT MLI-2	0.5	1096.48	0.010188	1.41762	0.010188	2.98652	0.005005	1.81746	0.0130615	20.194	0.78	1
LRRK2_RCKW	1895	1904	10	RAAYEGEEVA			9	1094.51	WT MLI-2	1	1096.69	0.131947	1.6302	0.131947	2.98772	0.00789	2.29605	0.185841	25.5117	0.71	1
LRRK2_RCKW	1895	1904	10	RAAYEGEEVA			9	1094.51	WT MLI-2	2	1096.96	0.020973	1.90401	0.020973	2.96858	0.00414	2.6817	0.0295394	29.7967	0.71	1
LRRK2_RCKW	1903	1914	12	VAVKIFNKHTSL			11	1356.8	WT APO	0	1357.5	0.023085	0	0	3.30707	0.004613	0	0	0	1	1
LRRK2_RCKW	1903	1914	12	VAVKIFNKHTSL			11	1356.8	WT APO	0.5	1360.42	0.020889	2.91293	0.031133	3.31322	0.002971	3.73453	0.0399141	33.9503	0.78	1
LRRK2_RCKW	1903	1914	12	VAVKIFNKHTSL			11	1356.8	WT APO	1	1360.7	0.046597	3.19982	0.052002	3.31249	0.003147	4.50679	0.0732423	40.9708	0.71	1
LRRK2_RCKW	1903	1914	12	VAVKIFNKHTSL			11	1356.8	WT APO	2	1361	0.081498	3.49678	0.084704	3.31841	0.004524	4.92505	0.119301	44.7731	0.71	1
LRRK2_RCKW	1903	1914	12	VAVKIFNKHTSL			11	1356.8	WT MLI-2	0	1357.49	0.007063	0	0	3.31701	0.014977	0	0	0	1	1
LRRK2_RCKW	1903	1914	12	VAVKIFNKHTSL			11	1356.8	WT MLI-2	0.5	1360.38	0.064663	2.89261	0.065047	3.31785	0.003101	3.70848	0.0833936	33.7134	0.78	1
LRRK2_RCKW	1903	1914	12	VAVKIFNKHTSL			11	1356.8	WT MLI-2	1	1360.28	0.058353	2.78923	0.058779	3.32094	0.003702	3.92849	0.0827873	35.7136	0.71	1
LRRK2_RCKW	1903	1914	12	VAVKIFNKHTSL			11	1356.8	WT MLI-2	2	1360.23	0.026843	2.73644	0.027756	3.3165	0.000858	3.85415	0.039093	35.0377	0.71	1
LRRK2_RCKW	1903	1916	14	VAVKIFNKHTSLRL			13	1625.98	WT APO	0	1626.89	0.006007	0	0	3.49176	0.008125	0	0	0	1	1
LRRK2_RCKW	1903	1916	14	VAVKIFNKHTSLRL			13	1625.98	WT APO	0.5	1630.62	0.035113	3.7275	0.035623	3.49833	0.004815	4.77885	0.0456705	36.7604	0.78	1
LRRK2_RCKW	1903	1916	14	VAVKIFNKHTSLRL			13	1625.98	WT APO	1	1631.02	0.053709	4.13369	0.054044	3.50422	0.002187	5.8221	0.0761183	44.7854	0.71	1
LRRK2_RCKW	1903	1916	14	VAVKIFNKHTSLRL			13	1625.98	WT APO	2	1631.51	0.03387	4.62081	0.034399	3.50951	0.004632	6.50818	0.0484493	50.063	0.71	1
LRRK2_RCKW	1903	1916	14	VAVKIFNKHTSLRL			13	1625.98	WT MLI-2	0	1626.89	0.010062	0	0	3.49442	0.02423	0	0	0	1	1
LRRK2_RCKW	1903	1916	14	VAVKIFNKHTSLRL			13	1625.98	WT MLI-2	0.5	1630.25	0.020716	3.3556	0.023031	3.50293	0.003168	4.30205	0.0295269	33.0927	0.78	1
LRRK2_RCKW	1903	1916	14	VAVKIFNKHTSLRL			13	1625.98	WT MLI-2	1	1630.27	0.061485	3.37828	0.062303	3.50194	0.006182	4.75814	0.0877507	36.6011	0.71	1
LRRK2_RCKW	1903	1916	14	VAVKIFNKHTSLRL			13	1625.98	WT MLI-2	2	1630.29	0.020401	3.39725	0.022748	3.5068	0.007203	4.78486	0.0320394	36.8066	0.71	1
LRRK2_RCKW	1903	1921	19	VAVKIFNKHTSLRLLRQEL			18	2265.36	WT APO	0	2266.54	0.037804	0	0	3.7116	0.003595	0	0	0	1	1
LRRK2_RCKW	1903	1921	19	VAVKIFNKHTSLRLLRQEL			18	2265.36	WT APO	0.5	2270.44	0.13614	3.90092	0.141291	3.71569	0.003695	5.00118	0.181142	27.7843	0.78	1
LRRK2_RCKW	1903	1921	19	VAVKIFNKHTSLRLLRQEL			18	2265.36	WT APO	1	2270.92	0.081323	4.3779	0.089681	3.71586	0.004175	6.16606	0.126311	34.2559	0.71	1
LRRK2_RCKW	1903	1921	19	VAVKIFNKHTSLRLLRQEL			18	2265.36	WT APO	2	2272.05	0.175714	5.51497	0.179735	3.7223	0.004386	7.76757	0.253148	43.1532	0.71	1
LRRK2_RCKW	1903	1921	19	VAVKIFNKHTSLRLLRQEL			18	2265.36	WT MLI-2	0	2266.51	0.06201	0	0	3.71786	0.00898	0	0	0	1	1
LRRK2_RCKW	1903	1921	19	VAVKIFNKHTSLRLLRQEL			18	2265.36	WT MLI-2	0.5	2269.65	0.083316	3.13957	0.10386	3.71629	0.000225	4.02509	0.133154	22.3616	0.78	1
LRRK2_RCKW	1903	1921	19	VAVKIFNKHTSLRLLRQEL			18	2265.36	WT MLI-2	1	2269.87	0.120579	3.35933	0.13559	3.72364	0.004752	4.73145	0.190972	26.2858	0.71	1
LRRK2_RCKW	1903	1921	19	VAVKIFNKHTSLRLLRQEL			18	2265.36	WT MLI-2	2	2270.19	0.1121	3.68379	0.128108	3.71786	0.002531	5.18843	0.180434	28.8246	0.71	1
LRRK2_RCKW	1904	1916	13	AVKIFNKHTSLRL			12	1526.92	WT APO	0	1527.74	0.019375	0	0	3.4889	0.007522	0	0	0	1	1
LRRK2_RCKW	1904	1916	13	AVKIFNKHTSLRL			12	1526.92	WT APO	0.5	1531.3	0.021924	3.55905	0.029259	3.49348	0.006793	4.56289	0.0375115	38.0241	0.78	1
LRRK2_RCKW	1904	1916	13	AVKIFNKHTSLRL			12	1526.92	WT APO	1	1531.74	0.043441	4.00073	0.047566	3.50088	0.001559	5.63483	0.0669944	46.9569	0.71	1
LRRK2_RCKW	1904	1916	13	AVKIFNKHTSLRL			12	1526.92	WT APO	2	1532.14	0.055981	4.40011	0.059239	3.50484	0.005899	6.19734	0.0834352	51.6445	0.71	1
LRRK2_RCKW	1904	1916	13	AVKIFNKHTSLRL			12	1526.92	WT MLI-2	0	1527.74	0.015578	0	0	3.49379	0.022763	0	0	0	1	1
LRRK2_RCKW	1904	1916	13	AVKIFNKHTSLRL			12	1526.92	WT MLI-2	0.5	1530.98	0.025292	3.23559	0.029704	3.50263	0.00292	4.14819	0.0380821	34.5683	0.78	1
LRRK2_RCKW	1904	1916	13	AVKIFNKHTSLRL			12	1526.92	WT MLI-2	1	1531.02	0.061749	3.27127	0.063684	3.50181	0.002172	4.60742	0.0896958	38.3952	0.71	1
LRRK2_RCKW	1904	1916	13	AVKIFNKHTSLRL			12	1526.92	WT MLI-2	2	1531.05	0.022689	3.30538	0.027522	3.50237	0.007098	4.65547	0.0387634	38.7956	0.71	1
LRRK2_RCKW	1905	1916	12	VKIFNKHTSLRL			11	1455.88	WT APO	0	1456.69	0.003303	0	0	3.30517	0.005892	0	0	0	1	1
LRRK2_RCKW	1905	1916	12	VKIFNKHTSLRL			11	1455.88	WT APO	0.5	1460.21	0.027993	3.51755	0.028187	3.31277	0.002972	4.50967	0.0361372	40.997	0.78	1
LRRK2_RCKW	1905	1916	12	VKIFNKHTSLRL			11	1455.88	WT APO	1	1460.57	0.019407	3.87487	0.019686	3.31273	0.004321	5.45756	0.0277268	49.6142	0.71	1
LRRK2_RCKW	1905	1916	12	VKIFNKHTSLRL			11	1455.88	WT APO	2	1460.87	0.048174	4.17621	0.048287	3.31734	0.004373	5.88199	0.0680099	53.4727	0.71	1
LRRK2_RCKW	1905	1916	12	VKIFNKHTSLRL			11	1455.88	WT MLI-2	0	1456.66	0.009397	0	0	3.30966	0.01715	0	0	0	1	1
LRRK2_RCKW	1905	1916	12	VKIFNKHTSLRL			11	1455.88	WT MLI-2	0.5	1459.77	0.040153	3.11172	0.041238	3.31428	0.001557	3.98938	0.0528692	36.2671	0.78	1
LRRK2_RCKW	1905	1916	12	VKIFNKHTSLRL			11	1455.88	WT MLI-2	1	1459.76	0.048535	3.10147	0.049437	3.31358	0.002195	4.36827	0.0696296	39.7116	0.71	1
LRRK2_RCKW	1905	1916	12	VKIFNKHTSLRL			11	1455.88	WT MLI-2	2	1459.83	0.024697	3.1681	0.026424	3.31118	0.002437	4.46211	0.0372169	40.5646	0.71	1
LRRK2_RCKW	1907	1916	10	IFNKHTSLRL			9	1228.72	WT APO	0	1229.33	0.016186	0	0	3.29915	0.005136	0	0	0	1	1
LRRK2_RCKW	1907	1916	10	IFNKHTSLRL			9	1228.72	WT APO	0.5	1232.45	0.039898	3.12547	0.043057	3.30682	0.004255	4.00701	0.0552013	44.5223	0.78	1
LRRK2_RCKW	1907	1916	10	IFNKHTSLRL			9	1228.72	WT APO	1	1232.77	0.045176	3.4454	0.047988	3.30537	0.00389	4.85268	0.0675887	53.9187	0.71	1
LRRK2_RCKW	1907	1916	10	IFNKHTSLRL			9	1228.72	WT APO	2	1233.02	0.074952	3.69364	0.07668	3.31203	0.005325	5.20231	0.108	57.8035	0.71	1
LRRK2_RCKW	1907	1916	10	IFNKHTSLRL			9	1228.72	WT MLI-2	0	1229.28	0.015819	0	0	3.30837	0.017121	0	0	0	1	1
LRRK2_RCKW	1907	1916	10	IFNKHTSLRL			9	1228.72	WT MLI-2	0.5	1232.08	0.047502	2.80553	0.050066	3.3117	0.002278	3.59683	0.0641872	39.9648	0.78	1
LRRK2_RCKW	1907	1916	10	IFNKHTSLRL			9	1228.72	WT MLI-2	1	1232.06	0.068367	2.78631	0.070173	3.30899	0.004594	3.92438	0.0988352	43.6042	0.71	1
LRRK2_RCKW	1907	1916	10	IFNKHTSLRL			9	1228.72	WT MLI-2	2	1232.2	0.019895	2.9182	0.025418	3.30603	0.00117	4.11015	0.0358	45.6683	0.71	1
LRRK2_RCKW	1908	1916	9	FNKHTSLRL			8	1115.63	WT APO	0	1116.19	0.01247	0	0	3.33857	0.069677	0	0	0	1	1
LRRK2_RCKW	1908	1916	9	FNKHTSLRL			8	1115.63	WT APO	0.5	1119.09	0.050841	2.90306	0.052347	3.31032	0.00271	3.72187	0.0671115	46.5234	0.78	1
LRRK2_RCKW	1908	1916	9	FNKHTSLRL			8	1115.63	WT APO	1	1119.4	0.10289	3.21069	0.103643	3.30915	0.005305	4.5221	0.145976	56.5262	0.71	1
LRRK2_RCKW	1908	1916	9	FNKHTSLRL			8	1115.63	WT APO	2	1119.55	0.015409	3.36566	0.019822	3.31394	0.005827	4.74036	0.0279183	59.2545	0.71	1
LRRK2_RCKW	1908	1916	9	FNKHTSLRL			8	1115.63	WT MLI-2	0	1116.16	0.02853	0	0	3.31271	0.017819	0	0	0	1	1
LRRK2_RCKW	1908	1916	9	FNKHTSLRL			8	1115.63	WT MLI-2	0.5	1118.81	0.018294	2.64766	0.033891	3.31155	0.003812	3.39444	0.04345	42.4305	0.78	1
LRRK2_RCKW	1908	1916	9	FNKHTSLRL			8	1115.63	WT MLI-2	1	1118.71	0.11131	2.55375	0.114909	3.31114	0.003475	3.59684	0.161844	44.9604	0.71	1
LRRK2_RCKW	1908	1916	9	FNKHTSLRL			8	1115.63	WT MLI-2	2	1118.84	0.028137	2.68648	0.040071	3.30853	0.001509	3.78378	0.056438	47.2972	0.71	1
LRRK2_RCKW	1913	1934	22	SLRLLRQELVVLCHLHHPSLIS			20	2563.47	WT APO	0	2564.87	0.015969	0	0	3.91468	0.003265	0	0	0	1	1
LRRK2_RCKW	1913	1934	22	SLRLLRQELVVLCHLHHPSLIS			20	2563.47	WT APO	0.5	2572.55	0.112714	7.683	0.11384	3.93136	0.004372	9.85	0.145949	49.25	0.78	1
LRRK2_RCKW	1913	1934	22	SLRLLRQELVVLCHLHHPSLIS			20	2563.47	WT APO	1	2573.03	0.196831	8.15925	0.197477	3.93458	0.002072	11.4919	0.278137	57.4595	0.71	1
LRRK2_RCKW	1913	1934	22	SLRLLRQELVVLCHLHHPSLIS			20	2563.47	WT APO	2	2572.98	0.151208	8.11604	0.152049	3.93926	0.004225	11.431	0.214154	57.1552	0.71	1
LRRK2_RCKW	1913	1934	22	SLRLLRQELVVLCHLHHPSLIS			20	2563.47	WT MLI-2	0	2564.88	0.022365	0	0	3.91026	0.003078	0	0	0	1	1
LRRK2_RCKW	1913	1934	22	SLRLLRQELVVLCHLHHPSLIS			20	2563.47	WT MLI-2	0.5	2572.63	0.045359	7.75821	0.050573	3.91253	0.003484	9.94642	0.0648372	49.7321	0.78	1
LRRK2_RCKW	1913	1934	22	SLRLLRQELVVLCHLHHPSLIS			20	2563.47	WT MLI-2	1	2572.63	0.195636	7.75259	0.196911	3.9187	0.00887	10.9191	0.277339	54.5957	0.71	1
LRRK2_RCKW	1913	1934	22	SLRLLRQELVVLCHLHHPSLIS			20	2563.47	WT MLI-2	2	2572.6	0.076887	7.72496	0.080074	3.93068	0.003205	10.8802	0.11278	54.4011	0.71	1
LRRK2_RCKW	1922	1932	11	VVLCHLHHPSL			9	1254.68	WT APO	0	1255.39	0.02619	0	0	3.40462	0.002463	0	0	0	1	1
LRRK2_RCKW	1922	1932	11	VVLCHLHHPSL			9	1254.68	WT APO	0.5	1255.86	0.020428	0.470152	0.033215	3.41074	0.002894	0.602759	0.0425833	6.69732	0.78	1
LRRK2_RCKW	1922	1932	11	VVLCHLHHPSL			9	1254.68	WT APO	1	1256.02	0.039358	0.628322	0.047275	3.41198	0.004579	0.884961	0.0665845	9.8329	0.71	1
LRRK2_RCKW	1922	1932	11	VVLCHLHHPSL			9	1254.68	WT APO	2	1256.34	0.007318	0.948333	0.027193	3.41751	0.004185	1.33568	0.0383	14.8409	0.71	1
LRRK2_RCKW	1922	1932	11	VVLCHLHHPSL			9	1254.68	WT MLI-2	0	1255.37	0.0177	0	0	3.41089	0.013531	0	0	0	1	1
LRRK2_RCKW	1922	1932	11	VVLCHLHHPSL			9	1254.68	WT MLI-2	0.5	1255.67	0.024306	0.299826	0.030067	3.41507	0.002566	0.384392	0.0385474	4.27103	0.78	1
LRRK2_RCKW	1922	1932	11	VVLCHLHHPSL			9	1254.68	WT MLI-2	1	1255.77	0.035668	0.396571	0.039818	3.41518	0.002992	0.558551	0.0560817	6.20612	0.71	1
LRRK2_RCKW	1922	1932	11	VVLCHLHHPSL			9	1254.68	WT MLI-2	2	1255.81	0.003211	0.438493	0.017988	3.41515	0.002697	0.617596	0.0253352	6.86218	0.71	1
LRRK2_RCKW	1922	1935	14	VVLCHLHHPSLISL			12	1567.88	WT APO	0	1568.78	0.043963	0	0	3.95629	0.003357	0	0	0	1	1
LRRK2_RCKW	1922	1935	14	VVLCHLHHPSLISL			12	1567.88	WT APO	0.5	1569.44	0.054492	0.664523	0.070015	3.96954	0.009473	0.851953	0.0897628	7.0996	0.78	1
LRRK2_RCKW	1922	1935	14	VVLCHLHHPSLISL			12	1567.88	WT APO	1	1569.72	0.060245	0.943983	0.07458	3.97586	0.003256	1.32955	0.105042	11.0796	0.71	1
LRRK2_RCKW	1922	1935	14	VVLCHLHHPSLISL			12	1567.88	WT APO	2	1570.26	0.23177	1.48854	0.235902	3.98051	0.006634	2.09654	0.332256	17.4712	0.71	1
LRRK2_RCKW	1922	1935	14	VVLCHLHHPSLISL			12	1567.88	WT MLI-2	0	1568.69	0.062363	0	0	3.95279	0.01493	0	0	0	1	1
LRRK2_RCKW	1922	1935	14	VVLCHLHHPSLISL			12	1567.88	WT MLI-2	0.5	1569.1	0.043494	0.405129	0.076032	3.95089	0.003422	0.519396	0.0974769	4.3283	0.78	1
LRRK2_RCKW	1922	1935	14	VVLCHLHHPSLISL			12	1567.88	WT MLI-2	1	1569.19	0.045722	0.502625	0.077328	3.96034	0.007672	0.707923	0.108913	5.89935	0.71	1
LRRK2_RCKW	1922	1935	14	VVLCHLHHPSLISL			12	1567.88	WT MLI-2	2	1569.52	0.046348	0.82769	0.0777	3.97085	0.002884	1.16576	0.109437	9.71467	0.71	1
LRRK2_RCKW	1923	1932	10	VLCHLHHPSL			8	1155.61	WT APO	0	1156.25	0.015261	0	0	3.4061	0.001788	0	0	0	1	1
LRRK2_RCKW	1923	1932	10	VLCHLHHPSL			8	1155.61	WT APO	0.5	1156.65	0.042798	0.396134	0.045437	3.41052	0.003557	0.507864	0.0582526	6.3483	0.78	1
LRRK2_RCKW	1923	1932	10	VLCHLHHPSL			8	1155.61	WT APO	1	1156.82	0.02896	0.572678	0.032735	3.41325	0.004498	0.806589	0.0461056	10.0824	0.71	1
LRRK2_RCKW	1923	1932	10	VLCHLHHPSL			8	1155.61	WT APO	2	1157.09	0.044898	0.836551	0.047421	3.41777	0.002286	1.17824	0.0667901	14.728	0.71	1
LRRK2_RCKW	1923	1932	10	VLCHLHHPSL			8	1155.61	WT MLI-2	0	1156.26	0.001352	0	0	3.41281	0.014465	0	0	0	1	1
LRRK2_RCKW	1923	1932	10	VLCHLHHPSL			8	1155.61	WT MLI-2	0.5	1156.51	0.009525	0.250066	0.00962	3.4162	0.002614	0.320597	0.0123333	4.00747	0.78	1
LRRK2_RCKW	1923	1932	10	VLCHLHHPSL			8	1155.61	WT MLI-2	1	1156.57	0.072804	0.313136	0.072817	3.41751	0.003686	0.441037	0.102559	5.51296	0.71	1
LRRK2_RCKW	1923	1932	10	VLCHLHHPSL			8	1155.61	WT MLI-2	2	1156.63	0.017614	0.374863	0.017666	3.41696	0.002075	0.527976	0.0248817	6.5997	0.71	1
LRRK2_RCKW	1925	1932	8	CHLHHPSL			6	943.457	WT APO	0	943.917	0.020845	0	0	2.82724	0.004573	0	0	0	1	1
LRRK2_RCKW	1925	1932	8	CHLHHPSL			6	943.457	WT APO	0.5	944.257	0.019384	0.340204	0.028465	2.82023	0.002826	0.436159	0.0364936	7.26932	0.78	1
LRRK2_RCKW	1925	1932	8	CHLHHPSL			6	943.457	WT APO	1	944.257	0.021275	0.340234	0.029785	2.81909	0.001127	0.479203	0.0419507	7.98671	0.71	1
LRRK2_RCKW	1925	1932	8	CHLHHPSL			6	943.457	WT APO	2	944.314	0.024146	0.397779	0.031899	2.82207	0.002551	0.560252	0.0449282	9.33754	0.71	1
LRRK2_RCKW	1925	1932	8	CHLHHPSL			6	943.457	WT MLI-2	0	943.928	0.029201	0	0	2.83491	0.021881	0	0	0	1	1
LRRK2_RCKW	1925	1932	8	CHLHHPSL			6	943.457	WT MLI-2	0.5	944.185	0.052207	0.25757	0.059818	2.8451	0.003897	0.330218	0.0766897	5.50363	0.78	1
LRRK2_RCKW	1925	1932	8	CHLHHPSL			6	943.457	WT MLI-2	1	944.217	0.075469	0.288928	0.080922	2.84249	0.006894	0.406941	0.113975	6.78235	0.71	1
LRRK2_RCKW	1925	1932	8	CHLHHPSL			6	943.457	WT MLI-2	2	944.188	0.055028	0.260625	0.062296	2.82925	0.004552	0.367077	0.0877408	6.11796	0.71	1
LRRK2_RCKW	1936	1948	13	LAAGIRPRMLVME			11	1456.81	WT APO	0	1457.63	0.021801	0	0	3.8763	0.003268	0	0	0	1	1
LRRK2_RCKW	1936	1948	13	LAAGIRPRMLVME			11	1456.81	WT APO	0.5	1460.25	0.042303	2.61967	0.04759	3.88099	0.004767	3.35856	0.0610128	30.5323	0.78	1
LRRK2_RCKW	1936	1948	13	LAAGIRPRMLVME			11	1456.81	WT APO	1	1460.61	0.080951	2.9766	0.083835	3.88549	0.00207	4.1924	0.118077	38.1127	0.71	1
LRRK2_RCKW	1936	1948	13	LAAGIRPRMLVME			11	1456.81	WT APO	2	1461.07	0.067902	3.43515	0.071316	3.88988	0.003374	4.83823	0.100445	43.9839	0.71	1
LRRK2_RCKW	1936	1948	13	LAAGIRPRMLVME			11	1456.81	WT MLI-2	0	1457.65	0.035924	0	0	3.87927	0.014046	0	0	0	1	1
LRRK2_RCKW	1936	1948	13	LAAGIRPRMLVME			11	1456.81	WT MLI-2	0.5	1460.03	0.042757	2.3812	0.055845	3.87954	0.00191	3.05282	0.0715962	27.7529	0.78	1
LRRK2_RCKW	1936	1948	13	LAAGIRPRMLVME			11	1456.81	WT MLI-2	1	1460.28	0.010406	2.62798	0.037401	3.88328	0.001449	3.70139	0.0526775	33.649	0.71	1
LRRK2_RCKW	1936	1948	13	LAAGIRPRMLVME			11	1456.81	WT MLI-2	2	1460.32	0.007673	2.66958	0.036734	3.88443	0.002942	3.75998	0.051738	34.1816	0.71	1
LRRK2_RCKW	1936	1949	14	LAAGIRPRMLVMEL			12	1569.9	WT APO	0	1570.8	0.044133	0	0	4.438	0.006108	0	0	0	1	1
LRRK2_RCKW	1936	1949	14	LAAGIRPRMLVMEL			12	1569.9	WT APO	0.5	1573.35	0.096659	2.55407	0.106258	4.46911	0.011099	3.27444	0.136228	27.287	0.78	1
LRRK2_RCKW	1936	1949	14	LAAGIRPRMLVMEL			12	1569.9	WT APO	1	1573.7	0.102228	2.90172	0.111347	4.47395	0.004447	4.08692	0.156827	34.0577	0.71	1
LRRK2_RCKW	1936	1949	14	LAAGIRPRMLVMEL			12	1569.9	WT APO	2	1574.02	0.298923	3.22009	0.302164	4.48363	0.007513	4.53533	0.425583	37.7944	0.71	1
LRRK2_RCKW	1936	1949	14	LAAGIRPRMLVMEL			12	1569.9	WT MLI-2	0	1570.8	0.101354	0	0	4.41887	0.009595	0	0	0	1	1
LRRK2_RCKW	1936	1949	14	LAAGIRPRMLVMEL			12	1569.9	WT MLI-2	0.5	1573.19	0.043096	2.39357	0.110136	4.41524	0.004969	3.06867	0.1412	25.5723	0.78	1
LRRK2_RCKW	1936	1949	14	LAAGIRPRMLVMEL			12	1569.9	WT MLI-2	1	1573.51	0.096382	2.7064	0.139865	4.42613	0.008623	3.81183	0.196993	31.7652	0.71	1
LRRK2_RCKW	1936	1949	14	LAAGIRPRMLVMEL			12	1569.9	WT MLI-2	2	1573.74	0.072933	2.94278	0.124868	4.44649	0.009258	4.14477	0.17587	34.5397	0.71	1
LRRK2_RCKW	1948	1958	11	ELASKGSLDRL			10	1188.66	WT APO	0	1189.21	0.007327	0	0	3.3712	0.005921	0	0	0	1	1
LRRK2_RCKW	1948	1958	11	ELASKGSLDRL			10	1188.66	WT APO	0.5	1192.57	0.02522	3.36202	0.026263	3.37365	0.009874	4.31028	0.0336705	43.1028	0.78	1
LRRK2_RCKW	1948	1958	11	ELASKGSLDRL			10	1188.66	WT APO	1	1192.74	0.044215	3.53814	0.044818	3.37154	0.000712	4.9833	0.0631239	49.833	0.71	1
LRRK2_RCKW	1948	1958	11	ELASKGSLDRL			10	1188.66	WT APO	2	1192.79	0.001663	3.5827	0.007513	3.38009	0.005175	5.04605	0.0105817	50.4605	0.71	1
LRRK2_RCKW	1948	1958	11	ELASKGSLDRL			10	1188.66	WT MLI-2	0	1189.21	0.03191	0	0	3.37826	0.012967	0	0	0	1	1
LRRK2_RCKW	1948	1958	11	ELASKGSLDRL			10	1188.66	WT MLI-2	0.5	1190.81	0.093463	1.60535	0.09876	3.38289	0.002195	2.05814	0.126615	20.5814	0.78	1
LRRK2_RCKW	1948	1958	11	ELASKGSLDRL			10	1188.66	WT MLI-2	1	1191.07	0.08378	1.86481	0.089651	3.38141	0.002742	2.6265	0.126269	26.265	0.71	1
LRRK2_RCKW	1948	1958	11	ELASKGSLDRL			10	1188.66	WT MLI-2	2	1191.12	0.037485	1.90933	0.049228	3.37669	0.001018	2.6892	0.0693352	26.892	0.71	1
LRRK2_RCKW	1948	1966	19	ELASKGSLDRLLQQDKASL			18	2072.13	WT APO	0	2073.19	0.030157	0	0	3.96255	0.005427	0	0	0	1	1
LRRK2_RCKW	1948	1966	19	ELASKGSLDRLLQQDKASL			18	2072.13	WT APO	0.5	2080.89	0.055677	7.7019	0.06332	3.96908	0.00856	9.87423	0.0811795	54.8568	0.78	1
LRRK2_RCKW	1948	1966	19	ELASKGSLDRLLQQDKASL			18	2072.13	WT APO	1	2081.21	0.069687	8.02165	0.075932	3.97509	0.003632	11.2981	0.106946	62.7672	0.71	1
LRRK2_RCKW	1948	1966	19	ELASKGSLDRLLQQDKASL			18	2072.13	WT APO	2	2081.37	0.125842	8.17937	0.129405	3.97781	0.00453	11.5202	0.182261	64.0013	0.71	1
LRRK2_RCKW	1948	1966	19	ELASKGSLDRLLQQDKASL			18	2072.13	WT MLI-2	0	2073.18	0.013792	0	0	3.95597	0.015686	0	0	0	1	1
LRRK2_RCKW	1948	1966	19	ELASKGSLDRLLQQDKASL			18	2072.13	WT MLI-2	0.5	2079.31	0.034604	6.13055	0.037251	3.94529	0.003762	7.85968	0.0477577	43.6649	0.78	1
LRRK2_RCKW	1948	1966	19	ELASKGSLDRLLQQDKASL			18	2072.13	WT MLI-2	1	2079.47	0.0779	6.28719	0.079112	3.94903	0.00908	8.8552	0.111425	49.1956	0.71	1
LRRK2_RCKW	1948	1966	19	ELASKGSLDRLLQQDKASL			18	2072.13	WT MLI-2	2	2079.48	0.014362	6.30166	0.019912	3.96799	0.004036	8.87557	0.0280451	49.3087	0.71	1
LRRK2_RCKW	1949	1955	7	LASKGSL			6	675.404	WT APO	0	675.664	0.006644	0	0	2.64906	0.005786	0	0	0	1	1
LRRK2_RCKW	1949	1955	7	LASKGSL			6	675.404	WT APO	0.5	678.133	0.03118	2.46884	0.03188	2.63598	0.000891	3.16518	0.0408718	52.753	0.78	1
LRRK2_RCKW	1949	1955	7	LASKGSL			6	675.404	WT APO	1	678.287	0.005867	2.62266	0.008864	2.63747	0.002692	3.69389	0.0124845	61.5648	0.71	1
LRRK2_RCKW	1949	1955	7	LASKGSL			6	675.404	WT APO	2	678.31	0.022678	2.6456	0.023631	2.63843	0.003225	3.72619	0.0332831	62.1032	0.71	1
LRRK2_RCKW	1949	1955	7	LASKGSL			6	675.404	WT MLI-2	0	675.662	0.009624	0	0	2.67376	0.010673	0	0	0	1	1
LRRK2_RCKW	1949	1955	7	LASKGSL			6	675.404	WT MLI-2	0.5	676.899	0.03937	1.237	0.040529	2.67488	0.003886	1.5859	0.0519603	26.4317	0.78	1
LRRK2_RCKW	1949	1955	7	LASKGSL			6	675.404	WT MLI-2	1	677.168	0.107805	1.50604	0.108234	2.66754	0.004009	2.12118	0.152442	35.353	0.71	1
LRRK2_RCKW	1949	1955	7	LASKGSL			6	675.404	WT MLI-2	2	677.204	0.033119	1.54183	0.034489	2.65213	0.005028	2.17159	0.0485761	36.1931	0.71	1
LRRK2_RCKW	1949	1965	17	LASKGSLDRLLQQDKAS			16	1830.01	WT APO	0	1830.91	0.014189	0	0	3.77	0.00249	0	0	0	1	1
LRRK2_RCKW	1949	1965	17	LASKGSLDRLLQQDKAS			16	1830.01	WT APO	0.5	1837.12	0.122978	6.21017	0.123794	3.77358	0.002674	7.96176	0.15871	49.761	0.78	1
LRRK2_RCKW	1949	1965	17	LASKGSLDRLLQQDKAS			16	1830.01	WT APO	1	1837.27	0.118652	6.36224	0.119497	3.77425	0.003984	8.9609	0.168306	56.0057	0.71	1
LRRK2_RCKW	1949	1965	17	LASKGSLDRLLQQDKAS			16	1830.01	WT APO	2	1837.47	0.062384	6.56259	0.063977	3.78124	0.003607	9.24308	0.0901085	57.7693	0.71	1
LRRK2_RCKW	1949	1965	17	LASKGSLDRLLQQDKAS			16	1830.01	WT MLI-2	0	1830.94	0.004728	0	0	3.77061	0.011614	0	0	0	1	1
LRRK2_RCKW	1949	1965	17	LASKGSLDRLLQQDKAS			16	1830.01	WT MLI-2	0.5	1836.14	0.09924	5.20573	0.099352	3.76811	0.003501	6.67401	0.127374	41.7126	0.78	1
LRRK2_RCKW	1949	1965	17	LASKGSLDRLLQQDKAS			16	1830.01	WT MLI-2	1	1836.42	0.110876	5.48216	0.110977	3.76946	0.005893	7.72135	0.156306	48.2584	0.71	1
LRRK2_RCKW	1949	1965	17	LASKGSLDRLLQQDKAS			16	1830.01	WT MLI-2	2	1836.41	0.076911	5.46696	0.077056	3.7726	0.001711	7.69994	0.10853	48.1246	0.71	1
LRRK2_RCKW	1956	1966	11	DRLLQQDKASL			10	1286.71	WT APO	0	1287.4	0.014552	0	0	3.32483	0.001892	0	0	0	1	1
LRRK2_RCKW	1956	1966	11	DRLLQQDKASL			10	1286.71	WT APO	0.5	1291.93	0.027271	4.53266	0.030911	3.32572	0.004348	5.81111	0.0396295	58.1111	0.78	1
LRRK2_RCKW	1956	1966	11	DRLLQQDKASL			10	1286.71	WT APO	1	1292.11	0.006226	4.70834	0.015828	3.32323	0.001371	6.63146	0.022293	66.3146	0.71	1
LRRK2_RCKW	1956	1966	11	DRLLQQDKASL			10	1286.71	WT APO	2	1292.21	0.041858	4.80739	0.044315	3.32804	0.003004	6.77096	0.0624155	67.7096	0.71	1
LRRK2_RCKW	1956	1966	11	DRLLQQDKASL			10	1286.71	WT MLI-2	0	1287.36	0.031419	0	0	3.3319	0.012028	0	0	0	1	1
LRRK2_RCKW	1956	1966	11	DRLLQQDKASL			10	1286.71	WT MLI-2	0.5	1291.88	0.035324	4.51528	0.047275	3.33256	0.003365	5.78882	0.060609	57.8882	0.78	1
LRRK2_RCKW	1956	1966	11	DRLLQQDKASL			10	1286.71	WT MLI-2	1	1291.85	0.061747	4.48461	0.069281	3.33483	0.00491	6.31636	0.0975789	63.1636	0.71	1
LRRK2_RCKW	1956	1966	11	DRLLQQDKASL			10	1286.71	WT MLI-2	2	1291.81	0.028878	4.4438	0.042674	3.32804	0.00208	6.25888	0.0601042	62.5888	0.71	1
LRRK2_RCKW	1956	1976	21	DRLLQQDKASLTRTLQHRIAL			20	2476.41	WT APO	0	2477.74	0.019714	0	0	3.82638	0.00067	0	0	0	1	1
LRRK2_RCKW	1956	1976	21	DRLLQQDKASLTRTLQHRIAL			20	2476.41	WT APO	0.5	2484.95	0.009942	7.21707	0.022079	3.82104	0.00355	9.25266	0.0283064	46.2633	0.78	1
LRRK2_RCKW	1956	1976	21	DRLLQQDKASLTRTLQHRIAL			20	2476.41	WT APO	1	2485.1	0.030316	7.36541	0.036162	3.82491	0.004394	10.3738	0.0509324	51.8691	0.71	1
LRRK2_RCKW	1956	1976	21	DRLLQQDKASLTRTLQHRIAL			20	2476.41	WT APO	2	2485.19	0.03286	7.45851	0.03832	3.82806	0.001552	10.5049	0.0539718	52.5247	0.71	1
LRRK2_RCKW	1956	1976	21	DRLLQQDKASLTRTLQHRIAL			20	2476.41	WT MLI-2	0	2477.71	0.007814	0	0	3.82404	0.012504	0	0	0	1	1
LRRK2_RCKW	1956	1976	21	DRLLQQDKASLTRTLQHRIAL			20	2476.41	WT MLI-2	0.5	2484.87	0.045993	7.15766	0.046653	3.81794	0.007438	9.17649	0.0598115	45.8824	0.78	1
LRRK2_RCKW	1956	1976	21	DRLLQQDKASLTRTLQHRIAL			20	2476.41	WT MLI-2	1	2484.89	0.088397	7.1706	0.088742	3.82437	0.004217	10.0994	0.124989	50.4972	0.71	1
LRRK2_RCKW	1956	1976	21	DRLLQQDKASLTRTLQHRIAL			20	2476.41	WT MLI-2	2	2484.8	0.100035	7.08781	0.10034	3.82341	0.004892	9.98282	0.141324	49.9141	0.71	1
LRRK2_RCKW	1959	1966	8	LQQDKASL			7	902.494	WT APO	0	902.932	0.007941	0	0	2.81818	0.004867	0	0	0	1	1
LRRK2_RCKW	1959	1966	8	LQQDKASL			7	902.494	WT APO	0.5	907.102	0.017786	4.17012	0.019478	2.81362	0.002906	5.34631	0.0249718	76.3758	0.78	1
LRRK2_RCKW	1959	1966	8	LQQDKASL			7	902.494	WT APO	1	907.08	0.020453	4.14815	0.02194	2.81344	0.000531	5.84247	0.0309014	83.4638	0.71	1
LRRK2_RCKW	1959	1966	8	LQQDKASL			7	902.494	WT APO	2	906.977	0.042295	4.04507	0.043034	2.81626	0.002955	5.69729	0.0606113	81.3898	0.71	1
LRRK2_RCKW	1959	1966	8	LQQDKASL			7	902.494	WT MLI-2	0	902.898	0.012687	0	0	2.85354	0.00445	0	0	0	1	1
LRRK2_RCKW	1959	1966	8	LQQDKASL			7	902.494	WT MLI-2	0.5	907.192	0.04311	4.29443	0.044938	2.84737	0.002645	5.50568	0.0576128	78.6526	0.78	1
LRRK2_RCKW	1959	1966	8	LQQDKASL			7	902.494	WT MLI-2	1	907.066	0.086231	4.1683	0.087159	2.84535	0.006802	5.87084	0.122759	83.8692	0.71	1
LRRK2_RCKW	1959	1966	8	LQQDKASL			7	902.494	WT MLI-2	2	906.946	0.032452	4.04809	0.034844	2.83031	0.004816	5.70153	0.0490761	81.4504	0.71	1
LRRK2_RCKW	1959	1976	18	LQQDKASLTRTLQHRIAL			17	2092.2	WT APO	0	2093.45	0.276636	0	0	3.58088	0.005837	0	0	0	1	1
LRRK2_RCKW	1959	1976	18	LQQDKASLTRTLQHRIAL			17	2092.2	WT APO	0.5	2099.2	0.122286	5.75262	0.302459	3.58154	0.005517	7.37515	0.387768	43.3832	0.78	1
LRRK2_RCKW	1959	1976	18	LQQDKASLTRTLQHRIAL			17	2092.2	WT APO	1	2099.22	0.122207	5.77186	0.302427	3.5809	0.005128	8.12938	0.425954	47.8199	0.71	1
LRRK2_RCKW	1959	1976	18	LQQDKASLTRTLQHRIAL			17	2092.2	WT APO	2	2099.22	0.219989	5.76756	0.353444	3.58633	0.00849	8.12333	0.497808	47.7843	0.71	1
LRRK2_RCKW	1959	1976	18	LQQDKASLTRTLQHRIAL			17	2092.2	WT MLI-2	0	2093.56	0.341459	0	0	3.58562	0.015111	0	0	0	1	1
LRRK2_RCKW	1959	1976	18	LQQDKASLTRTLQHRIAL			17	2092.2	WT MLI-2	0.5	2099.24	0.085348	5.67445	0.351964	3.58381	0.007941	7.27494	0.451236	42.7937	0.78	1
LRRK2_RCKW	1959	1976	18	LQQDKASLTRTLQHRIAL			17	2092.2	WT MLI-2	1	2099.22	0.125148	5.65462	0.363671	3.58047	0.008534	7.96425	0.512213	46.8485	0.71	1
LRRK2_RCKW	1959	1976	18	LQQDKASLTRTLQHRIAL			17	2092.2	WT MLI-2	2	2099	0.134808	5.43403	0.367107	3.58186	0.006355	7.65356	0.517052	45.0209	0.71	1
LRRK2_RCKW	1967	1976	10	TRTLQHRIAL			9	1208.72	WT APO	0	1209.47	0.012403	0	0	3.07113	0.005588	0	0	0	1	1
LRRK2_RCKW	1967	1976	10	TRTLQHRIAL			9	1208.72	WT APO	0.5	1210.43	0.021369	0.958959	0.024708	3.07075	0.004265	1.22943	0.0316769	13.6604	0.78	1
LRRK2_RCKW	1967	1976	10	TRTLQHRIAL			9	1208.72	WT APO	1	1210.41	0.03148	0.938205	0.033836	3.07476	0.001235	1.32142	0.0476563	14.6824	0.71	1
LRRK2_RCKW	1967	1976	10	TRTLQHRIAL			9	1208.72	WT APO	2	1210.48	0.027475	1.008	0.030145	3.07728	0.003844	1.41972	0.0424577	15.7747	0.71	1
LRRK2_RCKW	1967	1976	10	TRTLQHRIAL			9	1208.72	WT MLI-2	0	1209.41	0.043039	0	0	3.08698	0.019616	0	0	0	1	1
LRRK2_RCKW	1967	1976	10	TRTLQHRIAL			9	1208.72	WT MLI-2	0.5	1210.4	0.047696	0.988562	0.064243	3.09144	0.002827	1.26739	0.0823628	14.0821	0.78	1
LRRK2_RCKW	1967	1976	10	TRTLQHRIAL			9	1208.72	WT MLI-2	1	1210.48	0.110657	1.06803	0.118732	3.09153	0.006178	1.50427	0.167228	16.7141	0.71	1
LRRK2_RCKW	1967	1976	10	TRTLQHRIAL			9	1208.72	WT MLI-2	2	1210.44	0.061326	1.02849	0.074921	3.08011	0.002873	1.44858	0.105523	16.0954	0.71	1
LRRK2_RCKW	1967	1989	23	TRTLQHRIALHVADGLRYLHSAM			22	2659.44	WT APO	0	2660.64	0.178031	0	0	4.07751	0.005142	0	0	0	1	1
LRRK2_RCKW	1967	1989	23	TRTLQHRIALHVADGLRYLHSAM			22	2659.44	WT APO	0.5	2662.69	0.064113	2.05037	0.189223	4.09107	0.007712	2.62868	0.242594	11.9486	0.78	1
LRRK2_RCKW	1967	1989	23	TRTLQHRIALHVADGLRYLHSAM			22	2659.44	WT APO	1	2662.69	0.055027	2.04867	0.186341	4.09831	0.003762	2.88545	0.262452	13.1157	0.71	1
LRRK2_RCKW	1967	1989	23	TRTLQHRIALHVADGLRYLHSAM			22	2659.44	WT APO	2	2662.73	0.149933	2.09346	0.232755	4.10396	0.006909	2.94853	0.327824	13.4024	0.71	1
LRRK2_RCKW	1967	1989	23	TRTLQHRIALHVADGLRYLHSAM			22	2659.44	WT MLI-2	0	2660.93	0.070374	0	0	4.0693	0.008407	0	0	0	1	1
LRRK2_RCKW	1967	1989	23	TRTLQHRIALHVADGLRYLHSAM			22	2659.44	WT MLI-2	0.5	2662.47	0.137717	1.5401	0.154656	4.06592	0.005562	1.97449	0.198277	8.97495	0.78	1
LRRK2_RCKW	1967	1989	23	TRTLQHRIALHVADGLRYLHSAM			22	2659.44	WT MLI-2	1	2662.61	0.114458	1.6884	0.134362	4.06909	0.007824	2.37803	0.189242	10.8092	0.71	1
LRRK2_RCKW	1967	1989	23	TRTLQHRIALHVADGLRYLHSAM			22	2659.44	WT MLI-2	2	2662.56	0.044176	1.63114	0.083091	4.08501	0.003456	2.29738	0.11703	10.4427	0.71	1
LRRK2_RCKW	1977	1989	13	HVADGLRYLHSAM			12	1469.73	WT APO	0	1470.79	0.01335	0	0	3.66255	0.002196	0	0	0	1	1
LRRK2_RCKW	1977	1989	13	HVADGLRYLHSAM			12	1469.73	WT APO	0.5	1471.58	0.050657	0.791434	0.052387	3.67157	0.003992	1.01466	0.0671628	8.45549	0.78	1
LRRK2_RCKW	1977	1989	13	HVADGLRYLHSAM			12	1469.73	WT APO	1	1471.6	0.045732	0.810272	0.047641	3.67486	0.003233	1.14123	0.0671	9.51023	0.71	1
LRRK2_RCKW	1977	1989	13	HVADGLRYLHSAM			12	1469.73	WT APO	2	1471.7	0.068497	0.910469	0.069786	3.67431	0.0052	1.28235	0.0982901	10.6863	0.71	1
LRRK2_RCKW	1977	1989	13	HVADGLRYLHSAM			12	1469.73	WT MLI-2	0	1470.72	0.064088	0	0	3.66584	0.012854	0	0	0	1	1
LRRK2_RCKW	1977	1989	13	HVADGLRYLHSAM			12	1469.73	WT MLI-2	0.5	1471.38	0.076859	0.662682	0.100073	3.67177	0.002939	0.849592	0.128299	7.07994	0.78	1
LRRK2_RCKW	1977	1989	13	HVADGLRYLHSAM			12	1469.73	WT MLI-2	1	1471.51	0.117057	0.792632	0.133452	3.66945	0.004762	1.11638	0.187961	9.30319	0.71	1
LRRK2_RCKW	1977	1989	13	HVADGLRYLHSAM			12	1469.73	WT MLI-2	2	1471.46	0.069388	0.745571	0.094457	3.6717	0.000733	1.0501	0.133038	8.75083	0.71	1
LRRK2_RCKW	1990	2000	11	IIYRDLKPHNV			9	1367.78	WT APO	0	1368.4	0.032609	0	0	3.70135	0.002145	0	0	0	1	1
LRRK2_RCKW	1990	2000	11	IIYRDLKPHNV			9	1367.78	WT APO	0.5	1369.51	0.072771	1.10834	0.079743	3.71753	0.005609	1.42094	0.102235	15.7882	0.78	1
LRRK2_RCKW	1990	2000	11	IIYRDLKPHNV			9	1367.78	WT APO	1	1369.94	0.021448	1.53632	0.03903	3.7192	0.004564	2.16382	0.0549718	24.0425	0.71	1
LRRK2_RCKW	1990	2000	11	IIYRDLKPHNV			9	1367.78	WT APO	2	1370.29	0.067142	1.88974	0.074642	3.72476	0.007492	2.6616	0.10513	29.5734	0.71	1
LRRK2_RCKW	1990	2000	11	IIYRDLKPHNV			9	1367.78	WT MLI-2	0	1368.42	0.058804	0	0	3.70824	0.014478	0	0	0	1	1
LRRK2_RCKW	1990	2000	11	IIYRDLKPHNV			9	1367.78	WT MLI-2	0.5	1369.15	0.074629	0.732471	0.095012	3.71765	0.000361	0.939065	0.12181	10.4341	0.78	1
LRRK2_RCKW	1990	2000	11	IIYRDLKPHNV			9	1367.78	WT MLI-2	1	1369.35	0.143027	0.935215	0.154644	3.72332	0.001795	1.3172	0.217808	14.6356	0.71	1
LRRK2_RCKW	1990	2000	11	IIYRDLKPHNV			9	1367.78	WT MLI-2	2	1369.33	0.272319	0.915564	0.278596	3.72412	0.000839	1.28953	0.392389	14.3281	0.71	1
LRRK2_RCKW	1990	2001	12	IIYRDLKPHNVL			10	1480.86	WT APO	0	1481.64	0.013724	0	0	3.44789	0.004688	0	0	0	1	1
LRRK2_RCKW	1990	2001	12	IIYRDLKPHNVL			10	1480.86	WT APO	0.5	1482.96	0.050764	1.31964	0.052587	3.44988	0.003817	1.69184	0.0674192	16.9184	0.78	1
LRRK2_RCKW	1990	2001	12	IIYRDLKPHNVL			10	1480.86	WT APO	1	1483.35	0.041462	1.70732	0.043674	3.44902	0.002598	2.40467	0.0615127	24.0467	0.71	1
LRRK2_RCKW	1990	2001	12	IIYRDLKPHNVL			10	1480.86	WT APO	2	1483.71	0.060894	2.06959	0.062422	3.45636	0.003436	2.91492	0.0879183	29.1492	0.71	1
LRRK2_RCKW	1990	2001	12	IIYRDLKPHNVL			10	1480.86	WT MLI-2	0	1481.63	0.025771	0	0	3.45796	0.015148	0	0	0	1	1
LRRK2_RCKW	1990	2001	12	IIYRDLKPHNVL			10	1480.86	WT MLI-2	0.5	1482.37	0.063147	0.738642	0.068203	3.45669	0.00403	0.946977	0.0874397	9.46977	0.78	1
LRRK2_RCKW	1990	2001	12	IIYRDLKPHNVL			10	1480.86	WT MLI-2	1	1482.53	0.099302	0.896386	0.102592	3.45735	0.006787	1.26252	0.144496	12.6252	0.71	1
LRRK2_RCKW	1990	2001	12	IIYRDLKPHNVL			10	1480.86	WT MLI-2	2	1482.45	0.104939	0.819743	0.108057	3.45384	0.002037	1.15457	0.152193	11.5457	0.71	1
LRRK2_RCKW	1990	2002	13	IIYRDLKPHNVLL			11	1593.95	WT APO	0	1594.87	0.006832	0	0	3.70888	0.001978	0	0	0	1	1
LRRK2_RCKW	1990	2002	13	IIYRDLKPHNVLL			11	1593.95	WT APO	0.5	1596.02	0.036043	1.14286	0.036685	3.71323	0.003935	1.46521	0.0470321	13.32	0.78	1
LRRK2_RCKW	1990	2002	13	IIYRDLKPHNVLL			11	1593.95	WT APO	1	1596.43	0.02874	1.55327	0.029541	3.71579	0.003311	2.18771	0.041607	19.8883	0.71	1
LRRK2_RCKW	1990	2002	13	IIYRDLKPHNVLL			11	1593.95	WT APO	2	1596.78	0.01295	1.90281	0.014641	3.72238	0.004928	2.68001	0.0206211	24.3638	0.71	1
LRRK2_RCKW	1990	2002	13	IIYRDLKPHNVLL			11	1593.95	WT MLI-2	0	1594.85	0.022672	0	0	3.7123	0.014012	0	0	0	1	1
LRRK2_RCKW	1990	2002	13	IIYRDLKPHNVLL			11	1593.95	WT MLI-2	0.5	1595.46	0.042816	0.615996	0.048448	3.71489	0.001436	0.789738	0.0621128	7.17944	0.78	1
LRRK2_RCKW	1990	2002	13	IIYRDLKPHNVLL			11	1593.95	WT MLI-2	1	1595.57	0.10528	0.725063	0.107694	3.71828	0.003175	1.02122	0.151682	9.28378	0.71	1
LRRK2_RCKW	1990	2002	13	IIYRDLKPHNVLL			11	1593.95	WT MLI-2	2	1595.59	0.027339	0.7444	0.035517	3.71824	0.000215	1.04845	0.0500239	9.53137	0.71	1
LRRK2_RCKW	1991	2002	12	IYRDLKPHNVLL			10	1480.86	WT APO	0	1481.62	0.014664	0	0	3.71143	0.00377	0	0	0	1	1
LRRK2_RCKW	1991	2002	12	IYRDLKPHNVLL			10	1480.86	WT APO	0.5	1482.58	0.124942	0.962655	0.1258	3.71577	0.003888	1.23417	0.161282	12.3417	0.78	1
LRRK2_RCKW	1991	2002	12	IYRDLKPHNVLL			10	1480.86	WT APO	1	1483.23	0.103045	1.61319	0.104084	3.72285	0.003456	2.27211	0.146597	22.7211	0.71	1
LRRK2_RCKW	1991	2002	12	IYRDLKPHNVLL			10	1480.86	WT APO	2	1483.48	0.084439	1.85754	0.085703	3.72579	0.0062	2.61625	0.120708	26.1625	0.71	1
LRRK2_RCKW	1991	2002	12	IYRDLKPHNVLL			10	1480.86	WT MLI-2	0	1481.59	0.038776	0	0	3.71767	0.014253	0	0	0	1	1
LRRK2_RCKW	1991	2002	12	IYRDLKPHNVLL			10	1480.86	WT MLI-2	0.5	1482.1	0.012863	0.510096	0.040854	3.71595	0.005058	0.653969	0.0523769	6.53969	0.78	1
LRRK2_RCKW	1991	2002	12	IYRDLKPHNVLL			10	1480.86	WT MLI-2	1	1482.21	0.043972	0.622621	0.058627	3.72372	0.001465	0.876931	0.0825732	8.76931	0.71	1
LRRK2_RCKW	1991	2002	12	IYRDLKPHNVLL			10	1480.86	WT MLI-2	2	1482.24	0.050931	0.649304	0.064012	3.72384	0.000866	0.914513	0.0901577	9.14513	0.71	1
LRRK2_RCKW	2002	2009	8	LFTLYPNA			6	938.498	WT APO	0	938.878	0.050242	0	0	4.56987	0.003713	0	0	0	1	1
LRRK2_RCKW	2002	2009	8	LFTLYPNA			6	938.498	WT APO	0.5	941.116	0.051118	2.23739	0.071675	4.58935	0.002484	2.86845	0.091891	47.8075	0.78	1
LRRK2_RCKW	2002	2009	8	LFTLYPNA			6	938.498	WT APO	1	941.557	0.15197	2.6787	0.160059	4.59315	0.003304	3.77282	0.225435	62.8803	0.71	1
LRRK2_RCKW	2002	2009	8	LFTLYPNA			6	938.498	WT APO	2	941.857	0.188405	2.9791	0.194989	4.60119	0.005444	4.19591	0.274632	69.9319	0.71	1
LRRK2_RCKW	2002	2009	8	LFTLYPNA			6	938.498	WT MLI-2	0	938.968	0	0	0	4.55317	0	0	0	0	1	1
LRRK2_RCKW	2002	2009	8	LFTLYPNA			6	938.498	WT MLI-2	0.5	941.133	0.106078	2.16537	0.106078	4.54187	0.006211	2.77611	0.135997	46.2685	0.78	1
LRRK2_RCKW	2002	2009	8	LFTLYPNA			6	938.498	WT MLI-2	1	941.625	0.231031	2.65792	0.231031	4.55323	0.008901	3.74355	0.325396	62.3925	0.71	1
LRRK2_RCKW	2002	2009	8	LFTLYPNA			6	938.498	WT MLI-2	2	941.931	0.039506	2.96367	0.039506	4.57161	0.002366	4.17418	0.0556423	69.5696	0.71	1
LRRK2_RCKW	2003	2009	7	FTLYPNA			5	825.414	WT APO	0	825.796	0.01049	0	0	4.18635	0.004356	0	0	0	1	1
LRRK2_RCKW	2003	2009	7	FTLYPNA			5	825.414	WT APO	0.5	828.045	0.053241	2.2489	0.054265	4.20024	0.004071	2.8832	0.0695705	57.664	0.78	1
LRRK2_RCKW	2003	2009	7	FTLYPNA			5	825.414	WT APO	1	828.38	0.020333	2.5838	0.02288	4.20348	0.001442	3.63916	0.0322254	72.7832	0.71	1
LRRK2_RCKW	2003	2009	7	FTLYPNA			5	825.414	WT APO	2	828.642	0.040559	2.8464	0.041894	4.20749	0.001856	4.00901	0.0590056	80.1802	0.71	1
LRRK2_RCKW	2003	2009	7	FTLYPNA			5	825.414	WT MLI-2	0	825.793	0.019419	0	0	4.18458	0.00651	0	0	0	1	1
LRRK2_RCKW	2003	2009	7	FTLYPNA			5	825.414	WT MLI-2	0.5	828.024	0.00421	2.23134	0.01987	4.17912	0.004205	2.86069	0.0254744	57.2138	0.78	1
LRRK2_RCKW	2003	2009	7	FTLYPNA			5	825.414	WT MLI-2	1	828.378	0.047135	2.58497	0.050979	4.1825	0.005876	3.6408	0.0718014	72.816	0.71	1
LRRK2_RCKW	2003	2009	7	FTLYPNA			5	825.414	WT MLI-2	2	828.729	0.023334	2.93552	0.030357	4.19444	0.004592	4.13454	0.0427563	82.6907	0.71	1
LRRK2_RCKW	2003	2010	8	FTLYPNAA			6	896.451	WT APO	0	896.862	0.006618	0	0	4.15935	0.004037	0	0	0	1	1
LRRK2_RCKW	2003	2010	8	FTLYPNAA			6	896.451	WT APO	0.5	900.227	0.037325	3.36545	0.037907	4.17234	0.004313	4.31467	0.0485987	71.9112	0.78	1
LRRK2_RCKW	2003	2010	8	FTLYPNAA			6	896.451	WT APO	1	900.533	0.026348	3.67105	0.027167	4.17699	0.002543	5.1705	0.0382634	86.175	0.71	1
LRRK2_RCKW	2003	2010	8	FTLYPNAA			6	896.451	WT APO	2	900.679	0.0629	3.81731	0.063247	4.17709	0.00068	5.37649	0.0890803	89.6081	0.71	1
LRRK2_RCKW	2003	2010	8	FTLYPNAA			6	896.451	WT MLI-2	0	896.825	0	0	0	4.15792	0	0	0	0	1	1
LRRK2_RCKW	2003	2010	8	FTLYPNAA			6	896.451	WT MLI-2	0.5	900.181	0.049225	3.35668	0.049225	4.1493	0.004523	4.30344	0.063109	71.724	0.78	1
LRRK2_RCKW	2003	2010	8	FTLYPNAA			6	896.451	WT MLI-2	1	900.451	0.085753	3.626	0.085753	4.15596	0.005355	5.10705	0.120779	85.1175	0.71	1
LRRK2_RCKW	2003	2010	8	FTLYPNAA			6	896.451	WT MLI-2	2	900.694	0.069708	3.86928	0.069708	4.1661	0.002205	5.44969	0.0981803	90.8281	0.71	1
LRRK2_RCKW	2003	2011	9	FTLYPNAAI			7	1009.54	WT APO	0	1010.03	0.012527	0	0	4.52596	0.004247	0	0	0	1	1
LRRK2_RCKW	2003	2011	9	FTLYPNAAI			7	1009.54	WT APO	0.5	1013.19	0.03287	3.16253	0.035176	4.5449	0.004921	4.05452	0.0450974	57.9217	0.78	1
LRRK2_RCKW	2003	2011	9	FTLYPNAAI			7	1009.54	WT APO	1	1013.52	0.021178	3.48933	0.024605	4.55188	0.003001	4.91454	0.0346549	70.2077	0.71	1
LRRK2_RCKW	2003	2011	9	FTLYPNAAI			7	1009.54	WT APO	2	1013.76	0.079045	3.72992	0.080031	4.55551	0.004002	5.2534	0.11272	75.0486	0.71	1
LRRK2_RCKW	2003	2011	9	FTLYPNAAI			7	1009.54	WT MLI-2	0	1009.91	0.041505	0	0	4.51365	0.005377	0	0	0	1	1
LRRK2_RCKW	2003	2011	9	FTLYPNAAI			7	1009.54	WT MLI-2	0.5	1013.15	0.063079	3.2406	0.07551	4.50295	0.004255	4.15462	0.0968077	59.3516	0.78	1
LRRK2_RCKW	2003	2011	9	FTLYPNAAI			7	1009.54	WT MLI-2	1	1013.49	0.075283	3.57783	0.085966	4.51646	0.005376	5.0392	0.121079	71.9885	0.71	1
LRRK2_RCKW	2003	2011	9	FTLYPNAAI			7	1009.54	WT MLI-2	2	1013.84	0.119691	3.92559	0.126683	4.53093	0.004414	5.52901	0.178427	78.9858	0.71	1
LRRK2_RCKW	2003	2012	10	FTLYPNAAII			8	1122.62	WT APO	0	1123.2	0.015834	0	0	4.83053	0.002453	0	0	0	1	1
LRRK2_RCKW	2003	2012	10	FTLYPNAAII			8	1122.62	WT APO	0.5	1126.41	0.016124	3.20944	0.022599	4.86582	0.00316	4.11467	0.0289731	51.4333	0.78	1
LRRK2_RCKW	2003	2012	10	FTLYPNAAII			8	1122.62	WT APO	1	1126.78	0.044983	3.58314	0.047689	4.86017	0.006329	5.04668	0.0671676	63.0835	0.71	1
LRRK2_RCKW	2003	2012	10	FTLYPNAAII			8	1122.62	WT APO	2	1127.09	0.059422	3.89374	0.061496	4.86942	0.006803	5.48414	0.0866141	68.5517	0.71	1
LRRK2_RCKW	2003	2012	10	FTLYPNAAII			8	1122.62	WT MLI-2	0	1123.2	0.0662	0	0	4.79457	0.003484	0	0	0	1	1
LRRK2_RCKW	2003	2012	10	FTLYPNAAII			8	1122.62	WT MLI-2	0.5	1126.4	0.023541	3.20531	0.070261	4.79174	0.007267	4.10937	0.0900782	51.3672	0.78	1
LRRK2_RCKW	2003	2012	10	FTLYPNAAII			8	1122.62	WT MLI-2	1	1126.57	0.047913	3.37854	0.08172	4.80326	0.009173	4.75851	0.115099	59.4813	0.71	1
LRRK2_RCKW	2003	2012	10	FTLYPNAAII			8	1122.62	WT MLI-2	2	1127.1	0.057239	3.90548	0.087514	4.82708	0.003844	5.50068	0.123259	68.7585	0.71	1
LRRK2_RCKW	2003	2013	11	FTLYPNAAIIA			9	1193.66	WT APO	0	1194.24	0.035492	0	0	4.65177	0.004974	0	0	0	1	1
LRRK2_RCKW	2003	2013	11	FTLYPNAAIIA			9	1193.66	WT APO	0.5	1197.49	0.068354	3.25031	0.077019	4.67347	0.002688	4.16707	0.0987423	46.3007	0.78	1
LRRK2_RCKW	2003	2013	11	FTLYPNAAIIA			9	1193.66	WT APO	1	1197.87	0.104649	3.62555	0.110504	4.67372	0.000875	5.1064	0.155639	56.7378	0.71	1
LRRK2_RCKW	2003	2013	11	FTLYPNAAIIA			9	1193.66	WT APO	2	1198.21	0.137276	3.96732	0.14179	4.68113	0.005518	5.58778	0.199704	62.0864	0.71	1
LRRK2_RCKW	2003	2013	11	FTLYPNAAIIA			9	1193.66	WT MLI-2	0	1194.09	0	0	0	4.62362	0	0	0	0	1	1
LRRK2_RCKW	2003	2013	11	FTLYPNAAIIA			9	1193.66	WT MLI-2	0.5	1197.34	0.089625	3.24931	0.089625	4.61794	0.005007	4.16578	0.114904	46.2864	0.78	1
LRRK2_RCKW	2003	2013	11	FTLYPNAAIIA			9	1193.66	WT MLI-2	1	1197.74	0.330655	3.64978	0.330655	4.63066	0.011454	5.14054	0.465711	57.1171	0.71	1
LRRK2_RCKW	2003	2013	11	FTLYPNAAIIA			9	1193.66	WT MLI-2	2	1198.28	0.192008	4.1875	0.192008	4.65279	0.003208	5.89788	0.270434	65.532	0.71	1
LRRK2_RCKW	2003	2017	15	FTLYPNAAIIAKIAD			13	1620.9	WT APO	0	1621.72	0.024448	0	0	4.5944	0.004704	0	0	0	1	1
LRRK2_RCKW	2003	2017	15	FTLYPNAAIIAKIAD			13	1620.9	WT APO	0.5	1625.39	0.130273	3.67385	0.132547	4.61451	0.002345	4.71006	0.169932	36.2312	0.78	1
LRRK2_RCKW	2003	2017	15	FTLYPNAAIIAKIAD			13	1620.9	WT APO	1	1625.92	0.054731	4.19759	0.059943	4.6173	0.003855	5.9121	0.0844268	45.4777	0.71	1
LRRK2_RCKW	2003	2017	15	FTLYPNAAIIAKIAD			13	1620.9	WT APO	2	1626.17	0.10069	4.45039	0.103616	4.62507	0.007966	6.26815	0.145938	48.2165	0.71	1
LRRK2_RCKW	2003	2017	15	FTLYPNAAIIAKIAD			13	1620.9	WT MLI-2	0	1621.75	0.039177	0	0	4.55955	0.011126	0	0	0	1	1
LRRK2_RCKW	2003	2017	15	FTLYPNAAIIAKIAD			13	1620.9	WT MLI-2	0.5	1625.07	0.025456	3.32758	0.046721	4.55571	0.008914	4.26613	0.0598987	32.8164	0.78	1
LRRK2_RCKW	2003	2017	15	FTLYPNAAIIAKIAD			13	1620.9	WT MLI-2	1	1625.56	0.067513	3.81249	0.078057	4.5642	0.010712	5.36971	0.109939	41.3054	0.71	1
LRRK2_RCKW	2003	2017	15	FTLYPNAAIIAKIAD			13	1620.9	WT MLI-2	2	1625.91	0.056871	4.15927	0.069059	4.58988	0.003522	5.85813	0.0972662	45.0626	0.71	1
LRRK2_RCKW	2010	2017	8	AIIAKIAD			7	814.503	WT APO	0	814.834	0.010219	0	0	3.29407	0.003835	0	0	0	1	1
LRRK2_RCKW	2010	2017	8	AIIAKIAD			7	814.503	WT APO	0.5	815.494	0.032696	0.659976	0.034256	3.29103	0.007424	0.846123	0.0439179	12.0875	0.78	1
LRRK2_RCKW	2010	2017	8	AIIAKIAD			7	814.503	WT APO	1	815.522	0.049745	0.688262	0.050784	3.29149	0.002213	0.969383	0.0715268	13.8483	0.71	1
LRRK2_RCKW	2010	2017	8	AIIAKIAD			7	814.503	WT APO	2	815.575	0.083057	0.741255	0.083683	3.29702	0.005265	1.04402	0.117863	14.9146	0.71	1
LRRK2_RCKW	2010	2017	8	AIIAKIAD			7	814.503	WT MLI-2	0	814.812	0.040689	0	0	3.30782	0.011804	0	0	0	1	1
LRRK2_RCKW	2010	2017	8	AIIAKIAD			7	814.503	WT MLI-2	0.5	815.08	0.115844	0.268332	0.122782	3.30337	0.002267	0.344015	0.157413	4.91451	0.78	1
LRRK2_RCKW	2010	2017	8	AIIAKIAD			7	814.503	WT MLI-2	1	815.272	0.114033	0.459636	0.121075	3.30375	0.003965	0.647375	0.170528	9.24821	0.71	1
LRRK2_RCKW	2010	2017	8	AIIAKIAD			7	814.503	WT MLI-2	2	815.291	0.061654	0.478754	0.07387	3.29836	0.000469	0.674301	0.104042	9.63288	0.71	1
LRRK2_RCKW	2013	2022	10	AKIADYGIAQ			9	1049.56	WT APO	0	1050.09	0.043054	0	0	3.39832	0.003121	0	0	0	1	1
LRRK2_RCKW	2013	2022	10	AKIADYGIAQ			9	1049.56	WT APO	0.5	1054.72	0.087332	4.63064	0.097368	3.40238	0.003405	5.93671	0.124831	65.9635	0.78	1
LRRK2_RCKW	2013	2022	10	AKIADYGIAQ			9	1049.56	WT APO	1	1055	0.089958	4.90882	0.09973	3.39816	0.002275	6.91383	0.140465	76.8203	0.71	1
LRRK2_RCKW	2013	2022	10	AKIADYGIAQ			9	1049.56	WT APO	2	1054.96	0.076567	4.87579	0.087841	3.40498	0.002251	6.8673	0.12372	76.3034	0.71	1
LRRK2_RCKW	2013	2022	10	AKIADYGIAQ			9	1049.56	WT MLI-2	0	1050.1	0.055689	0	0	3.40987	0.010588	0	0	0	1	1
LRRK2_RCKW	2013	2022	10	AKIADYGIAQ			9	1049.56	WT MLI-2	0.5	1051.26	0.096666	1.16608	0.11156	3.40728	0.005111	1.49497	0.143026	16.6108	0.78	1
LRRK2_RCKW	2013	2022	10	AKIADYGIAQ			9	1049.56	WT MLI-2	1	1051.67	0.247887	1.5694	0.254066	3.40702	0.001215	2.21042	0.357839	24.5602	0.71	1
LRRK2_RCKW	2013	2022	10	AKIADYGIAQ			9	1049.56	WT MLI-2	2	1051.71	0.159601	1.61716	0.169037	3.40518	0.001767	2.27769	0.23808	25.3076	0.71	1
LRRK2_RCKW	2014	2022	9	KIADYGIAQ			8	978.525	WT APO	0	978.965	0.019778	0	0	3.34362	0.000851	0	0	0	1	1
LRRK2_RCKW	2014	2022	9	KIADYGIAQ			8	978.525	WT APO	0.5	983.456	0.026517	4.49186	0.033081	3.33967	0.003977	5.7588	0.0424115	71.985	0.78	1
LRRK2_RCKW	2014	2022	9	KIADYGIAQ			8	978.525	WT APO	1	983.606	0.021864	4.64114	0.029483	3.33824	0.001445	6.53681	0.0415254	81.7102	0.71	1
LRRK2_RCKW	2014	2022	9	KIADYGIAQ			8	978.525	WT APO	2	983.538	0.042248	4.57364	0.046648	3.34602	0.002882	6.44175	0.0657014	80.5219	0.71	1
LRRK2_RCKW	2014	2022	9	KIADYGIAQ			8	978.525	WT MLI-2	0	978.945	0.058372	0	0	3.35567	0.008798	0	0	0	1	1
LRRK2_RCKW	2014	2022	9	KIADYGIAQ			8	978.525	WT MLI-2	0.5	979.755	0.180482	0.809443	0.189686	3.35102	0.002193	1.03775	0.243187	12.9718	0.78	1
LRRK2_RCKW	2014	2022	9	KIADYGIAQ			8	978.525	WT MLI-2	1	980.112	0.312789	1.16631	0.318189	3.35126	0.002123	1.64269	0.448154	20.5337	0.71	1
LRRK2_RCKW	2014	2022	9	KIADYGIAQ			8	978.525	WT MLI-2	2	980.16	0.127658	1.21437	0.140371	3.34609	0.003407	1.71038	0.197706	21.3798	0.71	1
LRRK2_RCKW	2028	2046	19	GIKTSEGTPGFRAPEVARG			16	1930.01	WT APO	0	1931.13	0.02327	0	0	3.13304	0.00447	0	0	0	1	1
LRRK2_RCKW	2028	2046	19	GIKTSEGTPGFRAPEVARG			16	1930.01	WT APO	0.5	1941.21	0.08893	10.081	0.091924	3.13073	0.004533	12.9243	0.117851	80.777	0.78	1
LRRK2_RCKW	2028	2046	19	GIKTSEGTPGFRAPEVARG			16	1930.01	WT APO	1	1941.49	0.052352	10.3649	0.057291	3.13028	0.000644	14.5985	0.0806915	91.2404	0.71	1
LRRK2_RCKW	2028	2046	19	GIKTSEGTPGFRAPEVARG			16	1930.01	WT APO	2	1941.33	0.100811	10.1973	0.103462	3.13554	0.003296	14.3624	0.145721	89.7649	0.71	1
LRRK2_RCKW	2028	2046	19	GIKTSEGTPGFRAPEVARG			16	1930.01	WT MLI-2	0	1931.1	0.028587	0	0	3.14404	0.016343	0	0	0	1	1
LRRK2_RCKW	2028	2046	19	GIKTSEGTPGFRAPEVARG			16	1930.01	WT MLI-2	0.5	1937.24	0.090522	6.13793	0.094929	3.14442	0.004497	7.86914	0.121704	49.1821	0.78	1
LRRK2_RCKW	2028	2046	19	GIKTSEGTPGFRAPEVARG			16	1930.01	WT MLI-2	1	1938.08	0.306111	6.97848	0.307443	3.14463	0.004668	9.82885	0.433018	61.4303	0.71	1
LRRK2_RCKW	2028	2046	19	GIKTSEGTPGFRAPEVARG			16	1930.01	WT MLI-2	2	1938.27	0.087632	7.17519	0.092177	3.13736	0.002775	10.1059	0.129827	63.1619	0.71	1
LRRK2_RCKW	2028	2056	29	GIKTSEGTPGFRAPEVARGNVIYNQQADV			26	3074.57	WT APO	0	3076.27	0.002041	0	0	3.60733	0.001593	0	0	0	1	1
LRRK2_RCKW	2028	2056	29	GIKTSEGTPGFRAPEVARGNVIYNQQADV			26	3074.57	WT APO	0.5	3091.98	0.113303	15.7149	0.113321	3.61227	0.004059	20.1474	0.145283	77.4898	0.78	1
LRRK2_RCKW	2028	2056	29	GIKTSEGTPGFRAPEVARGNVIYNQQADV			26	3074.57	WT APO	1	3092.71	0.062943	16.4426	0.062976	3.61778	0.001776	23.1586	0.0886986	89.0714	0.71	1
LRRK2_RCKW	2028	2056	29	GIKTSEGTPGFRAPEVARGNVIYNQQADV			26	3074.57	WT APO	2	3092.57	0.186547	16.302	0.186558	3.6173	0.002653	22.9605	0.262758	88.3098	0.71	1
LRRK2_RCKW	2028	2056	29	GIKTSEGTPGFRAPEVARGNVIYNQQADV			26	3074.57	WT MLI-2	0	3076.29	0.00834	0	0	3.62	0.015792	0	0	0	1	1
LRRK2_RCKW	2028	2056	29	GIKTSEGTPGFRAPEVARGNVIYNQQADV			26	3074.57	WT MLI-2	0.5	3085.41	0.140012	9.1239	0.14026	3.60956	0.001749	11.6973	0.179821	44.9897	0.78	1
LRRK2_RCKW	2028	2056	29	GIKTSEGTPGFRAPEVARGNVIYNQQADV			26	3074.57	WT MLI-2	1	3086.84	0.491342	10.5545	0.491413	3.61325	0.006855	14.8656	0.692131	57.1752	0.71	1
LRRK2_RCKW	2028	2056	29	GIKTSEGTPGFRAPEVARGNVIYNQQADV			26	3074.57	WT MLI-2	2	3087.31	0.107019	11.0246	0.107343	3.62269	0.002069	15.5276	0.151187	59.7215	0.71	1
LRRK2_RCKW	2028	2059	32	GIKTSEGTPGFRAPEVARGNVIYNQQADVYSF			29	3471.73	WT APO	0	3473.68	0.015005	0	0	4.02824	0.007361	0	0	0	1	1
LRRK2_RCKW	2028	2059	32	GIKTSEGTPGFRAPEVARGNVIYNQQADVYSF			29	3471.73	WT APO	0.5	3489.39	0.262766	15.705	0.263194	4.03028	0.004533	20.1347	0.337428	69.4299	0.78	1
LRRK2_RCKW	2028	2059	32	GIKTSEGTPGFRAPEVARGNVIYNQQADVYSF			29	3471.73	WT APO	1	3490.04	0.128305	16.3568	0.129179	4.0383	0.006022	23.0377	0.181942	79.4405	0.71	1
LRRK2_RCKW	2028	2059	32	GIKTSEGTPGFRAPEVARGNVIYNQQADVYSF			29	3471.73	WT APO	2	3489.76	0.334017	16.0795	0.334354	4.04411	0.003809	22.6472	0.470921	78.0939	0.71	1
LRRK2_RCKW	2028	2059	32	GIKTSEGTPGFRAPEVARGNVIYNQQADVYSF			29	3471.73	WT MLI-2	0	3473.69	0.152807	0	0	4.02716	0.008683	0	0	0	1	1
LRRK2_RCKW	2028	2059	32	GIKTSEGTPGFRAPEVARGNVIYNQQADVYSF			29	3471.73	WT MLI-2	0.5	3480.32	0.32831	6.6354	0.362129	4.01609	0.001707	8.50692	0.464268	29.3342	0.78	1
LRRK2_RCKW	2028	2059	32	GIKTSEGTPGFRAPEVARGNVIYNQQADVYSF			29	3471.73	WT MLI-2	1	3483.18	1.1066	9.48935	1.1171	4.01644	0.008678	13.3653	1.57338	46.0872	0.71	1
LRRK2_RCKW	2028	2059	32	GIKTSEGTPGFRAPEVARGNVIYNQQADVYSF			29	3471.73	WT MLI-2	2	3484.66	0.356671	10.9744	0.388026	4.02946	0.000477	15.4569	0.546515	53.2995	0.71	1
LRRK2_RCKW	2028	2063	36	GIKTSEGTPGFRAPEVARGNVIYNQQADVYSFGLLL			33	3868	WT APO	0	3870.24	0.067317	0	0	4.76764	0.004797	0	0	0	1	1
LRRK2_RCKW	2028	2063	36	GIKTSEGTPGFRAPEVARGNVIYNQQADVYSFGLLL			33	3868	WT APO	0.5	3884.73	0.391733	14.4897	0.397475	4.80212	0.001482	18.5765	0.509583	56.2924	0.78	1
LRRK2_RCKW	2028	2063	36	GIKTSEGTPGFRAPEVARGNVIYNQQADVYSFGLLL			33	3868	WT APO	1	3885.57	0.210308	15.326	0.220819	4.7993	0.005498	21.586	0.311013	65.412	0.71	1
LRRK2_RCKW	2028	2063	36	GIKTSEGTPGFRAPEVARGNVIYNQQADVYSFGLLL			33	3868	WT APO	2	3885.48	0.173556	15.2382	0.186154	4.81029	0.009404	21.4622	0.262189	65.037	0.71	1
LRRK2_RCKW	2028	2063	36	GIKTSEGTPGFRAPEVARGNVIYNQQADVYSFGLLL			33	3868	WT MLI-2	0	3870.25	0.056268	0	0	4.71928	0.006612	0	0	0	1	1
LRRK2_RCKW	2028	2063	36	GIKTSEGTPGFRAPEVARGNVIYNQQADVYSFGLLL			33	3868	WT MLI-2	0.5	3877.53	0.512819	7.2845	0.515896	4.7277	0.010535	9.33911	0.661405	28.3003	0.78	1
LRRK2_RCKW	2028	2063	36	GIKTSEGTPGFRAPEVARGNVIYNQQADVYSFGLLL			33	3868	WT MLI-2	1	3879.9	0.571489	9.65493	0.574252	4.7383	0.011679	13.5985	0.808806	41.2076	0.71	1
LRRK2_RCKW	2028	2063	36	GIKTSEGTPGFRAPEVARGNVIYNQQADVYSFGLLL			33	3868	WT MLI-2	2	3880.28	0.121689	10.0351	0.134069	4.76572	0.002652	14.1339	0.18883	42.83	0.71	1
LRRK2_RCKW	2057	2063	7	YSFGLLL			6	812.455	WT APO	0	812.797	0.038512	0	0	5.43348	0.010398	0	0	0	1	1
LRRK2_RCKW	2057	2063	7	YSFGLLL			6	812.455	WT APO	0.5	812.911	0.007893	0.113735	0.039312	5.48824	0.003473	0.145814	0.0504	2.43024	0.78	1
LRRK2_RCKW	2057	2063	7	YSFGLLL			6	812.455	WT APO	1	812.903	0.02343	0.10669	0.045079	5.47584	0.007069	0.150268	0.0634915	2.50446	0.71	1
LRRK2_RCKW	2057	2063	7	YSFGLLL			6	812.455	WT APO	2	812.889	0.00913	0.092046	0.039579	5.49191	0.012275	0.129642	0.0557451	2.1607	0.71	1
LRRK2_RCKW	2057	2063	7	YSFGLLL			6	812.455	WT MLI-2	0	812.839	0.007332	0	0	5.37017	0.006008	0	0	0	1	1
LRRK2_RCKW	2057	2063	7	YSFGLLL			6	812.455	WT MLI-2	0.5	812.917	0.006669	0.077132	0.009911	5.3777	0.008643	0.0988872	0.0127064	1.64812	0.78	1
LRRK2_RCKW	2057	2063	7	YSFGLLL			6	812.455	WT MLI-2	1	812.94	0.025596	0.100298	0.026626	5.39058	0.013616	0.141265	0.0375014	2.35441	0.71	1
LRRK2_RCKW	2057	2063	7	YSFGLLL			6	812.455	WT MLI-2	2	812.928	0.027374	0.088845	0.028339	5.43041	0.008253	0.125134	0.0399141	2.08556	0.71	1
LRRK2_RCKW	2063	2076	14	LYDILTTGGRIVEG			13	1506.82	WT APO	0	1507.31	0.086561	0	0	4.29134	0.004981	0	0	0	1	1
LRRK2_RCKW	2063	2076	14	LYDILTTGGRIVEG			13	1506.82	WT APO	0.5	1511.48	0.066659	4.16582	0.109253	4.30505	0.008762	5.34079	0.140068	41.083	0.78	1
LRRK2_RCKW	2063	2076	14	LYDILTTGGRIVEG			13	1506.82	WT APO	1	1512.64	0.178217	5.32835	0.198126	4.30999	0.002928	7.50472	0.279051	57.7286	0.71	1
LRRK2_RCKW	2063	2076	14	LYDILTTGGRIVEG			13	1506.82	WT APO	2	1513.22	0.059959	5.90841	0.105299	4.31598	0.002686	8.3217	0.148308	64.0131	0.71	1
LRRK2_RCKW	2063	2076	14	LYDILTTGGRIVEG			13	1506.82	WT MLI-2	0	1507.41	0.114237	0	0	4.27537	0.012703	0	0	0	1	1
LRRK2_RCKW	2063	2076	14	LYDILTTGGRIVEG			13	1506.82	WT MLI-2	0.5	1510.54	0.077487	3.13219	0.138037	4.26742	0.001356	4.01563	0.176971	30.8894	0.78	1
LRRK2_RCKW	2063	2076	14	LYDILTTGGRIVEG			13	1506.82	WT MLI-2	1	1511.53	0.084813	4.11623	0.142279	4.26864	0.01086	5.79751	0.200393	44.5962	0.71	1
LRRK2_RCKW	2063	2076	14	LYDILTTGGRIVEG			13	1506.82	WT MLI-2	2	1512.17	0.13694	4.75943	0.178332	4.29334	0.007844	6.70342	0.251172	51.5648	0.71	1
LRRK2_RCKW	2063	2082	20	LYDILTTGGRIVEGLKFPNE			18	2235.2	WT APO	0	2236.38	0.027206	0	0	4.75072	0.002729	0	0	0	1	1
LRRK2_RCKW	2063	2082	20	LYDILTTGGRIVEGLKFPNE			18	2235.2	WT APO	0.5	2244.15	0.140484	7.77393	0.143095	4.78202	0.002454	9.96657	0.183455	55.3699	0.78	1
LRRK2_RCKW	2063	2082	20	LYDILTTGGRIVEGLKFPNE			18	2235.2	WT APO	1	2245.24	0.073159	8.86455	0.078054	4.77229	0.006884	12.4853	0.109935	69.3627	0.71	1
LRRK2_RCKW	2063	2082	20	LYDILTTGGRIVEGLKFPNE			18	2235.2	WT APO	2	2245.87	0.116583	9.49877	0.119715	4.78122	0.006962	13.3785	0.168613	74.3253	0.71	1
LRRK2_RCKW	2063	2082	20	LYDILTTGGRIVEGLKFPNE			18	2235.2	WT MLI-2	0	2236.4	0.04346	0	0	4.70566	0.003037	0	0	0	1	1
LRRK2_RCKW	2063	2082	20	LYDILTTGGRIVEGLKFPNE			18	2235.2	WT MLI-2	0.5	2243.32	0.042582	6.91503	0.060844	4.70055	0.008323	8.86543	0.0780051	49.2524	0.78	1
LRRK2_RCKW	2063	2082	20	LYDILTTGGRIVEGLKFPNE			18	2235.2	WT MLI-2	1	2244.01	0.210627	7.60439	0.215064	4.70922	0.013248	10.7104	0.302907	59.5023	0.71	1
LRRK2_RCKW	2063	2082	20	LYDILTTGGRIVEGLKFPNE			18	2235.2	WT MLI-2	2	2244.38	0.109449	7.97888	0.117762	4.74022	0.004842	11.2379	0.165862	62.4326	0.71	1
LRRK2_RCKW	2063	2083	21	LYDILTTGGRIVEGLKFPNEF			19	2382.27	WT APO	0	2383.59	0.051166	0	0	4.98428	0.005228	0	0	0	1	1
LRRK2_RCKW	2063	2083	21	LYDILTTGGRIVEGLKFPNEF			19	2382.27	WT APO	0.5	2391.79	0.220419	8.20708	0.226279	5.02236	0.005351	10.5219	0.290101	55.3784	0.78	1
LRRK2_RCKW	2063	2083	21	LYDILTTGGRIVEGLKFPNEF			19	2382.27	WT APO	1	2392.96	0.077098	9.37108	0.092532	5.00902	0.007472	13.1987	0.130327	69.4668	0.71	1
LRRK2_RCKW	2063	2083	21	LYDILTTGGRIVEGLKFPNEF			19	2382.27	WT APO	2	2393.54	0.308258	9.95337	0.312476	5.01457	0.010032	14.0188	0.440107	73.7833	0.71	1
LRRK2_RCKW	2063	2083	21	LYDILTTGGRIVEGLKFPNEF			19	2382.27	WT MLI-2	0	2383.24	0.115652	0	0	4.88851	0.023323	0	0	0	1	1
LRRK2_RCKW	2063	2083	21	LYDILTTGGRIVEGLKFPNEF			19	2382.27	WT MLI-2	0.5	2390.9	0.041808	7.65802	0.122977	4.91591	0.004718	9.81798	0.157663	51.6736	0.78	1
LRRK2_RCKW	2063	2083	21	LYDILTTGGRIVEGLKFPNEF			19	2382.27	WT MLI-2	1	2391.37	0.083388	8.13586	0.14258	4.93259	0.01782	11.459	0.200817	60.3103	0.71	1
LRRK2_RCKW	2063	2083	21	LYDILTTGGRIVEGLKFPNEF			19	2382.27	WT MLI-2	2	2391.94	0.14177	8.69984	0.182959	4.96771	0.004489	12.2533	0.257689	64.491	0.71	1
LRRK2_RCKW	2064	2075	12	YDILTTGGRIVE			11	1336.71	WT APO	0	1337.31	0.055757	0	0	4.03696	0.003538	0	0	0	1	1
LRRK2_RCKW	2064	2075	12	YDILTTGGRIVE			11	1336.71	WT APO	0.5	1340.5	0.149788	3.19361	0.159829	4.04537	0.004363	4.09437	0.204909	37.2215	0.78	1
LRRK2_RCKW	2064	2075	12	YDILTTGGRIVE			11	1336.71	WT APO	1	1341.57	0.10323	4.25927	0.117325	4.0496	0.003123	5.99896	0.165246	54.536	0.71	1
LRRK2_RCKW	2064	2075	12	YDILTTGGRIVE			11	1336.71	WT APO	2	1342.1	0.108904	4.79091	0.122348	4.05414	0.001829	6.74777	0.172321	61.3433	0.71	1
LRRK2_RCKW	2064	2075	12	YDILTTGGRIVE			11	1336.71	WT MLI-2	0	1337.36	0.048283	0	0	4.03491	0.018403	0	0	0	1	1
LRRK2_RCKW	2064	2075	12	YDILTTGGRIVE			11	1336.71	WT MLI-2	0.5	1339.82	0.043343	2.46581	0.064883	4.03088	0.003989	3.1613	0.0831833	28.7391	0.78	1
LRRK2_RCKW	2064	2075	12	YDILTTGGRIVE			11	1336.71	WT MLI-2	1	1340.54	0.115884	3.18751	0.12554	4.03135	0.004176	4.48945	0.176817	40.8132	0.71	1
LRRK2_RCKW	2064	2075	12	YDILTTGGRIVE			11	1336.71	WT MLI-2	2	1341	0.092798	3.6471	0.104608	4.04223	0.003061	5.13676	0.147335	46.6978	0.71	1
LRRK2_RCKW	2064	2076	13	YDILTTGGRIVEG			12	1393.73	WT APO	0	1394.44	0.014	0	0	4.03243	0.003709	0	0	0	1	1
LRRK2_RCKW	2064	2076	13	YDILTTGGRIVEG			12	1393.73	WT APO	0.5	1398.43	0.079994	3.98969	0.08121	4.03741	0.003536	5.11498	0.104115	42.6248	0.78	1
LRRK2_RCKW	2064	2076	13	YDILTTGGRIVEG			12	1393.73	WT APO	1	1399.54	0.077705	5.09347	0.078956	4.03945	0.002789	7.17391	0.111206	59.7826	0.71	1
LRRK2_RCKW	2064	2076	13	YDILTTGGRIVEG			12	1393.73	WT APO	2	1400.24	0.656268	5.79962	0.656417	4.04368	0.002815	8.16847	0.924531	68.0706	0.71	1
LRRK2_RCKW	2064	2076	13	YDILTTGGRIVEG			12	1393.73	WT MLI-2	0	1394.43	0.00947	0	0	4.03436	0.010762	0	0	0	1	1
LRRK2_RCKW	2064	2076	13	YDILTTGGRIVEG			12	1393.73	WT MLI-2	0.5	1397.69	0.023673	3.25518	0.025497	4.02488	0.003038	4.17331	0.0326885	34.7776	0.78	1
LRRK2_RCKW	2064	2076	13	YDILTTGGRIVEG			12	1393.73	WT MLI-2	1	1398.54	0.064057	4.10863	0.064753	4.02552	0.00462	5.7868	0.0912014	48.2233	0.71	1
LRRK2_RCKW	2064	2076	13	YDILTTGGRIVEG			12	1393.73	WT MLI-2	2	1398.98	0.041527	4.55199	0.042593	4.03496	0.002578	6.41125	0.0599901	53.4271	0.71	1
LRRK2_RCKW	2064	2082	19	YDILTTGGRIVEGLKFPNE			17	2122.12	WT APO	0	2123.26	0.014669	0	0	4.5934	0.003072	0	0	0	1	1
LRRK2_RCKW	2064	2082	19	YDILTTGGRIVEGLKFPNE			17	2122.12	WT APO	0.5	2131.16	0.044415	7.89757	0.046775	4.60538	0.002209	10.1251	0.0599679	59.5593	0.78	1
LRRK2_RCKW	2064	2082	19	YDILTTGGRIVEGLKFPNE			17	2122.12	WT APO	1	2132.26	0.042578	8.99808	0.045034	4.60776	0.004063	12.6733	0.0634282	74.5491	0.71	1
LRRK2_RCKW	2064	2082	19	YDILTTGGRIVEGLKFPNE			17	2122.12	WT APO	2	2132.88	0.180224	9.61615	0.18082	4.61289	0.006894	13.5439	0.254676	79.6699	0.71	1
LRRK2_RCKW	2064	2082	19	YDILTTGGRIVEGLKFPNE			17	2122.12	WT MLI-2	0	2123.27	0.047168	0	0	4.55562	0.005325	0	0	0	1	1
LRRK2_RCKW	2064	2082	19	YDILTTGGRIVEGLKFPNE			17	2122.12	WT MLI-2	0.5	2130.61	0.098515	7.33751	0.109224	4.54124	0.007649	9.40707	0.140031	55.3357	0.78	1
LRRK2_RCKW	2064	2082	19	YDILTTGGRIVEGLKFPNE			17	2122.12	WT MLI-2	1	2131.08	0.133783	7.80893	0.141855	4.5541	0.011194	10.9985	0.199796	64.697	0.71	1
LRRK2_RCKW	2064	2082	19	YDILTTGGRIVEGLKFPNE			17	2122.12	WT MLI-2	2	2131.65	0.133957	8.38093	0.142019	4.57556	0.003446	11.8041	0.200027	69.436	0.71	1
LRRK2_RCKW	2064	2083	20	YDILTTGGRIVEGLKFPNEF			18	2269.19	WT APO	0	2270.36	0.008247	0	0	4.83124	0.002249	0	0	0	1	1
LRRK2_RCKW	2064	2083	20	YDILTTGGRIVEGLKFPNEF			18	2269.19	WT APO	0.5	2278.61	0.040618	8.25404	0.041447	4.86689	0.004738	10.5821	0.0531372	58.7895	0.78	1
LRRK2_RCKW	2064	2083	20	YDILTTGGRIVEGLKFPNEF			18	2269.19	WT APO	1	2279.7	0.088844	9.34141	0.089226	4.85398	0.007268	13.1569	0.12567	73.094	0.71	1
LRRK2_RCKW	2064	2083	20	YDILTTGGRIVEGLKFPNEF			18	2269.19	WT APO	2	2280.27	0.127719	9.90906	0.127985	4.86391	0.010222	13.9564	0.180261	77.5356	0.71	1
LRRK2_RCKW	2064	2083	20	YDILTTGGRIVEGLKFPNEF			18	2269.19	WT MLI-2	0	2270.35	0.013221	0	0	4.78141	0.006667	0	0	0	1	1
LRRK2_RCKW	2064	2083	20	YDILTTGGRIVEGLKFPNEF			18	2269.19	WT MLI-2	0.5	2277.94	0.163554	7.5899	0.164087	4.77655	0.009207	9.73064	0.210368	54.0591	0.78	1
LRRK2_RCKW	2064	2083	20	YDILTTGGRIVEGLKFPNEF			18	2269.19	WT MLI-2	1	2278.83	0.067841	8.47321	0.069117	4.78859	0.014552	11.9341	0.0973479	66.3005	0.71	1
LRRK2_RCKW	2064	2083	20	YDILTTGGRIVEGLKFPNEF			18	2269.19	WT MLI-2	2	2279.12	0.06705	8.76215	0.068341	4.81596	0.000393	12.3411	0.0962549	68.5614	0.71	1
LRRK2_RCKW	2064	2086	23	YDILTTGGRIVEGLKFPNEFDEL			21	2626.34	WT APO	0	2627.8	0.047992	0	0	4.94825	0.003939	0	0	0	1	1
LRRK2_RCKW	2064	2086	23	YDILTTGGRIVEGLKFPNEFDEL			21	2626.34	WT APO	0.5	2637.66	0.121138	9.85737	0.130298	4.99177	0.002343	12.6377	0.167049	60.1793	0.78	1
LRRK2_RCKW	2064	2086	23	YDILTTGGRIVEGLKFPNEFDEL			21	2626.34	WT APO	1	2638.75	0.038531	10.9431	0.061546	4.97926	0.007378	15.4129	0.0866845	73.3945	0.71	1
LRRK2_RCKW	2064	2086	23	YDILTTGGRIVEGLKFPNEFDEL			21	2626.34	WT APO	2	2639.18	0.14644	11.3754	0.154104	4.98885	0.009423	16.0217	0.217048	76.2936	0.71	1
LRRK2_RCKW	2064	2086	23	YDILTTGGRIVEGLKFPNEFDEL			21	2626.34	WT MLI-2	0	2627.82	0.045589	0	0	4.89122	0.004423	0	0	0	1	1
LRRK2_RCKW	2064	2086	23	YDILTTGGRIVEGLKFPNEFDEL			21	2626.34	WT MLI-2	0.5	2636.95	0.039968	9.13099	0.060628	4.88551	0.008382	11.7064	0.0777282	55.7448	0.78	1
LRRK2_RCKW	2064	2086	23	YDILTTGGRIVEGLKFPNEFDEL			21	2626.34	WT MLI-2	1	2637.52	0.098772	9.69915	0.108786	4.90043	0.015777	13.6608	0.15322	65.0513	0.71	1
LRRK2_RCKW	2064	2086	23	YDILTTGGRIVEGLKFPNEFDEL			21	2626.34	WT MLI-2	2	2637.89	0.090492	10.0688	0.101327	4.93097	0.002731	14.1814	0.142714	67.5305	0.71	1
LRRK2_RCKW	2068	2083	16	TTGGRIVEGLKFPNEF			14	1764.93	WT APO	0	1765.88	0.012658	0	0	4.22595	0.00622	0	0	0	1	1
LRRK2_RCKW	2068	2083	16	TTGGRIVEGLKFPNEF			14	1764.93	WT APO	0.5	1773.64	0.070183	7.76171	0.071315	4.24434	0.007212	9.95091	0.0914295	71.0779	0.78	1
LRRK2_RCKW	2068	2083	16	TTGGRIVEGLKFPNEF			14	1764.93	WT APO	1	1774.51	0.067629	8.62801	0.068803	4.25076	0.00365	12.1521	0.0969056	86.8009	0.71	1
LRRK2_RCKW	2068	2083	16	TTGGRIVEGLKFPNEF			14	1764.93	WT APO	2	1774.73	0.097721	8.85362	0.098537	4.25668	0.00294	12.4699	0.138785	89.0706	0.71	1
LRRK2_RCKW	2068	2083	16	TTGGRIVEGLKFPNEF			14	1764.93	WT MLI-2	0	1765.88	0.026227	0	0	4.21272	0.01377	0	0	0	1	1
LRRK2_RCKW	2068	2083	16	TTGGRIVEGLKFPNEF			14	1764.93	WT MLI-2	0.5	1773.17	0.035826	7.2923	0.0444	4.20808	0.002053	9.3491	0.0569231	66.7793	0.78	1
LRRK2_RCKW	2068	2083	16	TTGGRIVEGLKFPNEF			14	1764.93	WT MLI-2	1	1773.6	0.147451	7.72245	0.149765	4.21417	0.006674	10.8767	0.210937	77.6906	0.71	1
LRRK2_RCKW	2068	2083	16	TTGGRIVEGLKFPNEF			14	1764.93	WT MLI-2	2	1773.92	0.017675	8.04059	0.031627	4.23627	0.004128	11.3248	0.0445451	80.8912	0.71	1
LRRK2_RCKW	2077	2083	7	LKFPNEF			5	894.472	WT APO	0	894.887	0.234997	0	0	4.21967	0.007337	0	0	0	1	1
LRRK2_RCKW	2077	2083	7	LKFPNEF			5	894.472	WT APO	0.5	897.555	0.104175	2.66796	0.257052	4.23858	0.004971	3.42047	0.329554	68.4093	0.78	1
LRRK2_RCKW	2077	2083	7	LKFPNEF			5	894.472	WT APO	1	897.538	0.104157	2.65099	0.257045	4.24585	0.003495	3.73378	0.362035	74.6757	0.71	1
LRRK2_RCKW	2077	2083	7	LKFPNEF			5	894.472	WT APO	2	897.583	0.047938	2.69619	0.239836	4.249	0.001773	3.79745	0.337797	75.9489	0.71	1
LRRK2_RCKW	2077	2083	7	LKFPNEF			5	894.472	WT MLI-2	0	894.791	0.009045	0	0	4.21603	0.009808	0	0	0	1	1
LRRK2_RCKW	2077	2083	7	LKFPNEF			5	894.472	WT MLI-2	0.5	897.56	0.047859	2.76935	0.048706	4.21175	0.001436	3.55045	0.0624436	71.009	0.78	1
LRRK2_RCKW	2077	2083	7	LKFPNEF			5	894.472	WT MLI-2	1	897.438	0.042873	2.64726	0.043816	4.21201	0.00665	3.72853	0.0617127	74.5706	0.71	1
LRRK2_RCKW	2077	2083	7	LKFPNEF			5	894.472	WT MLI-2	2	897.518	0.020252	2.72705	0.02218	4.23241	0.004983	3.84092	0.0312394	76.8184	0.71	1
LRRK2_RCKW	2086	2098	13	LEIQGKLPDPVKE			10	1465.83	WT APO	0	1466.56	0.020082	0	0	3.55096	0.001501	0	0	0	1	1
LRRK2_RCKW	2086	2098	13	LEIQGKLPDPVKE			10	1465.83	WT APO	0.5	1471.86	0.023696	5.29813	0.03106	3.55149	0.003919	6.79248	0.0398205	67.9248	0.78	1
LRRK2_RCKW	2086	2098	13	LEIQGKLPDPVKE			10	1465.83	WT APO	1	1472.24	0.051845	5.67729	0.055599	3.55181	0.002923	7.99618	0.0783085	79.9618	0.71	1
LRRK2_RCKW	2086	2098	13	LEIQGKLPDPVKE			10	1465.83	WT APO	2	1472.44	0.011141	5.87584	0.022965	3.55653	0.004219	8.27583	0.0323451	82.7583	0.71	1
LRRK2_RCKW	2086	2098	13	LEIQGKLPDPVKE			10	1465.83	WT MLI-2	0	1466.56	0.040669	0	0	3.55821	0.012775	0	0	0	1	1
LRRK2_RCKW	2086	2098	13	LEIQGKLPDPVKE			10	1465.83	WT MLI-2	0.5	1471.59	0.045034	5.02894	0.06068	3.55044	0.00127	6.44736	0.0777949	64.4736	0.78	1
LRRK2_RCKW	2086	2098	13	LEIQGKLPDPVKE			10	1465.83	WT MLI-2	1	1471.92	0.093348	5.35376	0.101822	3.54914	0.004479	7.54051	0.143411	75.4051	0.71	1
LRRK2_RCKW	2086	2098	13	LEIQGKLPDPVKE			10	1465.83	WT MLI-2	2	1472.12	0.056787	5.55192	0.069848	3.55781	0.001661	7.8196	0.0983775	78.196	0.71	1
LRRK2_RCKW	2087	2098	12	EIQGKLPDPVKE			9	1352.74	WT APO	0	1353.49	0.007996	0	0	3.22827	0.002571	0	0	0	1	1
LRRK2_RCKW	2087	2098	12	EIQGKLPDPVKE			9	1352.74	WT APO	0.5	1357.84	0.032355	4.34714	0.033329	3.22555	0.005631	5.57326	0.0427295	61.9251	0.78	1
LRRK2_RCKW	2087	2098	12	EIQGKLPDPVKE			9	1352.74	WT APO	1	1358.24	0.031551	4.74597	0.032549	3.22565	0.002779	6.68446	0.0458437	74.2718	0.71	1
LRRK2_RCKW	2087	2098	12	EIQGKLPDPVKE			9	1352.74	WT APO	2	1358.45	0.067811	4.96081	0.068281	3.23013	0.003208	6.98706	0.0961704	77.634	0.71	1
LRRK2_RCKW	2087	2098	12	EIQGKLPDPVKE			9	1352.74	WT MLI-2	0	1353.44	0.017601	0	0	3.23367	0.012901	0	0	0	1	1
LRRK2_RCKW	2087	2098	12	EIQGKLPDPVKE			9	1352.74	WT MLI-2	0.5	1357.71	0.015599	4.26874	0.023519	3.23267	0.002956	5.47275	0.0301526	60.8083	0.78	1
LRRK2_RCKW	2087	2098	12	EIQGKLPDPVKE			9	1352.74	WT MLI-2	1	1357.93	0.086489	4.49201	0.088262	3.23449	0.003606	6.32678	0.124313	70.2975	0.71	1
LRRK2_RCKW	2087	2098	12	EIQGKLPDPVKE			9	1352.74	WT MLI-2	2	1358.2	0.055092	4.76384	0.057835	3.22779	0.001295	6.70964	0.0814577	74.5515	0.71	1
LRRK2_RCKW	2087	2107	21	EIQGKLPDPVKEYGCAPWPMV			16	2357.17	WT APO	0	2358.63	0.035253	0	0	4.55378	0.007097	0	0	0	1	1
LRRK2_RCKW	2087	2107	21	EIQGKLPDPVKEYGCAPWPMV			16	2357.17	WT APO	0.5	2365.97	0.122976	7.34481	0.127929	4.57468	0.00355	9.41643	0.164012	58.8527	0.78	1
LRRK2_RCKW	2087	2107	21	EIQGKLPDPVKEYGCAPWPMV			16	2357.17	WT APO	1	2366.98	0.014315	8.35048	0.038048	4.57944	0.003321	11.7612	0.0535887	73.5077	0.71	1
LRRK2_RCKW	2087	2107	21	EIQGKLPDPVKEYGCAPWPMV			16	2357.17	WT APO	2	2367.45	0.07856	8.82808	0.086107	4.5887	0.005246	12.4339	0.121277	77.7119	0.71	1
LRRK2_RCKW	2087	2107	21	EIQGKLPDPVKEYGCAPWPMV			16	2357.17	WT MLI-2	0	2358.57	0.020686	0	0	4.51901	0.007447	0	0	0	1	1
LRRK2_RCKW	2087	2107	21	EIQGKLPDPVKEYGCAPWPMV			16	2357.17	WT MLI-2	0.5	2365.57	0.052062	6.99829	0.056021	4.51884	0.007959	8.97217	0.0718218	56.0761	0.78	1
LRRK2_RCKW	2087	2107	21	EIQGKLPDPVKEYGCAPWPMV			16	2357.17	WT MLI-2	1	2366.41	0.039621	7.83836	0.044696	4.53055	0.009957	11.04	0.0629521	68.9997	0.71	1
LRRK2_RCKW	2087	2107	21	EIQGKLPDPVKEYGCAPWPMV			16	2357.17	WT MLI-2	2	2366.93	0.022544	8.35987	0.030596	4.54898	0.005946	11.7745	0.043093	73.5904	0.71	1
LRRK2_RCKW	2087	2108	22	EIQGKLPDPVKEYGCAPWPMVE			17	2486.21	WT APO	0	2487.7	0.009714	0	0	4.43362	0.005277	0	0	0	1	1
LRRK2_RCKW	2087	2108	22	EIQGKLPDPVKEYGCAPWPMVE			17	2486.21	WT APO	0.5	2495.09	0.063412	7.38884	0.064152	4.46289	0.009824	9.47288	0.0822462	55.7228	0.78	1
LRRK2_RCKW	2087	2108	22	EIQGKLPDPVKEYGCAPWPMVE			17	2486.21	WT APO	1	2496.16	0.040539	8.46172	0.041687	4.46488	0.003447	11.9179	0.0587141	70.1054	0.71	1
LRRK2_RCKW	2087	2108	22	EIQGKLPDPVKEYGCAPWPMVE			17	2486.21	WT APO	2	2496.68	0.096879	8.9783	0.097365	4.47274	0.007883	12.6455	0.137134	74.3853	0.71	1
LRRK2_RCKW	2087	2108	22	EIQGKLPDPVKEYGCAPWPMVE			17	2486.21	WT MLI-2	0	2487.74	0.029163	0	0	4.41191	0.010829	0	0	0	1	1
LRRK2_RCKW	2087	2108	22	EIQGKLPDPVKEYGCAPWPMVE			17	2486.21	WT MLI-2	0.5	2494.76	0.032884	7.0204	0.043953	4.40933	0.003421	9.00051	0.05635	52.9442	0.78	1
LRRK2_RCKW	2087	2108	22	EIQGKLPDPVKEYGCAPWPMVE			17	2486.21	WT MLI-2	1	2495.57	0.065197	7.82696	0.071422	4.41809	0.008467	11.0239	0.100594	64.8464	0.71	1
LRRK2_RCKW	2087	2108	22	EIQGKLPDPVKEYGCAPWPMVE			17	2486.21	WT MLI-2	2	2496.12	0.081466	8.38335	0.086528	4.43673	0.008226	11.8075	0.12187	69.4561	0.71	1
LRRK2_RCKW	2087	2110	24	EIQGKLPDPVKEYGCAPWPMVEKL			19	2727.39	WT APO	0	2729.07	0.006892	0	0	4.49982	0.004435	0	0	0	1	1
LRRK2_RCKW	2087	2110	24	EIQGKLPDPVKEYGCAPWPMVEKL			19	2727.39	WT APO	0.5	2736.72	0.071485	7.65658	0.071817	4.51245	0.003185	9.81613	0.0920731	51.6638	0.78	1
LRRK2_RCKW	2087	2110	24	EIQGKLPDPVKEYGCAPWPMVEKL			19	2727.39	WT APO	1	2738.02	0.07973	8.95277	0.080028	4.51615	0.002668	12.6095	0.112715	66.366	0.71	1
LRRK2_RCKW	2087	2110	24	EIQGKLPDPVKEYGCAPWPMVEKL			19	2727.39	WT APO	2	2738.78	0.137659	9.70871	0.137831	4.52448	0.005462	13.6742	0.194128	71.9697	0.71	1
LRRK2_RCKW	2087	2110	24	EIQGKLPDPVKEYGCAPWPMVEKL			19	2727.39	WT MLI-2	0	2729.06	0.006076	0	0	4.45223	0.016402	0	0	0	1	1
LRRK2_RCKW	2087	2110	24	EIQGKLPDPVKEYGCAPWPMVEKL			19	2727.39	WT MLI-2	0.5	2736.28	0.03867	7.22591	0.039144	4.4537	0.009917	9.26399	0.0501846	48.7578	0.78	1
LRRK2_RCKW	2087	2110	24	EIQGKLPDPVKEYGCAPWPMVEKL			19	2727.39	WT MLI-2	1	2737.25	0.040023	8.19243	0.040481	4.47005	0.011801	11.5386	0.0570155	60.7297	0.71	1
LRRK2_RCKW	2087	2110	24	EIQGKLPDPVKEYGCAPWPMVEKL			19	2727.39	WT MLI-2	2	2738.01	0.057662	8.95006	0.057981	4.49444	0.003834	12.6057	0.0816634	66.3459	0.71	1
LRRK2_RCKW	2088	2110	23	IQGKLPDPVKEYGCAPWPMVEKL			18	2598.35	WT APO	0	2600.28	0.034892	0	0	4.48473	0.008055	0	0	0	1	1
LRRK2_RCKW	2088	2110	23	IQGKLPDPVKEYGCAPWPMVEKL			18	2598.35	WT APO	0.5	2607.44	0.180829	7.16179	0.184165	4.50073	0.003703	9.18178	0.236109	51.0099	0.78	1
LRRK2_RCKW	2088	2110	23	IQGKLPDPVKEYGCAPWPMVEKL			18	2598.35	WT APO	1	2608.72	0.176201	8.44701	0.179622	4.50675	0.002761	11.8972	0.252989	66.0956	0.71	1
LRRK2_RCKW	2088	2110	23	IQGKLPDPVKEYGCAPWPMVEKL			18	2598.35	WT APO	2	2609.42	0.233259	9.1476	0.235854	4.51196	0.004164	12.8839	0.332189	71.5774	0.71	1
LRRK2_RCKW	2088	2110	23	IQGKLPDPVKEYGCAPWPMVEKL			18	2598.35	WT MLI-2	0	2600.13	0.080955	0	0	4.43814	0.014417	0	0	0	1	1
LRRK2_RCKW	2088	2110	23	IQGKLPDPVKEYGCAPWPMVEKL			18	2598.35	WT MLI-2	0.5	2607.11	0.038371	6.98107	0.089588	4.43658	0.009795	8.95009	0.114856	49.7227	0.78	1
LRRK2_RCKW	2088	2110	23	IQGKLPDPVKEYGCAPWPMVEKL			18	2598.35	WT MLI-2	1	2608.04	0.026959	7.91339	0.085325	4.45009	0.012173	11.1456	0.120176	61.9201	0.71	1
LRRK2_RCKW	2088	2110	23	IQGKLPDPVKEYGCAPWPMVEKL			18	2598.35	WT MLI-2	2	2608.67	0.136177	8.54877	0.158423	4.47864	0.005691	12.0405	0.223131	66.8918	0.71	1
LRRK2_RCKW	2089	2098	10	QGKLPDPVKE			7	1110.62	WT APO	0	1111.14	0.007805	0	0	3.22644	0.003989	0	0	0	1	1
LRRK2_RCKW	2089	2098	10	QGKLPDPVKE			7	1110.62	WT APO	0.5	1114.86	0.028174	3.72077	0.029235	3.2223	0.007262	4.77022	0.0374808	68.146	0.78	1
LRRK2_RCKW	2089	2098	10	QGKLPDPVKE			7	1110.62	WT APO	1	1115.11	0.114638	3.97136	0.114904	3.2233	0.002594	5.59347	0.161837	79.9067	0.71	1
LRRK2_RCKW	2089	2098	10	QGKLPDPVKE			7	1110.62	WT APO	2	1115.37	0.09974	4.22957	0.100044	3.22829	0.004411	5.95714	0.140907	85.1019	0.71	1
LRRK2_RCKW	2089	2098	10	QGKLPDPVKE			7	1110.62	WT MLI-2	0	1111.13	0.014419	0	0	3.23509	0.011935	0	0	0	1	1
LRRK2_RCKW	2089	2098	10	QGKLPDPVKE			7	1110.62	WT MLI-2	0.5	1114.61	0.056478	3.4873	0.05829	3.23348	0.002969	4.4709	0.0747308	63.87	0.78	1
LRRK2_RCKW	2089	2098	10	QGKLPDPVKE			7	1110.62	WT MLI-2	1	1114.93	0.126397	3.80288	0.127217	3.23516	0.002772	5.35617	0.179179	76.5168	0.71	1
LRRK2_RCKW	2089	2098	10	QGKLPDPVKE			7	1110.62	WT MLI-2	2	1115.15	0.025104	4.02537	0.02895	3.22675	0.000577	5.66953	0.0407746	80.9933	0.71	1
LRRK2_RCKW	2090	2098	9	GKLPDPVKE			6	982.557	WT APO	0	982.944	0.052504	0	0	3.22657	0.005192	0	0	0	1	1
LRRK2_RCKW	2090	2098	9	GKLPDPVKE			6	982.557	WT APO	0.5	985.626	0.116252	2.68189	0.127558	3.22125	0.006542	3.43832	0.163536	57.3053	0.78	1
LRRK2_RCKW	2090	2098	9	GKLPDPVKE			6	982.557	WT APO	1	986.456	0.167067	3.51223	0.175123	3.22297	0.002215	4.94681	0.246652	82.4468	0.71	1
LRRK2_RCKW	2090	2098	9	GKLPDPVKE			6	982.557	WT APO	2	986.71	0.004628	3.7657	0.052707	3.22731	0.003448	5.3038	0.0742352	88.3966	0.71	1
LRRK2_RCKW	2090	2098	9	GKLPDPVKE			6	982.557	WT MLI-2	0	983.17	0.15697	0	0	3.23885	0.008394	0	0	0	1	1
LRRK2_RCKW	2090	2098	9	GKLPDPVKE			6	982.557	WT MLI-2	0.5	986.214	0.038896	3.04413	0.161717	3.23031	0.003935	3.90274	0.207329	65.0456	0.78	1
LRRK2_RCKW	2090	2098	9	GKLPDPVKE			6	982.557	WT MLI-2	1	986.277	0.154797	3.10733	0.220458	3.23222	0.001886	4.37652	0.310504	72.9419	0.71	1
LRRK2_RCKW	2090	2098	9	GKLPDPVKE			6	982.557	WT MLI-2	2	986.381	0.102887	3.21158	0.187684	3.22609	0.002338	4.52336	0.264344	75.3893	0.71	1
LRRK2_RCKW	2099	2107	9	YGCAPWPMV			6	1023.44	WT APO	0	1024.04	0.010067	0	0	5.0745	0.004459	0	0	0	1	1
LRRK2_RCKW	2099	2107	9	YGCAPWPMV			6	1023.44	WT APO	0.5	1026.06	0.027905	2.01997	0.029665	5.11148	0.001879	2.5897	0.0380321	43.1617	0.78	1
LRRK2_RCKW	2099	2107	9	YGCAPWPMV			6	1023.44	WT APO	1	1026.32	0.027434	2.28081	0.029222	5.10063	0.005796	3.21241	0.0411577	53.5402	0.71	1
LRRK2_RCKW	2099	2107	9	YGCAPWPMV			6	1023.44	WT APO	2	1026.48	0.069342	2.43608	0.070069	5.11535	0.010119	3.43109	0.0986887	57.1849	0.71	1
LRRK2_RCKW	2099	2107	9	YGCAPWPMV			6	1023.44	WT MLI-2	0	1023.98	0.064249	0	0	5.02593	0.004312	0	0	0	1	1
LRRK2_RCKW	2099	2107	9	YGCAPWPMV			6	1023.44	WT MLI-2	0.5	1025.81	0.029311	1.82864	0.070619	5.02946	0.008733	2.34441	0.0905372	39.0735	0.78	1
LRRK2_RCKW	2099	2107	9	YGCAPWPMV			6	1023.44	WT MLI-2	1	1026.16	0.047482	2.17688	0.07989	5.0425	0.011849	3.06603	0.112521	51.1004	0.71	1
LRRK2_RCKW	2099	2107	9	YGCAPWPMV			6	1023.44	WT MLI-2	2	1026.29	0.036193	2.30803	0.073742	5.06948	0.001777	3.25075	0.103862	54.1792	0.71	1
LRRK2_RCKW	2099	2108	10	YGCAPWPMVE			7	1152.49	WT APO	0	1153.18	0.029043	0	0	4.85238	0.005176	0	0	0	1	1
LRRK2_RCKW	2099	2108	10	YGCAPWPMVE			7	1152.49	WT APO	0.5	1155.09	0.1306	1.90587	0.133791	4.88522	0.00196	2.44343	0.171527	34.9061	0.78	1
LRRK2_RCKW	2099	2108	10	YGCAPWPMVE			7	1152.49	WT APO	1	1155.56	0.008774	2.37559	0.030339	4.87883	0.004182	3.3459	0.042731	47.7986	0.71	1
LRRK2_RCKW	2099	2108	10	YGCAPWPMVE			7	1152.49	WT APO	2	1155.66	0.02673	2.47592	0.039471	4.88921	0.007192	3.48721	0.055593	49.8172	0.71	1
LRRK2_RCKW	2099	2108	10	YGCAPWPMVE			7	1152.49	WT MLI-2	0	1153.14	0.084617	0	0	4.81899	0.001671	0	0	0	1	1
LRRK2_RCKW	2099	2108	10	YGCAPWPMVE			7	1152.49	WT MLI-2	0.5	1155.02	0.067704	1.87651	0.108369	4.81385	0.007202	2.40578	0.138935	34.3683	0.78	1
LRRK2_RCKW	2099	2108	10	YGCAPWPMVE			7	1152.49	WT MLI-2	1	1155.38	0.067561	2.23819	0.10828	4.82939	0.010263	3.15238	0.152507	45.034	0.71	1
LRRK2_RCKW	2099	2108	10	YGCAPWPMVE			7	1152.49	WT MLI-2	2	1155.51	0.04163	2.36743	0.094303	4.84965	0.004503	3.33441	0.132821	47.6345	0.71	1
LRRK2_RCKW	2099	2110	12	YGCAPWPMVEKL			9	1393.66	WT APO	0	1394.55	0.012205	0	0	4.74458	0.003659	0	0	0	1	1
LRRK2_RCKW	2099	2110	12	YGCAPWPMVEKL			9	1393.66	WT APO	0.5	1396.87	0.034461	2.31814	0.036559	4.77632	0.001752	2.97197	0.0468705	33.0219	0.78	1
LRRK2_RCKW	2099	2110	12	YGCAPWPMVEKL			9	1393.66	WT APO	1	1397.44	0.020492	2.89146	0.023851	4.77303	0.005497	4.07248	0.033593	45.2497	0.71	1
LRRK2_RCKW	2099	2110	12	YGCAPWPMVEKL			9	1393.66	WT APO	2	1397.78	0.060037	3.22386	0.061265	4.78378	0.007453	4.54065	0.0862887	50.4517	0.71	1
LRRK2_RCKW	2099	2110	12	YGCAPWPMVEKL			9	1393.66	WT MLI-2	0	1394.54	0.033602	0	0	4.70476	0.005725	0	0	0	1	1
LRRK2_RCKW	2099	2110	12	YGCAPWPMVEKL			9	1393.66	WT MLI-2	0.5	1396.58	0.015232	2.03722	0.036893	4.70827	0.007789	2.61182	0.0472987	29.0202	0.78	1
LRRK2_RCKW	2099	2110	12	YGCAPWPMVEKL			9	1393.66	WT MLI-2	1	1397.1	0.015856	2.55966	0.037155	4.71789	0.011772	3.60516	0.052331	40.0573	0.71	1
LRRK2_RCKW	2099	2110	12	YGCAPWPMVEKL			9	1393.66	WT MLI-2	2	1397.46	0.031995	2.91746	0.046397	4.7438	0.004156	4.1091	0.0653479	45.6566	0.71	1
LRRK2_RCKW	2109	2115	7	KLIKQCL			6	845.528	WT APO	0	846.002	0.011585	0	0	3.15983	0.005257	0	0	0	1	1
LRRK2_RCKW	2109	2115	7	KLIKQCL			6	845.528	WT APO	0.5	846.123	0.021011	0.121118	0.023993	3.15714	0.005872	0.155279	0.0307603	2.58799	0.78	1
LRRK2_RCKW	2109	2115	7	KLIKQCL			6	845.528	WT APO	1	846.076	0.0092	0.074145	0.014794	3.15838	0.000283	0.10443	0.0208366	1.74049	0.71	1
LRRK2_RCKW	2109	2115	7	KLIKQCL			6	845.528	WT APO	2	846.065	0.020831	0.062914	0.023836	3.16434	0.003315	0.0886113	0.0335718	1.47685	0.71	1
LRRK2_RCKW	2109	2115	7	KLIKQCL			6	845.528	WT MLI-2	0	845.96	0.036021	0	0	3.17497	0.016648	0	0	0	1	1
LRRK2_RCKW	2109	2115	7	KLIKQCL			6	845.528	WT MLI-2	0.5	846.054	0.020858	0.094009	0.041624	3.17823	0.003424	0.120524	0.0533641	2.00874	0.78	1
LRRK2_RCKW	2109	2115	7	KLIKQCL			6	845.528	WT MLI-2	1	846.11	0.026205	0.150058	0.044544	3.17922	0.003747	0.211349	0.062738	3.52249	0.71	1
LRRK2_RCKW	2109	2115	7	KLIKQCL			6	845.528	WT MLI-2	2	846.083	0.016077	0.122821	0.039446	3.16864	0.002816	0.172987	0.0555577	2.88312	0.71	1
LRRK2_RCKW	2111	2129	19	IKQCLKENPQERPTSAQVF			16	2216.15	WT APO	0	2217.39	0.013356	0	0	3.26719	0.006093	0	0	0	1	1
LRRK2_RCKW	2111	2129	19	IKQCLKENPQERPTSAQVF			16	2216.15	WT APO	0.5	2221.28	0.11043	3.89427	0.111235	3.26417	0.006509	4.99266	0.142609	31.2041	0.78	1
LRRK2_RCKW	2111	2129	19	IKQCLKENPQERPTSAQVF			16	2216.15	WT APO	1	2221.46	0.046279	4.07059	0.048168	3.26407	0.002002	5.73323	0.0678423	35.8327	0.71	1
LRRK2_RCKW	2111	2129	19	IKQCLKENPQERPTSAQVF			16	2216.15	WT APO	2	2221.44	0.04022	4.04879	0.04238	3.27265	0.000451	5.70252	0.0596901	35.6407	0.71	1
LRRK2_RCKW	2111	2129	19	IKQCLKENPQERPTSAQVF			16	2216.15	WT MLI-2	0	2217.36	0.038291	0	0	3.26712	0.015631	0	0	0	1	1
LRRK2_RCKW	2111	2129	19	IKQCLKENPQERPTSAQVF			16	2216.15	WT MLI-2	0.5	2221.1	0.059148	3.74408	0.070461	3.27439	0.004957	4.80011	0.0903346	30.0007	0.78	1
LRRK2_RCKW	2111	2129	19	IKQCLKENPQERPTSAQVF			16	2216.15	WT MLI-2	1	2221.31	0.112904	3.95185	0.11922	3.27446	0.004808	5.56598	0.167915	34.7874	0.71	1
LRRK2_RCKW	2111	2129	19	IKQCLKENPQERPTSAQVF			16	2216.15	WT MLI-2	2	2221.32	0.03971	3.9602	0.055164	3.26985	0.000482	5.57775	0.0776958	34.8609	0.71	1
LRRK2_RCKW	2111	2130	20	IKQCLKENPQERPTSAQVFD			17	2331.18	WT APO	0	2332.42	0.017922	0	0	3.18527	0.004112	0	0	0	1	1
LRRK2_RCKW	2111	2130	20	IKQCLKENPQERPTSAQVFD			17	2331.18	WT APO	0.5	2336.15	0.074225	3.72724	0.076358	3.18321	0.007428	4.77852	0.0978949	28.1089	0.78	1
LRRK2_RCKW	2111	2130	20	IKQCLKENPQERPTSAQVFD			17	2331.18	WT APO	1	2336.29	0.051497	3.86402	0.054527	3.18508	0.000291	5.44229	0.0767986	32.0135	0.71	1
LRRK2_RCKW	2111	2130	20	IKQCLKENPQERPTSAQVFD			17	2331.18	WT APO	2	2336.36	0.096632	3.94064	0.09828	3.19237	0.002497	5.5502	0.138423	32.6482	0.71	1
LRRK2_RCKW	2111	2130	20	IKQCLKENPQERPTSAQVFD			17	2331.18	WT MLI-2	0	2332.43	0.051545	0	0	3.19822	0.013698	0	0	0	1	1
LRRK2_RCKW	2111	2130	20	IKQCLKENPQERPTSAQVFD			17	2331.18	WT MLI-2	0.5	2336.31	0.052543	3.87464	0.073605	3.19608	0.002982	4.96749	0.0943654	29.2205	0.78	1
LRRK2_RCKW	2111	2130	20	IKQCLKENPQERPTSAQVFD			17	2331.18	WT MLI-2	1	2336.36	0.134094	3.93039	0.143659	3.19854	0.004999	5.53577	0.202337	32.5633	0.71	1
LRRK2_RCKW	2111	2130	20	IKQCLKENPQERPTSAQVFD			17	2331.18	WT MLI-2	2	2336.32	0.094353	3.88692	0.107514	3.18921	0.001411	5.47453	0.151428	32.2031	0.71	1
LRRK2_RCKW	2116	2128	13	KENPQERPTSAQV			10	1483.75	WT APO	0	1484.47	0.012208	0	0	2.41424	0.011521	0	0	0	1	1
LRRK2_RCKW	2116	2128	13	KENPQERPTSAQV			10	1483.75	WT APO	0.5	1487.51	0.035961	3.03605	0.037977	2.41844	0.007017	3.89237	0.0486885	38.9237	0.78	1
LRRK2_RCKW	2116	2128	13	KENPQERPTSAQV			10	1483.75	WT APO	1	1487.77	0.006718	3.3011	0.013934	2.42761	0.002166	4.64944	0.0196254	46.4944	0.71	1
LRRK2_RCKW	2116	2128	13	KENPQERPTSAQV			10	1483.75	WT APO	2	1487.85	0.046645	3.37415	0.048216	2.41916	0.009916	4.75232	0.0679099	47.5232	0.71	1
LRRK2_RCKW	2116	2128	13	KENPQERPTSAQV			10	1483.75	WT MLI-2	0	1484.47	0.023791	0	0	2.38604	0.036169	0	0	0	1	1
LRRK2_RCKW	2116	2128	13	KENPQERPTSAQV			10	1483.75	WT MLI-2	0.5	1487.35	0.043358	2.87552	0.049457	2.39507	0.045397	3.68656	0.0634064	36.8656	0.78	1
LRRK2_RCKW	2116	2128	13	KENPQERPTSAQV			10	1483.75	WT MLI-2	1	1487.66	0.074968	3.19125	0.078653	2.32772	0.093259	4.49472	0.110779	44.9472	0.71	1
LRRK2_RCKW	2116	2128	13	KENPQERPTSAQV			10	1483.75	WT MLI-2	2	1487.63	0.031686	3.16204	0.039623	2.4012	0.014991	4.45358	0.055807	44.5358	0.71	1
LRRK2_RCKW	2116	2129	14	KENPQERPTSAQVF			11	1630.82	WT APO	0	1631.64	0.010274	0	0	3.26866	0.006883	0	0	0	1	1
LRRK2_RCKW	2116	2129	14	KENPQERPTSAQVF			11	1630.82	WT APO	0.5	1634.62	0.024478	2.98774	0.026547	3.26358	0.004591	3.83043	0.0340346	34.8221	0.78	1
LRRK2_RCKW	2116	2129	14	KENPQERPTSAQVF			11	1630.82	WT APO	1	1634.82	0.010407	3.18783	0.014624	3.26458	0.000829	4.4899	0.0205972	40.8173	0.71	1
LRRK2_RCKW	2116	2129	14	KENPQERPTSAQVF			11	1630.82	WT APO	2	1634.94	0.025412	3.29993	0.02741	3.26932	0.004511	4.64779	0.0386056	42.2526	0.71	1
LRRK2_RCKW	2116	2129	14	KENPQERPTSAQVF			11	1630.82	WT MLI-2	0	1631.64	0.017381	0	0	3.2802	0.014975	0	0	0	1	1
LRRK2_RCKW	2116	2129	14	KENPQERPTSAQVF			11	1630.82	WT MLI-2	0.5	1634.51	0.04883	2.86655	0.051831	3.28217	0.002866	3.67507	0.06645	33.4097	0.78	1
LRRK2_RCKW	2116	2129	14	KENPQERPTSAQVF			11	1630.82	WT MLI-2	1	1634.75	0.084952	3.10896	0.086712	3.28279	0.00384	4.37881	0.12213	39.8074	0.71	1
LRRK2_RCKW	2116	2129	14	KENPQERPTSAQVF			11	1630.82	WT MLI-2	2	1634.76	0.050692	3.12197	0.053589	3.27258	0.001198	4.39714	0.0754775	39.974	0.71	1
LRRK2_RCKW	2116	2132	17	KENPQERPTSAQVFDIL			14	1972.01	WT APO	0	1972.99	0.101996	0	0	4.36219	0.005401	0	0	0	1	1
LRRK2_RCKW	2116	2132	17	KENPQERPTSAQVFDIL			14	1972.01	WT APO	0.5	1976.02	0.032605	3.02359	0.107081	4.38287	0.007737	3.87639	0.137283	27.6885	0.78	1
LRRK2_RCKW	2116	2132	17	KENPQERPTSAQVFDIL			14	1972.01	WT APO	1	1976.14	0.137787	3.14342	0.171431	4.38895	0.003364	4.42735	0.241452	31.6239	0.71	1
LRRK2_RCKW	2116	2132	17	KENPQERPTSAQVFDIL			14	1972.01	WT APO	2	1976.28	0.081002	3.28679	0.130248	4.39883	0.003584	4.62928	0.183448	33.0663	0.71	1
LRRK2_RCKW	2116	2132	17	KENPQERPTSAQVFDIL			14	1972.01	WT MLI-2	0	1973.05	0.043028	0	0	4.34307	0.01471	0	0	0	1	1
LRRK2_RCKW	2116	2132	17	KENPQERPTSAQVFDIL			14	1972.01	WT MLI-2	0.5	1975.93	0.124838	2.8795	0.132045	4.34332	0.003847	3.69166	0.169288	26.369	0.78	1
LRRK2_RCKW	2116	2132	17	KENPQERPTSAQVFDIL			14	1972.01	WT MLI-2	1	1976.23	0.090113	3.1846	0.099858	4.35434	0.009806	4.48535	0.140645	32.0382	0.71	1
LRRK2_RCKW	2116	2132	17	KENPQERPTSAQVFDIL			14	1972.01	WT MLI-2	2	1976.18	0.071724	3.13278	0.08364	4.37457	0.006955	4.41236	0.117803	31.5169	0.71	1
LRRK2_RCKW	2130	2136	7	DILNSAE			6	761.368	WT APO	0	761.623	0.03829	0	0	3.67927	0.001511	0	0	0	1	1
LRRK2_RCKW	2130	2136	7	DILNSAE			6	761.368	WT APO	0.5	763.474	0.02364	1.85136	0.045	3.67868	0.003342	2.37354	0.0576923	39.559	0.78	1
LRRK2_RCKW	2130	2136	7	DILNSAE			6	761.368	WT APO	1	763.437	0.018612	1.81448	0.042574	3.68081	0.00115	2.5556	0.0599634	42.5934	0.71	1
LRRK2_RCKW	2130	2136	7	DILNSAE			6	761.368	WT APO	2	763.421	0.042176	1.79842	0.056964	3.68081	0.000954	2.53299	0.080231	42.2165	0.71	1
LRRK2_RCKW	2130	2136	7	DILNSAE			6	761.368	WT MLI-2	0	761.532	0.085593	0	0	3.68982	0.003591	0	0	0	1	1
LRRK2_RCKW	2130	2136	7	DILNSAE			6	761.368	WT MLI-2	0.5	763.383	0.014701	1.85145	0.086847	3.68656	0.001303	2.37365	0.111342	39.5608	0.78	1
LRRK2_RCKW	2130	2136	7	DILNSAE			6	761.368	WT MLI-2	1	763.371	0.034801	1.83861	0.092398	3.68584	0.003041	2.58959	0.130138	43.1599	0.71	1
LRRK2_RCKW	2130	2136	7	DILNSAE			6	761.368	WT MLI-2	2	763.361	0.049425	1.82889	0.098839	3.6843	0.000523	2.5759	0.13921	42.9316	0.71	1
LRRK2_RCKW	2130	2162	33	DILNSAELVCLTRRILLPKNVIVECMVATHHNS	Oxidation M (26)		31	3717.96	WT APO	0	3719.89	0.033128	0	0	4.61656	0.004559	0	0	0	1	1
LRRK2_RCKW	2130	2162	33	DILNSAELVCLTRRILLPKNVIVECMVATHHNS	Oxidation M (26)		31	3717.96	WT APO	0.5	3726.32	0.097873	6.427	0.103327	4.6442	0.002346	8.23975	0.132471	26.5798	0.78	1
LRRK2_RCKW	2130	2162	33	DILNSAELVCLTRRILLPKNVIVECMVATHHNS	Oxidation M (26)		31	3717.96	WT APO	1	3726.82	0.025141	6.92674	0.041587	4.64513	0.004969	9.75597	0.0585732	31.4709	0.71	1
LRRK2_RCKW	2130	2162	33	DILNSAELVCLTRRILLPKNVIVECMVATHHNS	Oxidation M (26)		31	3717.96	WT APO	2	3727.18	0.180499	7.29143	0.183513	4.66184	0.006691	10.2696	0.258469	33.1278	0.71	1
LRRK2_RCKW	2130	2162	33	DILNSAELVCLTRRILLPKNVIVECMVATHHNS	Oxidation M (26)		31	3717.96	WT MLI-2	0	3719.95	0.016982	0	0	4.576	0.00704	0	0	0	1	1
LRRK2_RCKW	2130	2162	33	DILNSAELVCLTRRILLPKNVIVECMVATHHNS	Oxidation M (26)		31	3717.96	WT MLI-2	0.5	3726.82	0.13761	6.86599	0.138654	4.57255	0.009202	8.80255	0.177762	28.3953	0.78	1
LRRK2_RCKW	2130	2162	33	DILNSAELVCLTRRILLPKNVIVECMVATHHNS	Oxidation M (26)		31	3717.96	WT MLI-2	1	3727.27	0.369421	7.31604	0.369811	4.58518	0.010175	10.3043	0.520861	33.2396	0.71	1
LRRK2_RCKW	2130	2162	33	DILNSAELVCLTRRILLPKNVIVECMVATHHNS	Oxidation M (26)		31	3717.96	WT MLI-2	2	3728.07	0.346148	8.11766	0.346565	4.60676	0.004604	11.4333	0.48812	36.8817	0.71	1
LRRK2_RCKW	2156	2181	26	VATHHNSRNASIWLGCGHTDRGQLSF			25	2864.38	WT APO	0	2866.03	0.096137	0	0	3.80364	0.004476	0	0	0	1	1
LRRK2_RCKW	2156	2181	26	VATHHNSRNASIWLGCGHTDRGQLSF			25	2864.38	WT APO	0.5	2869.06	0.089579	3.02641	0.131403	3.80735	0.00321	3.88001	0.168465	15.52	0.78	1
LRRK2_RCKW	2156	2181	26	VATHHNSRNASIWLGCGHTDRGQLSF			25	2864.38	WT APO	1	2869.7	0.073472	3.67012	0.120998	3.81375	0.006144	5.16918	0.17042	20.6767	0.71	1
LRRK2_RCKW	2156	2181	26	VATHHNSRNASIWLGCGHTDRGQLSF			25	2864.38	WT APO	2	2870.02	0.132158	3.98593	0.163426	3.81934	0.005392	5.61398	0.230177	22.4559	0.71	1
LRRK2_RCKW	2156	2181	26	VATHHNSRNASIWLGCGHTDRGQLSF			25	2864.38	WT MLI-2	0	2865.97	0.037321	0	0	3.78263	0.013994	0	0	0	1	1
LRRK2_RCKW	2156	2181	26	VATHHNSRNASIWLGCGHTDRGQLSF			25	2864.38	WT MLI-2	0.5	2869.48	0.08688	3.50529	0.094557	3.80312	0.003656	4.49396	0.121227	17.9758	0.78	1
LRRK2_RCKW	2156	2181	26	VATHHNSRNASIWLGCGHTDRGQLSF			25	2864.38	WT MLI-2	1	2869.65	0.10367	3.68035	0.110184	3.80773	0.001975	5.1836	0.155189	20.7344	0.71	1
LRRK2_RCKW	2156	2181	26	VATHHNSRNASIWLGCGHTDRGQLSF			25	2864.38	WT MLI-2	2	2869.91	0.273542	3.93687	0.276076	3.80466	0.000564	5.54489	0.388839	22.1795	0.71	1
LRRK2_RCKW	2164	2183	20	NASIWLGCGHTDRGQLSFLD			19	2190.04	WT APO	0	2191.2	0.028146	0	0	4.44572	0.008133	0	0	0	1	1
LRRK2_RCKW	2164	2183	20	NASIWLGCGHTDRGQLSFLD			19	2190.04	WT APO	0.5	2197.23	0.077151	6.03098	0.082125	4.46912	0.011834	7.73202	0.105288	40.6949	0.78	1
LRRK2_RCKW	2164	2183	20	NASIWLGCGHTDRGQLSFLD			19	2190.04	WT APO	1	2197.55	0.152872	6.35006	0.155442	4.47377	0.005332	8.94374	0.218932	47.0723	0.71	1
LRRK2_RCKW	2164	2183	20	NASIWLGCGHTDRGQLSFLD			19	2190.04	WT APO	2	2197.84	0.398038	6.64292	0.399032	4.47843	0.007099	9.35622	0.562017	49.2433	0.71	1
LRRK2_RCKW	2164	2183	20	NASIWLGCGHTDRGQLSFLD			19	2190.04	WT MLI-2	0	2191.19	0.005413	0	0	4.42159	0.00734	0	0	0	1	1
LRRK2_RCKW	2164	2183	20	NASIWLGCGHTDRGQLSFLD			19	2190.04	WT MLI-2	0.5	2195.88	0.109174	4.688	0.109308	4.41424	0.005572	6.01026	0.140138	31.6329	0.78	1
LRRK2_RCKW	2164	2183	20	NASIWLGCGHTDRGQLSFLD			19	2190.04	WT MLI-2	1	2196.48	0.065401	5.28761	0.065624	4.42552	0.006661	7.44733	0.0924282	39.1965	0.71	1
LRRK2_RCKW	2164	2183	20	NASIWLGCGHTDRGQLSFLD			19	2190.04	WT MLI-2	2	2196.57	0.037382	5.38172	0.037772	4.4464	0.006867	7.57989	0.0532	39.8941	0.71	1
LRRK2_RCKW	2167	2181	15	IWLGCGHTDRGQLSF			14	1689.82	WT APO	0	1690.75	0.04316	0	0	4.26048	0.008403	0	0	0	1	1
LRRK2_RCKW	2167	2181	15	IWLGCGHTDRGQLSF			14	1689.82	WT APO	0.5	1692.01	0.095322	1.25924	0.104638	4.27675	0.004888	1.61441	0.134151	11.5315	0.78	1
LRRK2_RCKW	2167	2181	15	IWLGCGHTDRGQLSF			14	1689.82	WT APO	1	1692.29	0.044588	1.54029	0.062056	4.28238	0.00172	2.16942	0.0874028	15.4959	0.71	1
LRRK2_RCKW	2167	2181	15	IWLGCGHTDRGQLSF			14	1689.82	WT APO	2	1692.53	0.105889	1.78024	0.114347	4.2968	0.002342	2.50738	0.161052	17.9099	0.71	1
LRRK2_RCKW	2167	2181	15	IWLGCGHTDRGQLSF			14	1689.82	WT MLI-2	0	1690.78	0.036422	0	0	4.23166	0.014816	0	0	0	1	1
LRRK2_RCKW	2167	2181	15	IWLGCGHTDRGQLSF			14	1689.82	WT MLI-2	0.5	1691.92	0.078406	1.14006	0.086453	4.23931	0.005269	1.46161	0.110837	10.4401	0.78	1
LRRK2_RCKW	2167	2181	15	IWLGCGHTDRGQLSF			14	1689.82	WT MLI-2	1	1692.05	0.043308	1.26522	0.056588	4.25035	0.007298	1.782	0.0797014	12.7286	0.71	1
LRRK2_RCKW	2167	2181	15	IWLGCGHTDRGQLSF			14	1689.82	WT MLI-2	2	1692.34	0.075195	1.55354	0.083551	4.27023	0.007165	2.18808	0.117677	15.6292	0.71	1
LRRK2_RCKW	2194	2202	9	VADSRILCL			8	989.545	WT APO	0	989.98	0.003719	0	0	4.29136	0.007355	0	0	0	1	1
LRRK2_RCKW	2194	2202	9	VADSRILCL			8	989.545	WT APO	0.5	991.049	0.041168	1.06906	0.041335	4.31206	0.006071	1.37059	0.0529936	17.1323	0.78	1
LRRK2_RCKW	2194	2202	9	VADSRILCL			8	989.545	WT APO	1	991.469	0.13554	1.48928	0.135591	4.3211	0.001565	2.09757	0.190973	26.2197	0.71	1
LRRK2_RCKW	2194	2202	9	VADSRILCL			8	989.545	WT APO	2	991.769	0.019765	1.78891	0.020112	4.32343	0.004116	2.51959	0.0283268	31.4948	0.71	1
LRRK2_RCKW	2194	2202	9	VADSRILCL			8	989.545	WT MLI-2	0	989.982	0.004656	0	0	4.27335	0.01212	0	0	0	1	1
LRRK2_RCKW	2194	2202	9	VADSRILCL			8	989.545	WT MLI-2	0.5	990.971	0.013786	0.988492	0.014551	4.28265	0.000659	1.2673	0.0186551	15.8412	0.78	1
LRRK2_RCKW	2194	2202	9	VADSRILCL			8	989.545	WT MLI-2	1	991.505	0.117054	1.52262	0.117147	4.28869	0.006938	2.14454	0.164996	26.8067	0.71	1
LRRK2_RCKW	2194	2202	9	VADSRILCL			8	989.545	WT MLI-2	2	991.57	0.119827	1.58828	0.119918	4.30747	0.007368	2.23701	0.168899	27.9626	0.71	1
LRRK2_RCKW	2203	2215	13	ALVHLPVEKESWI			11	1520.85	WT APO	0	1521.64	0.058132	0	0	4.21051	0.009254	0	0	0	1	1
LRRK2_RCKW	2203	2215	13	ALVHLPVEKESWI			11	1520.85	WT APO	0.5	1525.24	0.101038	3.59862	0.116568	4.22372	0.006649	4.61361	0.149446	41.9419	0.78	1
LRRK2_RCKW	2203	2215	13	ALVHLPVEKESWI			11	1520.85	WT APO	1	1525.3	0.106158	3.66335	0.121032	4.23359	0.007451	5.15965	0.170468	46.9059	0.71	1
LRRK2_RCKW	2203	2215	13	ALVHLPVEKESWI			11	1520.85	WT APO	2	1525.47	0.214132	3.83149	0.221882	4.24155	0.001935	5.39647	0.31251	49.0588	0.71	1
LRRK2_RCKW	2203	2215	13	ALVHLPVEKESWI			11	1520.85	WT MLI-2	0	1521.55	0.019346	0	0	4.18445	0.01409	0	0	0	1	1
LRRK2_RCKW	2203	2215	13	ALVHLPVEKESWI			11	1520.85	WT MLI-2	0.5	1525.09	0.044509	3.54263	0.048531	4.18671	0.005643	4.54183	0.0622192	41.2894	0.78	1
LRRK2_RCKW	2203	2215	13	ALVHLPVEKESWI			11	1520.85	WT MLI-2	1	1525.27	0.095037	3.71998	0.096986	4.19979	0.007805	5.2394	0.1366	47.6309	0.71	1
LRRK2_RCKW	2203	2215	13	ALVHLPVEKESWI			11	1520.85	WT MLI-2	2	1525.38	0.039854	3.83259	0.044302	4.22429	0.004617	5.39802	0.0623972	49.0729	0.71	1
LRRK2_RCKW	2210	2239	30	EKESWIVSGTQSGTLLVINTEDGKKRHTLE			29	3355.75	WT APO	0	3357.76	0.091874	0	0	4.03429	0.002026	0	0	0	1	1
LRRK2_RCKW	2210	2239	30	EKESWIVSGTQSGTLLVINTEDGKKRHTLE			29	3355.75	WT APO	0.5	3368.66	0.170558	10.9009	0.193729	4.04539	0.004631	13.9755	0.248371	48.1914	0.78	1
LRRK2_RCKW	2210	2239	30	EKESWIVSGTQSGTLLVINTEDGKKRHTLE			29	3355.75	WT APO	1	3369.16	0.100197	11.3977	0.135943	4.04962	0.006297	16.0531	0.191469	55.3556	0.71	1
LRRK2_RCKW	2210	2239	30	EKESWIVSGTQSGTLLVINTEDGKKRHTLE			29	3355.75	WT APO	2	3369.13	0.398577	11.3754	0.409028	4.05847	0.003088	16.0216	0.576096	55.247	0.71	1
LRRK2_RCKW	2210	2239	30	EKESWIVSGTQSGTLLVINTEDGKKRHTLE			29	3355.75	WT MLI-2	0	3357.7	0.051857	0	0	4.03269	0.010125	0	0	0	1	1
LRRK2_RCKW	2210	2239	30	EKESWIVSGTQSGTLLVINTEDGKKRHTLE			29	3355.75	WT MLI-2	0.5	3368.15	0.360712	10.4465	0.36442	4.02361	0.00604	13.3929	0.467205	46.1825	0.78	1
LRRK2_RCKW	2210	2239	30	EKESWIVSGTQSGTLLVINTEDGKKRHTLE			29	3355.75	WT MLI-2	1	3368.5	0.315571	10.7982	0.319803	4.02753	0.008712	15.2087	0.450427	52.4438	0.71	1
[truncated: 257 more rows]

## Sheet: cluster
Protein	Start	End	Sequence	Modification	Fragment	MaxUptake	MHP	State	Exposure	File	z	RT	Inten	Center
LRRK2_RCKW	1331	1365	PYNRMKLMIVGNTGSGKTTLLQQLMKTKKSDLGMQ	Oxidation M (25)		33	3927.07	WT APO	0	120717_11	6	5.80229	244932	655.702
LRRK2_RCKW	1331	1365	PYNRMKLMIVGNTGSGKTTLLQQLMKTKKSDLGMQ	Oxidation M (25)		33	3927.07	WT APO	0	120717_7	6	5.75268	236242	655.704
LRRK2_RCKW	1331	1365	PYNRMKLMIVGNTGSGKTTLLQQLMKTKKSDLGMQ	Oxidation M (25)		33	3927.07	WT APO	0	120717_9	6	5.7703	246723	655.75
LRRK2_RCKW	1331	1365	PYNRMKLMIVGNTGSGKTTLLQQLMKTKKSDLGMQ	Oxidation M (25)		33	3927.07	WT APO	0.5	120717_13	6	5.83671	132691	656.908
LRRK2_RCKW	1331	1365	PYNRMKLMIVGNTGSGKTTLLQQLMKTKKSDLGMQ	Oxidation M (25)		33	3927.07	WT APO	0.5	120717_15	6	5.8204	140065	656.749
LRRK2_RCKW	1331	1365	PYNRMKLMIVGNTGSGKTTLLQQLMKTKKSDLGMQ	Oxidation M (25)		33	3927.07	WT APO	0.5	120717_17	6	5.82475	140242	656.888
LRRK2_RCKW	1331	1365	PYNRMKLMIVGNTGSGKTTLLQQLMKTKKSDLGMQ	Oxidation M (25)		33	3927.07	WT APO	1	120717_19	6	5.77984	103757	656.804
LRRK2_RCKW	1331	1365	PYNRMKLMIVGNTGSGKTTLLQQLMKTKKSDLGMQ	Oxidation M (25)		33	3927.07	WT APO	1	120717_21	6	5.79284	157948	656.9
LRRK2_RCKW	1331	1365	PYNRMKLMIVGNTGSGKTTLLQQLMKTKKSDLGMQ	Oxidation M (25)		33	3927.07	WT APO	1	120717_23	6	5.84946	133289	656.984
LRRK2_RCKW	1331	1365	PYNRMKLMIVGNTGSGKTTLLQQLMKTKKSDLGMQ	Oxidation M (25)		33	3927.07	WT APO	2	120717_25	6	5.81264	130123	657.019
LRRK2_RCKW	1331	1365	PYNRMKLMIVGNTGSGKTTLLQQLMKTKKSDLGMQ	Oxidation M (25)		33	3927.07	WT APO	2	120717_27	6	5.85634	108745	656.952
LRRK2_RCKW	1331	1365	PYNRMKLMIVGNTGSGKTTLLQQLMKTKKSDLGMQ	Oxidation M (25)		33	3927.07	WT APO	2	120717_29	6	5.84677	143152	656.927
LRRK2_RCKW	1331	1365	PYNRMKLMIVGNTGSGKTTLLQQLMKTKKSDLGMQ	Oxidation M (25)		33	3927.07	WT MLI-2	0	120817_1	6	5.72299	219048	655.734
LRRK2_RCKW	1331	1365	PYNRMKLMIVGNTGSGKTTLLQQLMKTKKSDLGMQ	Oxidation M (25)		33	3927.07	WT MLI-2	0	120817_3	6	5.68979	35962	655.705
LRRK2_RCKW	1331	1365	PYNRMKLMIVGNTGSGKTTLLQQLMKTKKSDLGMQ	Oxidation M (25)		33	3927.07	WT MLI-2	0.5	120817_11	6	5.69804	118155	656.681
LRRK2_RCKW	1331	1365	PYNRMKLMIVGNTGSGKTTLLQQLMKTKKSDLGMQ	Oxidation M (25)		33	3927.07	WT MLI-2	0.5	120817_7	6	5.68785	112732	656.718
LRRK2_RCKW	1331	1365	PYNRMKLMIVGNTGSGKTTLLQQLMKTKKSDLGMQ	Oxidation M (25)		33	3927.07	WT MLI-2	0.5	120817_9	6	5.71406	133794	656.629
LRRK2_RCKW	1331	1365	PYNRMKLMIVGNTGSGKTTLLQQLMKTKKSDLGMQ	Oxidation M (25)		33	3927.07	WT MLI-2	1	120817_13	6	5.70359	121819	656.741
LRRK2_RCKW	1331	1365	PYNRMKLMIVGNTGSGKTTLLQQLMKTKKSDLGMQ	Oxidation M (25)		33	3927.07	WT MLI-2	1	120817_15	6	5.71671	144923	656.741
LRRK2_RCKW	1331	1365	PYNRMKLMIVGNTGSGKTTLLQQLMKTKKSDLGMQ	Oxidation M (25)		33	3927.07	WT MLI-2	1	120817_17	6	5.7261	95934	656.714
LRRK2_RCKW	1331	1365	PYNRMKLMIVGNTGSGKTTLLQQLMKTKKSDLGMQ	Oxidation M (25)		33	3927.07	WT MLI-2	2	120817_19	6	5.74304	149338	656.889
LRRK2_RCKW	1331	1365	PYNRMKLMIVGNTGSGKTTLLQQLMKTKKSDLGMQ	Oxidation M (25)		33	3927.07	WT MLI-2	2	120817_21	6	5.75787	122061	656.869
LRRK2_RCKW	1331	1365	PYNRMKLMIVGNTGSGKTTLLQQLMKTKKSDLGMQ	Oxidation M (25)		33	3927.07	WT MLI-2	2	120817_23	6	5.77624	135918	656.788
LRRK2_RCKW	1332	1356	YNRMKLMIVGNTGSGKTTLLQQLMK			24	2825.52	WT APO	0	120717_11	4	3.55582	184507	707.584
LRRK2_RCKW	1332	1356	YNRMKLMIVGNTGSGKTTLLQQLMK			24	2825.52	WT APO	0	120717_7	4	3.56425	133133	707.566
LRRK2_RCKW	1332	1356	YNRMKLMIVGNTGSGKTTLLQQLMK			24	2825.52	WT APO	0	120717_9	4	3.5546	150566	707.575
LRRK2_RCKW	1332	1356	YNRMKLMIVGNTGSGKTTLLQQLMK			24	2825.52	WT APO	0.5	120717_13	4	3.55788	104780	709.143
LRRK2_RCKW	1332	1356	YNRMKLMIVGNTGSGKTTLLQQLMK			24	2825.52	WT APO	0.5	120717_15	4	3.56204	106587	709.134
LRRK2_RCKW	1332	1356	YNRMKLMIVGNTGSGKTTLLQQLMK			24	2825.52	WT APO	0.5	120717_17	4	3.56668	92242	709.113
LRRK2_RCKW	1332	1356	YNRMKLMIVGNTGSGKTTLLQQLMK			24	2825.52	WT APO	1	120717_19	4	3.55376	102380	709.313
LRRK2_RCKW	1332	1356	YNRMKLMIVGNTGSGKTTLLQQLMK			24	2825.52	WT APO	1	120717_21	4	3.56334	133293	709.273
LRRK2_RCKW	1332	1356	YNRMKLMIVGNTGSGKTTLLQQLMK			24	2825.52	WT APO	1	120717_23	4	3.56605	115200	709.249
LRRK2_RCKW	1332	1356	YNRMKLMIVGNTGSGKTTLLQQLMK			24	2825.52	WT APO	2	120717_25	4	3.57013	90443	709.356
LRRK2_RCKW	1332	1356	YNRMKLMIVGNTGSGKTTLLQQLMK			24	2825.52	WT APO	2	120717_27	4	3.56806	72402	709.239
LRRK2_RCKW	1332	1356	YNRMKLMIVGNTGSGKTTLLQQLMK			24	2825.52	WT APO	2	120717_29	4	3.55702	108129	709.429
LRRK2_RCKW	1332	1356	YNRMKLMIVGNTGSGKTTLLQQLMK			24	2825.52	WT MLI-2	0	120817_1	4	3.57116	151197	707.56
LRRK2_RCKW	1332	1356	YNRMKLMIVGNTGSGKTTLLQQLMK			24	2825.52	WT MLI-2	0	120817_3	4	3.53808	49351	707.504
LRRK2_RCKW	1332	1356	YNRMKLMIVGNTGSGKTTLLQQLMK			24	2825.52	WT MLI-2	0	120817_5	4	3.53581	28548	707.519
LRRK2_RCKW	1332	1356	YNRMKLMIVGNTGSGKTTLLQQLMK			24	2825.52	WT MLI-2	0.5	120817_11	4	3.56605	73991	709.063
LRRK2_RCKW	1332	1356	YNRMKLMIVGNTGSGKTTLLQQLMK			24	2825.52	WT MLI-2	0.5	120817_7	4	3.57747	114422	708.988
LRRK2_RCKW	1332	1356	YNRMKLMIVGNTGSGKTTLLQQLMK			24	2825.52	WT MLI-2	0.5	120817_9	4	3.56868	100262	708.822
LRRK2_RCKW	1332	1356	YNRMKLMIVGNTGSGKTTLLQQLMK			24	2825.52	WT MLI-2	1	120817_13	4	3.56695	74490	709.402
LRRK2_RCKW	1332	1356	YNRMKLMIVGNTGSGKTTLLQQLMK			24	2825.52	WT MLI-2	1	120817_15	4	3.56809	84547	709.08
LRRK2_RCKW	1332	1356	YNRMKLMIVGNTGSGKTTLLQQLMK			24	2825.52	WT MLI-2	1	120817_17	4	3.56631	80526	709.07
LRRK2_RCKW	1332	1356	YNRMKLMIVGNTGSGKTTLLQQLMK			24	2825.52	WT MLI-2	2	120817_19	4	3.56697	108135	709.264
LRRK2_RCKW	1332	1356	YNRMKLMIVGNTGSGKTTLLQQLMK			24	2825.52	WT MLI-2	2	120817_21	4	3.56792	110787	709.246
LRRK2_RCKW	1332	1356	YNRMKLMIVGNTGSGKTTLLQQLMK			24	2825.52	WT MLI-2	2	120817_23	4	3.5655	116718	709.224
LRRK2_RCKW	1338	1350	MIVGNTGSGKTTL			12	1278.67	WT APO	0	120717_11	2	3.41288	12063682	640.302
LRRK2_RCKW	1338	1350	MIVGNTGSGKTTL			12	1278.67	WT APO	0	120717_7	2	3.4162	9593617	640.315
LRRK2_RCKW	1338	1350	MIVGNTGSGKTTL			12	1278.67	WT APO	0	120717_9	2	3.41404	11443094	640.293
LRRK2_RCKW	1338	1350	MIVGNTGSGKTTL			12	1278.67	WT APO	0.5	120717_13	2	3.41054	11174792	641.168
LRRK2_RCKW	1338	1350	MIVGNTGSGKTTL			12	1278.67	WT APO	0.5	120717_15	2	3.41834	10130486	641.185
LRRK2_RCKW	1338	1350	MIVGNTGSGKTTL			12	1278.67	WT APO	0.5	120717_17	2	3.41928	9437581	641.276
LRRK2_RCKW	1338	1350	MIVGNTGSGKTTL			12	1278.67	WT APO	1	120717_19	2	3.41431	10687899	641.212
LRRK2_RCKW	1338	1350	MIVGNTGSGKTTL			12	1278.67	WT APO	1	120717_21	2	3.42339	10525830	641.152
LRRK2_RCKW	1338	1350	MIVGNTGSGKTTL			12	1278.67	WT APO	1	120717_23	2	3.41525	10106645	641.158
LRRK2_RCKW	1338	1350	MIVGNTGSGKTTL			12	1278.67	WT APO	2	120717_25	2	3.42199	9890932	641.182
LRRK2_RCKW	1338	1350	MIVGNTGSGKTTL			12	1278.67	WT APO	2	120717_27	2	3.42328	8128032	641.258
LRRK2_RCKW	1338	1350	MIVGNTGSGKTTL			12	1278.67	WT APO	2	120717_29	2	3.41722	10963890	641.269
LRRK2_RCKW	1338	1350	MIVGNTGSGKTTL			12	1278.67	WT MLI-2	0	120817_1	2	3.43071	8332860	640.315
LRRK2_RCKW	1338	1350	MIVGNTGSGKTTL			12	1278.67	WT MLI-2	0	120817_3	2	3.41355	5574396	640.263
LRRK2_RCKW	1338	1350	MIVGNTGSGKTTL			12	1278.67	WT MLI-2	0	120817_5	2	3.40423	4312956	640.232
LRRK2_RCKW	1338	1350	MIVGNTGSGKTTL			12	1278.67	WT MLI-2	0.5	120817_11	2	3.42017	8541962	641.151
LRRK2_RCKW	1338	1350	MIVGNTGSGKTTL			12	1278.67	WT MLI-2	0.5	120817_7	2	3.42753	9419923	641.025
LRRK2_RCKW	1338	1350	MIVGNTGSGKTTL			12	1278.67	WT MLI-2	0.5	120817_9	2	3.42246	8647168	640.893
LRRK2_RCKW	1338	1350	MIVGNTGSGKTTL			12	1278.67	WT MLI-2	1	120817_13	2	3.41877	8969897	641.698
LRRK2_RCKW	1338	1350	MIVGNTGSGKTTL			12	1278.67	WT MLI-2	1	120817_15	2	3.42549	9168910	641.125
LRRK2_RCKW	1338	1350	MIVGNTGSGKTTL			12	1278.67	WT MLI-2	1	120817_17	2	3.42282	7156671	641.012
LRRK2_RCKW	1338	1350	MIVGNTGSGKTTL			12	1278.67	WT MLI-2	2	120817_19	2	3.418	9655363	641.233
LRRK2_RCKW	1338	1350	MIVGNTGSGKTTL			12	1278.67	WT MLI-2	2	120817_21	2	3.42208	10165388	641.081
LRRK2_RCKW	1338	1350	MIVGNTGSGKTTL			12	1278.67	WT MLI-2	2	120817_23	2	3.42406	9348952	641.082
LRRK2_RCKW	1338	1351	MIVGNTGSGKTTLL			13	1391.76	WT APO	0	120717_11	2	3.87656	3236513	696.771
LRRK2_RCKW	1338	1351	MIVGNTGSGKTTLL			13	1391.76	WT APO	0	120717_7	2	3.88528	3358533	696.761
LRRK2_RCKW	1338	1351	MIVGNTGSGKTTLL			13	1391.76	WT APO	0	120717_9	2	3.8778	3139272	696.779
LRRK2_RCKW	1338	1351	MIVGNTGSGKTTLL			13	1391.76	WT APO	0.5	120717_13	2	3.87922	2148047	697.677
LRRK2_RCKW	1338	1351	MIVGNTGSGKTTLL			13	1391.76	WT APO	0.5	120717_15	2	3.88535	2095315	697.701
LRRK2_RCKW	1338	1351	MIVGNTGSGKTTLL			13	1391.76	WT APO	0.5	120717_17	2	3.88988	1884723	697.763
LRRK2_RCKW	1338	1351	MIVGNTGSGKTTLL			13	1391.76	WT APO	1	120717_19	2	3.88523	2291174	697.738
LRRK2_RCKW	1338	1351	MIVGNTGSGKTTLL			13	1391.76	WT APO	1	120717_21	2	3.89085	2021472	697.645
LRRK2_RCKW	1338	1351	MIVGNTGSGKTTLL			13	1391.76	WT APO	1	120717_23	2	3.88719	2201131	697.701
LRRK2_RCKW	1338	1351	MIVGNTGSGKTTLL			13	1391.76	WT APO	2	120717_25	2	3.89204	1991866	697.668
LRRK2_RCKW	1338	1351	MIVGNTGSGKTTLL			13	1391.76	WT APO	2	120717_27	2	3.89525	1408339	697.756
LRRK2_RCKW	1338	1351	MIVGNTGSGKTTLL			13	1391.76	WT APO	2	120717_29	2	3.88851	2266897	697.767
LRRK2_RCKW	1338	1351	MIVGNTGSGKTTLL			13	1391.76	WT MLI-2	0	120817_1	2	3.88957	2554052	696.765
LRRK2_RCKW	1338	1351	MIVGNTGSGKTTLL			13	1391.76	WT MLI-2	0	120817_3	2	3.87162	1176458	696.752
LRRK2_RCKW	1338	1351	MIVGNTGSGKTTLL			13	1391.76	WT MLI-2	0	120817_5	2	3.8586	834541	696.76
LRRK2_RCKW	1338	1351	MIVGNTGSGKTTLL			13	1391.76	WT MLI-2	0.5	120817_11	2	3.88051	1391292	697.663
LRRK2_RCKW	1338	1351	MIVGNTGSGKTTLL			13	1391.76	WT MLI-2	0.5	120817_7	2	3.8847	1927656	697.536
LRRK2_RCKW	1338	1351	MIVGNTGSGKTTLL			13	1391.76	WT MLI-2	0.5	120817_9	2	3.87772	1834520	697.393
LRRK2_RCKW	1338	1351	MIVGNTGSGKTTLL			13	1391.76	WT MLI-2	1	120817_13	2	3.88455	1693000	698.228
LRRK2_RCKW	1338	1351	MIVGNTGSGKTTLL			13	1391.76	WT MLI-2	1	120817_15	2	3.89079	1939133	697.621
LRRK2_RCKW	1338	1351	MIVGNTGSGKTTLL			13	1391.76	WT MLI-2	1	120817_17	2	3.88959	1335439	697.528
LRRK2_RCKW	1338	1351	MIVGNTGSGKTTLL			13	1391.76	WT MLI-2	2	120817_19	2	3.88746	1793515	697.726
LRRK2_RCKW	1338	1351	MIVGNTGSGKTTLL			13	1391.76	WT MLI-2	2	120817_21	2	3.89318	2031810	697.578
LRRK2_RCKW	1338	1351	MIVGNTGSGKTTLL			13	1391.76	WT MLI-2	2	120817_23	2	3.88536	1879120	697.588
LRRK2_RCKW	1351	1368	LQQLMKTKKSDLGMQSAT			17	2008.06	WT APO	0	120717_11	3	3.07257	2589299	670.427
LRRK2_RCKW	1351	1368	LQQLMKTKKSDLGMQSAT			17	2008.06	WT APO	0	120717_7	3	3.08181	2060925	670.421
LRRK2_RCKW	1351	1368	LQQLMKTKKSDLGMQSAT			17	2008.06	WT APO	0	120717_9	3	3.07977	2454763	670.416
LRRK2_RCKW	1351	1368	LQQLMKTKKSDLGMQSAT			17	2008.06	WT APO	0.5	120717_13	3	3.06586	1430907	673.16
LRRK2_RCKW	1351	1368	LQQLMKTKKSDLGMQSAT			17	2008.06	WT APO	0.5	120717_15	3	3.07212	1377507	673.171
LRRK2_RCKW	1351	1368	LQQLMKTKKSDLGMQSAT			17	2008.06	WT APO	0.5	120717_17	3	3.07793	1390182	673.159
LRRK2_RCKW	1351	1368	LQQLMKTKKSDLGMQSAT			17	2008.06	WT APO	1	120717_19	3	3.08028	1643870	673.168
LRRK2_RCKW	1351	1368	LQQLMKTKKSDLGMQSAT			17	2008.06	WT APO	1	120717_21	3	3.07134	1316500	673.205
LRRK2_RCKW	1351	1368	LQQLMKTKKSDLGMQSAT			17	2008.06	WT APO	1	120717_23	3	3.08061	1606553	673.161
LRRK2_RCKW	1351	1368	LQQLMKTKKSDLGMQSAT			17	2008.06	WT APO	2	120717_25	3	3.0801	1598826	673.159
LRRK2_RCKW	1351	1368	LQQLMKTKKSDLGMQSAT			17	2008.06	WT APO	2	120717_27	3	3.07799	1145024	673.078
LRRK2_RCKW	1351	1368	LQQLMKTKKSDLGMQSAT			17	2008.06	WT APO	2	120717_29	3	3.07084	1577496	673.096
LRRK2_RCKW	1351	1368	LQQLMKTKKSDLGMQSAT			17	2008.06	WT MLI-2	0	120817_1	3	3.09863	1458550	670.424
LRRK2_RCKW	1351	1368	LQQLMKTKKSDLGMQSAT			17	2008.06	WT MLI-2	0	120817_3	3	3.07351	823573	670.42
LRRK2_RCKW	1351	1368	LQQLMKTKKSDLGMQSAT			17	2008.06	WT MLI-2	0	120817_5	3	3.07131	565087	670.412
LRRK2_RCKW	1351	1368	LQQLMKTKKSDLGMQSAT			17	2008.06	WT MLI-2	0.5	120817_11	3	3.08271	890497	673.181
LRRK2_RCKW	1351	1368	LQQLMKTKKSDLGMQSAT			17	2008.06	WT MLI-2	0.5	120817_7	3	3.08714	1109403	673.251
LRRK2_RCKW	1351	1368	LQQLMKTKKSDLGMQSAT			17	2008.06	WT MLI-2	0.5	120817_9	3	3.0555	1169128	673.198
LRRK2_RCKW	1351	1368	LQQLMKTKKSDLGMQSAT			17	2008.06	WT MLI-2	1	120817_13	3	3.07794	998731	673.123
LRRK2_RCKW	1351	1368	LQQLMKTKKSDLGMQSAT			17	2008.06	WT MLI-2	1	120817_15	3	3.0951	1148974	673.213
LRRK2_RCKW	1351	1368	LQQLMKTKKSDLGMQSAT			17	2008.06	WT MLI-2	1	120817_17	3	3.08396	698218	673.219
LRRK2_RCKW	1351	1368	LQQLMKTKKSDLGMQSAT			17	2008.06	WT MLI-2	2	120817_19	3	3.08441	1293610	673.072
LRRK2_RCKW	1351	1368	LQQLMKTKKSDLGMQSAT			17	2008.06	WT MLI-2	2	120817_21	3	3.07585	1426644	673.113
LRRK2_RCKW	1351	1368	LQQLMKTKKSDLGMQSAT			17	2008.06	WT MLI-2	2	120817_23	3	3.07818	1153234	673.075
LRRK2_RCKW	1351	1370	LQQLMKTKKSDLGMQSATVG			19	2164.15	WT APO	0	120717_11	3	3.19944	1319955	722.481
LRRK2_RCKW	1351	1370	LQQLMKTKKSDLGMQSATVG			19	2164.15	WT APO	0	120717_7	3	3.21428	1035111	722.473
LRRK2_RCKW	1351	1370	LQQLMKTKKSDLGMQSATVG			19	2164.15	WT APO	0	120717_9	3	3.20245	1239707	722.483
LRRK2_RCKW	1351	1370	LQQLMKTKKSDLGMQSATVG			19	2164.15	WT APO	0.5	120717_13	3	3.19067	684443	725.68
LRRK2_RCKW	1351	1370	LQQLMKTKKSDLGMQSATVG			19	2164.15	WT APO	0.5	120717_15	3	3.20122	609495	725.657
LRRK2_RCKW	1351	1370	LQQLMKTKKSDLGMQSATVG			19	2164.15	WT APO	0.5	120717_17	3	3.20947	620918	725.659
LRRK2_RCKW	1351	1370	LQQLMKTKKSDLGMQSATVG			19	2164.15	WT APO	1	120717_19	3	3.20024	710883	725.759
LRRK2_RCKW	1351	1370	LQQLMKTKKSDLGMQSATVG			19	2164.15	WT APO	1	120717_21	3	3.20083	614907	725.765
LRRK2_RCKW	1351	1370	LQQLMKTKKSDLGMQSATVG			19	2164.15	WT APO	1	120717_23	3	3.20121	718048	725.745
LRRK2_RCKW	1351	1370	LQQLMKTKKSDLGMQSATVG			19	2164.15	WT APO	2	120717_25	3	3.20929	726421	725.759
LRRK2_RCKW	1351	1370	LQQLMKTKKSDLGMQSATVG			19	2164.15	WT APO	2	120717_27	3	3.20977	488350	725.627
LRRK2_RCKW	1351	1370	LQQLMKTKKSDLGMQSATVG			19	2164.15	WT APO	2	120717_29	3	3.203	729226	725.695
LRRK2_RCKW	1351	1370	LQQLMKTKKSDLGMQSATVG			19	2164.15	WT MLI-2	0	120817_1	3	3.22288	803062	722.483
LRRK2_RCKW	1351	1370	LQQLMKTKKSDLGMQSATVG			19	2164.15	WT MLI-2	0	120817_3	3	3.19664	399632	722.471
LRRK2_RCKW	1351	1370	LQQLMKTKKSDLGMQSATVG			19	2164.15	WT MLI-2	0	120817_5	3	3.19185	332115	722.474
LRRK2_RCKW	1351	1370	LQQLMKTKKSDLGMQSATVG			19	2164.15	WT MLI-2	0.5	120817_11	3	3.20561	479139	725.711
LRRK2_RCKW	1351	1370	LQQLMKTKKSDLGMQSATVG			19	2164.15	WT MLI-2	0.5	120817_7	3	3.21519	547404	725.761
LRRK2_RCKW	1351	1370	LQQLMKTKKSDLGMQSATVG			19	2164.15	WT MLI-2	0.5	120817_9	3	3.20825	498229	725.765
LRRK2_RCKW	1351	1370	LQQLMKTKKSDLGMQSATVG			19	2164.15	WT MLI-2	1	120817_13	3	3.20842	526252	725.63
LRRK2_RCKW	1351	1370	LQQLMKTKKSDLGMQSATVG			19	2164.15	WT MLI-2	1	120817_15	3	3.21721	548257	725.805
LRRK2_RCKW	1351	1370	LQQLMKTKKSDLGMQSATVG			19	2164.15	WT MLI-2	1	120817_17	3	3.21079	387611	725.719
LRRK2_RCKW	1351	1370	LQQLMKTKKSDLGMQSATVG			19	2164.15	WT MLI-2	2	120817_19	3	3.20754	672840	725.648
LRRK2_RCKW	1351	1370	LQQLMKTKKSDLGMQSATVG			19	2164.15	WT MLI-2	2	120817_21	3	3.20467	687823	725.678
LRRK2_RCKW	1351	1370	LQQLMKTKKSDLGMQSATVG			19	2164.15	WT MLI-2	2	120817_23	3	3.20557	612319	725.628
LRRK2_RCKW	1351	1372	LQQLMKTKKSDLGMQSATVGID			21	2392.26	WT APO	0	120717_11	3	3.46956	1256812	798.544
LRRK2_RCKW	1351	1372	LQQLMKTKKSDLGMQSATVGID			21	2392.26	WT APO	0	120717_7	3	3.47756	1063245	798.551
LRRK2_RCKW	1351	1372	LQQLMKTKKSDLGMQSATVGID			21	2392.26	WT APO	0	120717_9	3	3.4691	1187299	798.56
LRRK2_RCKW	1351	1372	LQQLMKTKKSDLGMQSATVGID			21	2392.26	WT APO	0.5	120717_13	3	3.4711	693095	802.034
LRRK2_RCKW	1351	1372	LQQLMKTKKSDLGMQSATVGID			21	2392.26	WT APO	0.5	120717_15	3	3.47785	798933	801.925
LRRK2_RCKW	1351	1372	LQQLMKTKKSDLGMQSATVGID			21	2392.26	WT APO	0.5	120717_17	3	3.48136	622631	801.935
LRRK2_RCKW	1351	1372	LQQLMKTKKSDLGMQSATVGID			21	2392.26	WT APO	1	120717_19	3	3.47191	764612	802.061
LRRK2_RCKW	1351	1372	LQQLMKTKKSDLGMQSATVGID			21	2392.26	WT APO	1	120717_21	3	3.48037	800752	802.037
LRRK2_RCKW	1351	1372	LQQLMKTKKSDLGMQSATVGID			21	2392.26	WT APO	1	120717_23	3	3.48049	747483	802.029
LRRK2_RCKW	1351	1372	LQQLMKTKKSDLGMQSATVGID			21	2392.26	WT APO	2	120717_25	3	3.48541	706881	802.03
LRRK2_RCKW	1351	1372	LQQLMKTKKSDLGMQSATVGID			21	2392.26	WT APO	2	120717_27	3	3.48599	591415	801.953
LRRK2_RCKW	1351	1372	LQQLMKTKKSDLGMQSATVGID			21	2392.26	WT APO	2	120717_29	3	3.48491	919391	801.963
LRRK2_RCKW	1351	1372	LQQLMKTKKSDLGMQSATVGID			21	2392.26	WT MLI-2	0	120817_1	3	3.48689	826304	798.553
LRRK2_RCKW	1351	1372	LQQLMKTKKSDLGMQSATVGID			21	2392.26	WT MLI-2	0	120817_3	3	3.4604	728077	798.547
LRRK2_RCKW	1351	1372	LQQLMKTKKSDLGMQSATVGID			21	2392.26	WT MLI-2	0	120817_5	3	3.44207	509841	798.557
LRRK2_RCKW	1351	1372	LQQLMKTKKSDLGMQSATVGID			21	2392.26	WT MLI-2	0.5	120817_11	3	3.47249	492758	801.903
LRRK2_RCKW	1351	1372	LQQLMKTKKSDLGMQSATVGID			21	2392.26	WT MLI-2	0.5	120817_7	3	3.47684	590575	802
LRRK2_RCKW	1351	1372	LQQLMKTKKSDLGMQSATVGID			21	2392.26	WT MLI-2	0.5	120817_9	3	3.4765	548984	801.925
LRRK2_RCKW	1351	1372	LQQLMKTKKSDLGMQSATVGID			21	2392.26	WT MLI-2	1	120817_13	3	3.47221	516499	801.892
LRRK2_RCKW	1351	1372	LQQLMKTKKSDLGMQSATVGID			21	2392.26	WT MLI-2	1	120817_15	3	3.47368	545072	802.05
LRRK2_RCKW	1351	1372	LQQLMKTKKSDLGMQSATVGID			21	2392.26	WT MLI-2	1	120817_17	3	3.47927	491835	801.984
LRRK2_RCKW	1351	1372	LQQLMKTKKSDLGMQSATVGID			21	2392.26	WT MLI-2	2	120817_19	3	3.47455	643889	801.919
LRRK2_RCKW	1351	1372	LQQLMKTKKSDLGMQSATVGID			21	2392.26	WT MLI-2	2	120817_21	3	3.48549	616094	801.933
LRRK2_RCKW	1351	1372	LQQLMKTKKSDLGMQSATVGID			21	2392.26	WT MLI-2	2	120817_23	3	3.48089	703716	801.872
LRRK2_RCKW	1351	1379	LQQLMKTKKSDLGMQSATVGIDVKDWPIQ			27	3258.72	WT APO	0	120717_11	4	4.06445	677595	815.948
LRRK2_RCKW	1351	1379	LQQLMKTKKSDLGMQSATVGIDVKDWPIQ			27	3258.72	WT APO	0	120717_7	4	4.05765	724658	815.93
LRRK2_RCKW	1351	1379	LQQLMKTKKSDLGMQSATVGIDVKDWPIQ			27	3258.72	WT APO	0	120717_9	4	4.06129	781609	815.926
LRRK2_RCKW	1351	1379	LQQLMKTKKSDLGMQSATVGIDVKDWPIQ			27	3258.72	WT APO	0.5	120717_13	4	4.07012	357905	818.995
LRRK2_RCKW	1351	1379	LQQLMKTKKSDLGMQSATVGIDVKDWPIQ			27	3258.72	WT APO	0.5	120717_15	4	4.08063	428963	818.944
LRRK2_RCKW	1351	1379	LQQLMKTKKSDLGMQSATVGIDVKDWPIQ			27	3258.72	WT APO	0.5	120717_17	4	4.08473	384842	818.874
LRRK2_RCKW	1351	1379	LQQLMKTKKSDLGMQSATVGIDVKDWPIQ			27	3258.72	WT APO	1	120717_19	4	4.08024	441953	818.972
LRRK2_RCKW	1351	1379	LQQLMKTKKSDLGMQSATVGIDVKDWPIQ			27	3258.72	WT APO	1	120717_21	4	4.08799	389169	818.962
LRRK2_RCKW	1351	1379	LQQLMKTKKSDLGMQSATVGIDVKDWPIQ			27	3258.72	WT APO	1	120717_23	4	4.08172	404976	818.918
LRRK2_RCKW	1351	1379	LQQLMKTKKSDLGMQSATVGIDVKDWPIQ			27	3258.72	WT APO	2	120717_25	4	4.09195	369809	818.994
LRRK2_RCKW	1351	1379	LQQLMKTKKSDLGMQSATVGIDVKDWPIQ			27	3258.72	WT APO	2	120717_27	4	4.09343	251081	818.82
LRRK2_RCKW	1351	1379	LQQLMKTKKSDLGMQSATVGIDVKDWPIQ			27	3258.72	WT APO	2	120717_29	4	4.08962	500915	818.967
LRRK2_RCKW	1351	1379	LQQLMKTKKSDLGMQSATVGIDVKDWPIQ			27	3258.72	WT MLI-2	0	120817_1	4	4.06555	792634	815.944
LRRK2_RCKW	1351	1379	LQQLMKTKKSDLGMQSATVGIDVKDWPIQ			27	3258.72	WT MLI-2	0	120817_3	4	4.04314	260734	815.932
LRRK2_RCKW	1351	1379	LQQLMKTKKSDLGMQSATVGIDVKDWPIQ			27	3258.72	WT MLI-2	0	120817_5	4	4.02804	212940	815.948
LRRK2_RCKW	1351	1379	LQQLMKTKKSDLGMQSATVGIDVKDWPIQ			27	3258.72	WT MLI-2	0.5	120817_11	4	4.05443	278558	818.733
LRRK2_RCKW	1351	1379	LQQLMKTKKSDLGMQSATVGIDVKDWPIQ			27	3258.72	WT MLI-2	0.5	120817_7	4	4.05067	330153	818.916
LRRK2_RCKW	1351	1379	LQQLMKTKKSDLGMQSATVGIDVKDWPIQ			27	3258.72	WT MLI-2	0.5	120817_9	4	4.04174	315251	818.836
LRRK2_RCKW	1351	1379	LQQLMKTKKSDLGMQSATVGIDVKDWPIQ			27	3258.72	WT MLI-2	1	120817_13	4	4.04403	301420	818.811
LRRK2_RCKW	1351	1379	LQQLMKTKKSDLGMQSATVGIDVKDWPIQ			27	3258.72	WT MLI-2	1	120817_15	4	4.05078	321208	818.893
LRRK2_RCKW	1351	1379	LQQLMKTKKSDLGMQSATVGIDVKDWPIQ			27	3258.72	WT MLI-2	1	120817_17	4	4.06504	234374	818.807
LRRK2_RCKW	1351	1379	LQQLMKTKKSDLGMQSATVGIDVKDWPIQ			27	3258.72	WT MLI-2	2	120817_19	4	4.07696	309788	818.818
LRRK2_RCKW	1351	1379	LQQLMKTKKSDLGMQSATVGIDVKDWPIQ			27	3258.72	WT MLI-2	2	120817_21	4	4.07564	315895	818.827
LRRK2_RCKW	1351	1379	LQQLMKTKKSDLGMQSATVGIDVKDWPIQ			27	3258.72	WT MLI-2	2	120817_23	4	4.06903	344432	818.755
LRRK2_RCKW	1355	1372	MKTKKSDLGMQSATVGID			17	1909.97	WT APO	0	120717_11	3	3.20402	297535	637.607
LRRK2_RCKW	1355	1372	MKTKKSDLGMQSATVGID			17	1909.97	WT APO	0	120717_7	3	3.21963	267668	637.615
LRRK2_RCKW	1355	1372	MKTKKSDLGMQSATVGID			17	1909.97	WT APO	0	120717_9	3	3.20652	303086	637.596
LRRK2_RCKW	1355	1372	MKTKKSDLGMQSATVGID			17	1909.97	WT APO	0.5	120717_13	3	3.19083	202470	640.871
LRRK2_RCKW	1355	1372	MKTKKSDLGMQSATVGID			17	1909.97	WT APO	0.5	120717_15	3	3.19925	152266	640.837
LRRK2_RCKW	1355	1372	MKTKKSDLGMQSATVGID			17	1909.97	WT APO	0.5	120717_17	3	3.20782	153778	640.823
LRRK2_RCKW	1355	1372	MKTKKSDLGMQSATVGID			17	1909.97	WT APO	1	120717_19	3	3.20256	175227	640.866
LRRK2_RCKW	1355	1372	MKTKKSDLGMQSATVGID			17	1909.97	WT APO	1	120717_21	3	3.20388	157676	640.851
LRRK2_RCKW	1355	1372	MKTKKSDLGMQSATVGID			17	1909.97	WT APO	1	120717_23	3	3.20045	178527	640.8
LRRK2_RCKW	1355	1372	MKTKKSDLGMQSATVGID			17	1909.97	WT APO	2	120717_25	3	3.21387	173912	640.912
LRRK2_RCKW	1355	1372	MKTKKSDLGMQSATVGID			17	1909.97	WT APO	2	120717_27	3	3.21333	111691	640.728
LRRK2_RCKW	1355	1372	MKTKKSDLGMQSATVGID			17	1909.97	WT APO	2	120717_29	3	3.20295	166013	640.888
LRRK2_RCKW	1355	1372	MKTKKSDLGMQSATVGID			17	1909.97	WT MLI-2	0	120817_1	3	3.23132	263979	637.677
LRRK2_RCKW	1355	1372	MKTKKSDLGMQSATVGID			17	1909.97	WT MLI-2	0	120817_3	3	3.20501	137259	637.677
LRRK2_RCKW	1355	1372	MKTKKSDLGMQSATVGID			17	1909.97	WT MLI-2	0	120817_5	3	3.192	92471	637.665
LRRK2_RCKW	1355	1372	MKTKKSDLGMQSATVGID			17	1909.97	WT MLI-2	0.5	120817_11	3	3.21156	135065	640.918
LRRK2_RCKW	1355	1372	MKTKKSDLGMQSATVGID			17	1909.97	WT MLI-2	0.5	120817_7	3	3.21484	188035	640.876
LRRK2_RCKW	1355	1372	MKTKKSDLGMQSATVGID			17	1909.97	WT MLI-2	0.5	120817_9	3	3.21441	161246	640.865
LRRK2_RCKW	1355	1372	MKTKKSDLGMQSATVGID			17	1909.97	WT MLI-2	1	120817_13	3	3.20982	159617	640.635
LRRK2_RCKW	1355	1372	MKTKKSDLGMQSATVGID			17	1909.97	WT MLI-2	1	120817_15	3	3.22005	175799	640.914
LRRK2_RCKW	1355	1372	MKTKKSDLGMQSATVGID			17	1909.97	WT MLI-2	1	120817_17	3	3.21208	92506	640.865
LRRK2_RCKW	1355	1372	MKTKKSDLGMQSATVGID			17	1909.97	WT MLI-2	2	120817_19	3	3.20779	216965	640.742
LRRK2_RCKW	1355	1372	MKTKKSDLGMQSATVGID			17	1909.97	WT MLI-2	2	120817_21	3	3.20794	216525	640.739
LRRK2_RCKW	1355	1372	MKTKKSDLGMQSATVGID			17	1909.97	WT MLI-2	2	120817_23	3	3.20969	161074	640.705
LRRK2_RCKW	1357	1377	TKKSDLGMQSATVGIDVKDWP			19	2276.16	WT APO	0	120717_11	4	3.78071	2056685	570.132
LRRK2_RCKW	1357	1377	TKKSDLGMQSATVGIDVKDWP			19	2276.16	WT APO	0	120717_7	4	3.78581	1761835	570.124
LRRK2_RCKW	1357	1377	TKKSDLGMQSATVGIDVKDWP			19	2276.16	WT APO	0	120717_9	4	3.77803	2130434	570.124
LRRK2_RCKW	1357	1377	TKKSDLGMQSATVGIDVKDWP			19	2276.16	WT APO	0.5	120717_13	4	3.77865	1165807	572.665
LRRK2_RCKW	1357	1377	TKKSDLGMQSATVGIDVKDWP			19	2276.16	WT APO	0.5	120717_15	4	3.78472	1227439	572.639
LRRK2_RCKW	1357	1377	TKKSDLGMQSATVGIDVKDWP			19	2276.16	WT APO	0.5	120717_17	4	3.78728	1105888	572.644
LRRK2_RCKW	1357	1377	TKKSDLGMQSATVGIDVKDWP			19	2276.16	WT APO	1	120717_19	4	3.78469	1267608	572.696
LRRK2_RCKW	1357	1377	TKKSDLGMQSATVGIDVKDWP			19	2276.16	WT APO	1	120717_21	4	3.79253	1104295	572.717
LRRK2_RCKW	1357	1377	TKKSDLGMQSATVGIDVKDWP			19	2276.16	WT APO	1	120717_23	4	3.78911	1147306	572.716
LRRK2_RCKW	1357	1377	TKKSDLGMQSATVGIDVKDWP			19	2276.16	WT APO	2	120717_25	4	3.79393	1023582	572.732
LRRK2_RCKW	1357	1377	TKKSDLGMQSATVGIDVKDWP			19	2276.16	WT APO	2	120717_27	4	3.79785	761745	572.631
LRRK2_RCKW	1357	1377	TKKSDLGMQSATVGIDVKDWP			19	2276.16	WT APO	2	120717_29	4	3.78945	1174109	572.701
LRRK2_RCKW	1357	1377	TKKSDLGMQSATVGIDVKDWP			19	2276.16	WT MLI-2	0	120817_1	4	3.7925	1622740	570.123
LRRK2_RCKW	1357	1377	TKKSDLGMQSATVGIDVKDWP			19	2276.16	WT MLI-2	0	120817_3	4	3.77111	648564	570.115
LRRK2_RCKW	1357	1377	TKKSDLGMQSATVGIDVKDWP			19	2276.16	WT MLI-2	0	120817_5	4	3.7608	467872	570.122
LRRK2_RCKW	1357	1377	TKKSDLGMQSATVGIDVKDWP			19	2276.16	WT MLI-2	0.5	120817_11	4	3.77688	927064	572.486
LRRK2_RCKW	1357	1377	TKKSDLGMQSATVGIDVKDWP			19	2276.16	WT MLI-2	0.5	120817_7	4	3.78024	1279647	572.528
LRRK2_RCKW	1357	1377	TKKSDLGMQSATVGIDVKDWP			19	2276.16	WT MLI-2	0.5	120817_9	4	3.77751	1098756	572.534
LRRK2_RCKW	1357	1377	TKKSDLGMQSATVGIDVKDWP			19	2276.16	WT MLI-2	1	120817_13	4	3.77725	1079693	572.466
LRRK2_RCKW	1357	1377	TKKSDLGMQSATVGIDVKDWP			19	2276.16	WT MLI-2	1	120817_15	4	3.77869	1141275	572.584
LRRK2_RCKW	1357	1377	TKKSDLGMQSATVGIDVKDWP			19	2276.16	WT MLI-2	1	120817_17	4	3.78634	824916	572.602
LRRK2_RCKW	1357	1377	TKKSDLGMQSATVGIDVKDWP			19	2276.16	WT MLI-2	2	120817_19	4	3.78666	1111064	572.559
LRRK2_RCKW	1357	1377	TKKSDLGMQSATVGIDVKDWP			19	2276.16	WT MLI-2	2	120817_21	4	3.78561	1135288	572.574
LRRK2_RCKW	1357	1377	TKKSDLGMQSATVGIDVKDWP			19	2276.16	WT MLI-2	2	120817_23	4	3.78645	1270607	572.581
LRRK2_RCKW	1368	1390	TVGIDVKDWPIQIRDKRKRDLVL			21	2763.6	WT APO	0	120717_11	5	3.87839	301861	553.824
LRRK2_RCKW	1368	1390	TVGIDVKDWPIQIRDKRKRDLVL			21	2763.6	WT APO	0	120717_7	5	3.88636	324582	553.832
LRRK2_RCKW	1368	1390	TVGIDVKDWPIQIRDKRKRDLVL			21	2763.6	WT APO	0	120717_9	5	3.88324	299371	553.847
LRRK2_RCKW	1368	1390	TVGIDVKDWPIQIRDKRKRDLVL			21	2763.6	WT APO	0.5	120717_13	5	3.88409	146724	555.731
LRRK2_RCKW	1368	1390	TVGIDVKDWPIQIRDKRKRDLVL			21	2763.6	WT APO	0.5	120717_15	5	3.887	137461	555.719
LRRK2_RCKW	1368	1390	TVGIDVKDWPIQIRDKRKRDLVL			21	2763.6	WT APO	0.5	120717_17	5	3.90193	134079	555.655
LRRK2_RCKW	1368	1390	TVGIDVKDWPIQIRDKRKRDLVL			21	2763.6	WT APO	1	120717_19	5	3.89209	154648	555.796
LRRK2_RCKW	1368	1390	TVGIDVKDWPIQIRDKRKRDLVL			21	2763.6	WT APO	1	120717_21	5	3.89434	130805	555.732
LRRK2_RCKW	1368	1390	TVGIDVKDWPIQIRDKRKRDLVL			21	2763.6	WT APO	1	120717_23	5	3.88779	143449	555.758
LRRK2_RCKW	1368	1390	TVGIDVKDWPIQIRDKRKRDLVL			21	2763.6	WT APO	2	120717_25	5	3.89155	139328	555.793
LRRK2_RCKW	1368	1390	TVGIDVKDWPIQIRDKRKRDLVL			21	2763.6	WT APO	2	120717_27	5	3.89512	99716	555.614
LRRK2_RCKW	1368	1390	TVGIDVKDWPIQIRDKRKRDLVL			21	2763.6	WT APO	2	120717_29	5	3.89059	143672	555.794
LRRK2_RCKW	1368	1390	TVGIDVKDWPIQIRDKRKRDLVL			21	2763.6	WT MLI-2	0	120817_1	5	3.88629	287794	553.825
LRRK2_RCKW	1368	1390	TVGIDVKDWPIQIRDKRKRDLVL			21	2763.6	WT MLI-2	0	120817_3	5	3.88419	103048	553.836
LRRK2_RCKW	1368	1390	TVGIDVKDWPIQIRDKRKRDLVL			21	2763.6	WT MLI-2	0	120817_5	5	3.85708	63381	553.802
LRRK2_RCKW	1368	1390	TVGIDVKDWPIQIRDKRKRDLVL			21	2763.6	WT MLI-2	0.5	120817_11	5	3.87894	110244	555.573
LRRK2_RCKW	1368	1390	TVGIDVKDWPIQIRDKRKRDLVL			21	2763.6	WT MLI-2	0.5	120817_7	5	3.8776	174839	555.698
LRRK2_RCKW	1368	1390	TVGIDVKDWPIQIRDKRKRDLVL			21	2763.6	WT MLI-2	0.5	120817_9	5	3.87188	157756	555.668
LRRK2_RCKW	1368	1390	TVGIDVKDWPIQIRDKRKRDLVL			21	2763.6	WT MLI-2	1	120817_13	5	3.88753	148184	555.606
LRRK2_RCKW	1368	1390	TVGIDVKDWPIQIRDKRKRDLVL			21	2763.6	WT MLI-2	1	120817_15	5	3.89574	145350	555.708
LRRK2_RCKW	1368	1390	TVGIDVKDWPIQIRDKRKRDLVL			21	2763.6	WT MLI-2	1	120817_17	5	3.89089	88936	555.644
LRRK2_RCKW	1368	1390	TVGIDVKDWPIQIRDKRKRDLVL			21	2763.6	WT MLI-2	2	120817_19	5	3.88828	147534	555.631
LRRK2_RCKW	1368	1390	TVGIDVKDWPIQIRDKRKRDLVL			21	2763.6	WT MLI-2	2	120817_21	5	3.90122	156358	555.545
LRRK2_RCKW	1368	1390	TVGIDVKDWPIQIRDKRKRDLVL			21	2763.6	WT MLI-2	2	120817_23	5	3.87964	180615	555.593
LRRK2_RCKW	1369	1379	VGIDVKDWPIQ			9	1269.68	WT APO	0	120717_11	2	4.37858	797742	635.68
LRRK2_RCKW	1369	1379	VGIDVKDWPIQ			9	1269.68	WT APO	0	120717_7	2	4.36149	854287	635.669
LRRK2_RCKW	1369	1379	VGIDVKDWPIQ			9	1269.68	WT APO	0	120717_9	2	4.37085	861543	635.681
LRRK2_RCKW	1369	1379	VGIDVKDWPIQ			9	1269.68	WT APO	0.5	120717_13	2	4.38703	522465	637.265
LRRK2_RCKW	1369	1379	VGIDVKDWPIQ			9	1269.68	WT APO	0.5	120717_15	2	4.38421	526682	637.267
LRRK2_RCKW	1369	1379	VGIDVKDWPIQ			9	1269.68	WT APO	0.5	120717_17	2	4.39839	566270	637.285
LRRK2_RCKW	1369	1379	VGIDVKDWPIQ			9	1269.68	WT APO	1	120717_19	2	4.39421	604561	637.388
LRRK2_RCKW	1369	1379	VGIDVKDWPIQ			9	1269.68	WT APO	1	120717_21	2	4.39793	462567	637.372
LRRK2_RCKW	1369	1379	VGIDVKDWPIQ			9	1269.68	WT APO	1	120717_23	2	4.39948	529847	637.369
LRRK2_RCKW	1369	1379	VGIDVKDWPIQ			9	1269.68	WT APO	2	120717_25	2	4.39514	509666	637.457
LRRK2_RCKW	1369	1379	VGIDVKDWPIQ			9	1269.68	WT APO	2	120717_27	2	4.40759	309484	637.423
LRRK2_RCKW	1369	1379	VGIDVKDWPIQ			9	1269.68	WT APO	2	120717_29	2	4.40036	565916	637.456
LRRK2_RCKW	1369	1379	VGIDVKDWPIQ			9	1269.68	WT MLI-2	0	120817_1	2	4.35452	677318	635.677
LRRK2_RCKW	1369	1379	VGIDVKDWPIQ			9	1269.68	WT MLI-2	0	120817_3	2	4.34388	228629	635.65
LRRK2_RCKW	1369	1379	VGIDVKDWPIQ			9	1269.68	WT MLI-2	0	120817_5	2	4.33327	151239	635.672
LRRK2_RCKW	1369	1379	VGIDVKDWPIQ			9	1269.68	WT MLI-2	0.5	120817_11	2	4.35407	334282	637.212
LRRK2_RCKW	1369	1379	VGIDVKDWPIQ			9	1269.68	WT MLI-2	0.5	120817_7	2	4.34706	410916	637.179
LRRK2_RCKW	1369	1379	VGIDVKDWPIQ			9	1269.68	WT MLI-2	0.5	120817_9	2	4.34185	421664	637.106
LRRK2_RCKW	1369	1379	VGIDVKDWPIQ			9	1269.68	WT MLI-2	1	120817_13	2	4.35339	395903	637.355
LRRK2_RCKW	1369	1379	VGIDVKDWPIQ			9	1269.68	WT MLI-2	1	120817_15	2	4.3495	411687	637.231
LRRK2_RCKW	1369	1379	VGIDVKDWPIQ			9	1269.68	WT MLI-2	1	120817_17	2	4.37303	331644	637.223
LRRK2_RCKW	1369	1379	VGIDVKDWPIQ			9	1269.68	WT MLI-2	2	120817_19	2	4.37574	489940	637.213
LRRK2_RCKW	1369	1379	VGIDVKDWPIQ			9	1269.68	WT MLI-2	2	120817_21	2	4.38467	487772	637.212
LRRK2_RCKW	1369	1379	VGIDVKDWPIQ			9	1269.68	WT MLI-2	2	120817_23	2	4.3731	454967	637.232
LRRK2_RCKW	1369	1390	VGIDVKDWPIQIRDKRKRDLVL			20	2662.55	WT APO	0	120717_11	4	3.93022	1083736	666.759
LRRK2_RCKW	1369	1390	VGIDVKDWPIQIRDKRKRDLVL			20	2662.55	WT APO	0	120717_7	4	3.92836	1134408	666.759
LRRK2_RCKW	1369	1390	VGIDVKDWPIQIRDKRKRDLVL			20	2662.55	WT APO	0	120717_9	4	3.93502	1120284	666.75
LRRK2_RCKW	1369	1390	VGIDVKDWPIQIRDKRKRDLVL			20	2662.55	WT APO	0.5	120717_13	4	3.94717	652810	668.654
LRRK2_RCKW	1369	1390	VGIDVKDWPIQIRDKRKRDLVL			20	2662.55	WT APO	0.5	120717_15	4	3.94853	642427	668.634
LRRK2_RCKW	1369	1390	VGIDVKDWPIQIRDKRKRDLVL			20	2662.55	WT APO	0.5	120717_17	4	3.97019	648197	668.636
LRRK2_RCKW	1369	1390	VGIDVKDWPIQIRDKRKRDLVL			20	2662.55	WT APO	1	120717_19	4	3.96792	665969	668.735
LRRK2_RCKW	1369	1390	VGIDVKDWPIQIRDKRKRDLVL			20	2662.55	WT APO	1	120717_21	4	3.96213	559116	668.775
LRRK2_RCKW	1369	1390	VGIDVKDWPIQIRDKRKRDLVL			20	2662.55	WT APO	1	120717_23	4	3.95491	636626	668.74
LRRK2_RCKW	1369	1390	VGIDVKDWPIQIRDKRKRDLVL			20	2662.55	WT APO	2	120717_25	4	3.96909	502087	668.821
LRRK2_RCKW	1369	1390	VGIDVKDWPIQIRDKRKRDLVL			20	2662.55	WT APO	2	120717_27	4	3.97419	327735	668.789
LRRK2_RCKW	1369	1390	VGIDVKDWPIQIRDKRKRDLVL			20	2662.55	WT APO	2	120717_29	4	3.96804	661788	668.835
LRRK2_RCKW	1369	1390	VGIDVKDWPIQIRDKRKRDLVL			20	2662.55	WT MLI-2	0	120817_1	4	3.9389	943753	666.751
LRRK2_RCKW	1369	1390	VGIDVKDWPIQIRDKRKRDLVL			20	2662.55	WT MLI-2	0	120817_3	4	3.92351	286104	666.757
LRRK2_RCKW	1369	1390	VGIDVKDWPIQIRDKRKRDLVL			20	2662.55	WT MLI-2	0	120817_5	4	3.91826	242157	666.756
LRRK2_RCKW	1369	1390	VGIDVKDWPIQIRDKRKRDLVL			20	2662.55	WT MLI-2	0.5	120817_11	4	3.93157	459177	668.632
LRRK2_RCKW	1369	1390	VGIDVKDWPIQIRDKRKRDLVL			20	2662.55	WT MLI-2	0.5	120817_7	4	3.93554	584322	668.637
LRRK2_RCKW	1369	1390	VGIDVKDWPIQIRDKRKRDLVL			20	2662.55	WT MLI-2	0.5	120817_9	4	3.92303	500535	668.606
LRRK2_RCKW	1369	1390	VGIDVKDWPIQIRDKRKRDLVL			20	2662.55	WT MLI-2	1	120817_13	4	3.92116	554549	668.739
LRRK2_RCKW	1369	1390	VGIDVKDWPIQIRDKRKRDLVL			20	2662.55	WT MLI-2	1	120817_15	4	3.93051	564155	668.669
LRRK2_RCKW	1369	1390	VGIDVKDWPIQIRDKRKRDLVL			20	2662.55	WT MLI-2	1	120817_17	4	3.9416	392715	668.666
LRRK2_RCKW	1369	1390	VGIDVKDWPIQIRDKRKRDLVL			20	2662.55	WT MLI-2	2	120817_19	4	3.94145	465960	668.623
LRRK2_RCKW	1369	1390	VGIDVKDWPIQIRDKRKRDLVL			20	2662.55	WT MLI-2	2	120817_21	4	3.96738	559820	668.638
LRRK2_RCKW	1369	1390	VGIDVKDWPIQIRDKRKRDLVL			20	2662.55	WT MLI-2	2	120817_23	4	3.94657	531146	668.627
LRRK2_RCKW	1371	1390	IDVKDWPIQIRDKRKRDLVL			18	2506.46	WT APO	0	120717_11	4	3.82852	600450	627.717
LRRK2_RCKW	1371	1390	IDVKDWPIQIRDKRKRDLVL			18	2506.46	WT APO	0	120717_7	4	3.82691	692121	627.692
LRRK2_RCKW	1371	1390	IDVKDWPIQIRDKRKRDLVL			18	2506.46	WT APO	0	120717_9	4	3.82665	597823	627.694
LRRK2_RCKW	1371	1390	IDVKDWPIQIRDKRKRDLVL			18	2506.46	WT APO	0.5	120717_13	4	3.83256	433988	629.477
LRRK2_RCKW	1371	1390	IDVKDWPIQIRDKRKRDLVL			18	2506.46	WT APO	0.5	120717_15	4	3.83506	426488	629.456
LRRK2_RCKW	1371	1390	IDVKDWPIQIRDKRKRDLVL			18	2506.46	WT APO	0.5	120717_17	4	3.84032	415080	629.474
LRRK2_RCKW	1371	1390	IDVKDWPIQIRDKRKRDLVL			18	2506.46	WT APO	1	120717_19	4	3.8369	491914	629.511
LRRK2_RCKW	1371	1390	IDVKDWPIQIRDKRKRDLVL			18	2506.46	WT APO	1	120717_21	4	3.8425	372916	629.549
LRRK2_RCKW	1371	1390	IDVKDWPIQIRDKRKRDLVL			18	2506.46	WT APO	1	120717_23	4	3.84227	460275	629.51
LRRK2_RCKW	1371	1390	IDVKDWPIQIRDKRKRDLVL			18	2506.46	WT APO	2	120717_25	4	3.8398	308749	629.581
LRRK2_RCKW	1371	1390	IDVKDWPIQIRDKRKRDLVL			18	2506.46	WT APO	2	120717_27	4	3.84842	227417	629.538
LRRK2_RCKW	1371	1390	IDVKDWPIQIRDKRKRDLVL			18	2506.46	WT APO	2	120717_29	4	3.84437	471563	629.582
LRRK2_RCKW	1371	1390	IDVKDWPIQIRDKRKRDLVL			18	2506.46	WT MLI-2	0	120817_1	4	3.83688	554930	627.715
LRRK2_RCKW	1371	1390	IDVKDWPIQIRDKRKRDLVL			18	2506.46	WT MLI-2	0	120817_3	4	3.81687	167209	627.697
LRRK2_RCKW	1371	1390	IDVKDWPIQIRDKRKRDLVL			18	2506.46	WT MLI-2	0	120817_5	4	3.80603	162055	627.702
LRRK2_RCKW	1371	1390	IDVKDWPIQIRDKRKRDLVL			18	2506.46	WT MLI-2	0.5	120817_11	4	3.82615	235752	629.435
LRRK2_RCKW	1371	1390	IDVKDWPIQIRDKRKRDLVL			18	2506.46	WT MLI-2	0.5	120817_7	4	3.83814	407472	629.469
LRRK2_RCKW	1371	1390	IDVKDWPIQIRDKRKRDLVL			18	2506.46	WT MLI-2	0.5	120817_9	4	3.82894	300009	629.433
LRRK2_RCKW	1371	1390	IDVKDWPIQIRDKRKRDLVL			18	2506.46	WT MLI-2	1	120817_13	4	3.82539	324060	629.442
LRRK2_RCKW	1371	1390	IDVKDWPIQIRDKRKRDLVL			18	2506.46	WT MLI-2	1	120817_15	4	3.8377	443891	629.499
LRRK2_RCKW	1371	1390	IDVKDWPIQIRDKRKRDLVL			18	2506.46	WT MLI-2	1	120817_17	4	3.83796	272142	629.479
LRRK2_RCKW	1371	1390	IDVKDWPIQIRDKRKRDLVL			18	2506.46	WT MLI-2	2	120817_19	4	3.83575	301839	629.382
LRRK2_RCKW	1371	1390	IDVKDWPIQIRDKRKRDLVL			18	2506.46	WT MLI-2	2	120817_21	4	3.83803	384284	629.461
LRRK2_RCKW	1371	1390	IDVKDWPIQIRDKRKRDLVL			18	2506.46	WT MLI-2	2	120817_23	4	3.84455	395810	629.453
LRRK2_RCKW	1380	1390	IRDKRKRDLVL			10	1411.89	WT APO	0	120717_11	3	2.6562	3346966	471.568
LRRK2_RCKW	1380	1390	IRDKRKRDLVL			10	1411.89	WT APO	0	120717_7	3	2.66994	3342683	471.575
LRRK2_RCKW	1380	1390	IRDKRKRDLVL			10	1411.89	WT APO	0	120717_9	3	2.6632	3625532	471.583
LRRK2_RCKW	1380	1390	IRDKRKRDLVL			10	1411.89	WT APO	0.5	120717_13	3	2.66052	2463889	472.619
LRRK2_RCKW	1380	1390	IRDKRKRDLVL			10	1411.89	WT APO	0.5	120717_15	3	2.66415	2462924	472.592
LRRK2_RCKW	1380	1390	IRDKRKRDLVL			10	1411.89	WT APO	0.5	120717_17	3	2.66491	2387380	472.593
LRRK2_RCKW	1380	1390	IRDKRKRDLVL			10	1411.89	WT APO	1	120717_19	3	2.66176	2793795	472.645
LRRK2_RCKW	1380	1390	IRDKRKRDLVL			10	1411.89	WT APO	1	120717_21	3	2.66521	2318667	472.648
LRRK2_RCKW	1380	1390	IRDKRKRDLVL			10	1411.89	WT APO	1	120717_23	3	2.65934	2599732	472.642
LRRK2_RCKW	1380	1390	IRDKRKRDLVL			10	1411.89	WT APO	2	120717_25	3	2.66762	2896459	472.733
LRRK2_RCKW	1380	1390	IRDKRKRDLVL			10	1411.89	WT APO	2	120717_27	3	2.67129	1914350	472.697
LRRK2_RCKW	1380	1390	IRDKRKRDLVL			10	1411.89	WT APO	2	120717_29	3	2.66055	2814744	472.69
LRRK2_RCKW	1380	1390	IRDKRKRDLVL			10	1411.89	WT MLI-2	0	120817_1	3	2.69308	3012748	471.571
LRRK2_RCKW	1380	1390	IRDKRKRDLVL			10	1411.89	WT MLI-2	0	120817_3	3	2.66911	1256132	471.541
LRRK2_RCKW	1380	1390	IRDKRKRDLVL			10	1411.89	WT MLI-2	0	120817_5	3	2.66969	759048	471.541
LRRK2_RCKW	1380	1390	IRDKRKRDLVL			10	1411.89	WT MLI-2	0.5	120817_11	3	2.6883	2029489	472.643
LRRK2_RCKW	1380	1390	IRDKRKRDLVL			10	1411.89	WT MLI-2	0.5	120817_7	3	2.69157	2509778	472.657
LRRK2_RCKW	1380	1390	IRDKRKRDLVL			10	1411.89	WT MLI-2	0.5	120817_9	3	2.68498	2400936	472.641
LRRK2_RCKW	1380	1390	IRDKRKRDLVL			10	1411.89	WT MLI-2	1	120817_13	3	2.68219	2366097	472.661
LRRK2_RCKW	1380	1390	IRDKRKRDLVL			10	1411.89	WT MLI-2	1	120817_15	3	2.69123	2394049	472.644
LRRK2_RCKW	1380	1390	IRDKRKRDLVL			10	1411.89	WT MLI-2	1	120817_17	3	2.69392	1703626	472.619
LRRK2_RCKW	1380	1390	IRDKRKRDLVL			10	1411.89	WT MLI-2	2	120817_19	3	2.67849	3110344	472.639
LRRK2_RCKW	1380	1390	IRDKRKRDLVL			10	1411.89	WT MLI-2	2	120817_21	3	2.66395	2543945	472.624
LRRK2_RCKW	1380	1390	IRDKRKRDLVL			10	1411.89	WT MLI-2	2	120817_23	3	2.66987	2549064	472.625
LRRK2_RCKW	1391	1397	NVWDFAG			6	808.362	WT APO	0	120717_11	1	4.7269	99704	808.721
LRRK2_RCKW	1391	1397	NVWDFAG			6	808.362	WT APO	0	120717_7	1	4.71449	137376	808.703
LRRK2_RCKW	1391	1397	NVWDFAG			6	808.362	WT APO	0	120717_9	1	4.71823	126176	808.725
LRRK2_RCKW	1391	1397	NVWDFAG			6	808.362	WT APO	0.5	120717_13	1	4.74026	70156	809.762
LRRK2_RCKW	1391	1397	NVWDFAG			6	808.362	WT APO	0.5	120717_15	1	4.74017	74287	809.582
LRRK2_RCKW	1391	1397	NVWDFAG			6	808.362	WT APO	0.5	120717_17	1	4.7455	67834	809.724
LRRK2_RCKW	1391	1397	NVWDFAG			6	808.362	WT APO	1	120717_19	1	4.74097	82347	809.873
LRRK2_RCKW	1391	1397	NVWDFAG			6	808.362	WT APO	1	120717_21	1	4.73868	64253	809.857
LRRK2_RCKW	1391	1397	NVWDFAG			6	808.362	WT APO	1	120717_23	1	4.74925	75875	809.772
LRRK2_RCKW	1391	1397	NVWDFAG			6	808.362	WT APO	2	120717_25	1	4.74576	71249	809.812
LRRK2_RCKW	1391	1397	NVWDFAG			6	808.362	WT APO	2	120717_27	1	4.76226	45517	809.826
LRRK2_RCKW	1391	1397	NVWDFAG			6	808.362	WT APO	2	120717_29	1	4.75231	79004	809.955
LRRK2_RCKW	1391	1397	NVWDFAG			6	808.362	WT MLI-2	0	120817_1	1	4.69207	90835	808.689
LRRK2_RCKW	1391	1397	NVWDFAG			6	808.362	WT MLI-2	0	120817_3	1	4.68516	20678	808.596
LRRK2_RCKW	1391	1397	NVWDFAG			6	808.362	WT MLI-2	0	120817_5	1	4.67875	14984	808.634
LRRK2_RCKW	1391	1397	NVWDFAG			6	808.362	WT MLI-2	0.5	120817_11	1	4.69738	34378	809.564
LRRK2_RCKW	1391	1397	NVWDFAG			6	808.362	WT MLI-2	0.5	120817_7	1	4.68587	39127	809.281
LRRK2_RCKW	1391	1397	NVWDFAG			6	808.362	WT MLI-2	0.5	120817_9	1	4.68518	37629	809.222
LRRK2_RCKW	1391	1397	NVWDFAG			6	808.362	WT MLI-2	1	120817_13	1	4.69442	43126	809.979
LRRK2_RCKW	1391	1397	NVWDFAG			6	808.362	WT MLI-2	1	120817_15	1	4.69316	44647	809.477
LRRK2_RCKW	1391	1397	NVWDFAG			6	808.362	WT MLI-2	1	120817_17	1	4.713	23136	809.218
LRRK2_RCKW	1391	1397	NVWDFAG			6	808.362	WT MLI-2	2	120817_19	1	4.71279	53410	809.655
LRRK2_RCKW	1391	1397	NVWDFAG			6	808.362	WT MLI-2	2	120817_21	1	4.72509	57420	809.748
LRRK2_RCKW	1391	1397	NVWDFAG			6	808.362	WT MLI-2	2	120817_23	1	4.71334	57387	809.723
LRRK2_RCKW	1391	1401	NVWDFAGREEF			10	1369.62	WT APO	0	120717_11	2	4.65727	8025095	685.753
LRRK2_RCKW	1391	1401	NVWDFAGREEF			10	1369.62	WT APO	0	120717_7	2	4.65513	8726946	685.764
LRRK2_RCKW	1391	1401	NVWDFAGREEF			10	1369.62	WT APO	0	120717_9	2	4.64969	8813223	685.753
LRRK2_RCKW	1391	1401	NVWDFAGREEF			10	1369.62	WT APO	0.5	120717_13	2	4.6738	7025045	687.082
LRRK2_RCKW	1391	1401	NVWDFAGREEF			10	1369.62	WT APO	0.5	120717_15	2	4.67388	7007300	687.12
LRRK2_RCKW	1391	1401	NVWDFAGREEF			10	1369.62	WT APO	0.5	120717_17	2	4.68093	7293631	687.149
LRRK2_RCKW	1391	1401	NVWDFAGREEF			10	1369.62	WT APO	1	120717_19	2	4.67977	8270697	687.21
LRRK2_RCKW	1391	1401	NVWDFAGREEF			10	1369.62	WT APO	1	120717_21	2	4.67541	6482284	687.131
LRRK2_RCKW	1391	1401	NVWDFAGREEF			10	1369.62	WT APO	1	120717_23	2	4.68457	6925238	687.171
LRRK2_RCKW	1391	1401	NVWDFAGREEF			10	1369.62	WT APO	2	120717_25	2	4.68144	7900352	687.265
LRRK2_RCKW	1391	1401	NVWDFAGREEF			10	1369.62	WT APO	2	120717_27	2	4.69491	5697064	687.214
LRRK2_RCKW	1391	1401	NVWDFAGREEF			10	1369.62	WT APO	2	120717_29	2	4.68663	7247555	687.272
LRRK2_RCKW	1391	1401	NVWDFAGREEF			10	1369.62	WT MLI-2	0	120817_1	2	4.62342	7623770	685.772
LRRK2_RCKW	1391	1401	NVWDFAGREEF			10	1369.62	WT MLI-2	0	120817_3	2	4.61044	4076712	685.739
LRRK2_RCKW	1391	1401	NVWDFAGREEF			10	1369.62	WT MLI-2	0	120817_5	2	4.60038	2867890	685.694
LRRK2_RCKW	1391	1401	NVWDFAGREEF			10	1369.62	WT MLI-2	0.5	120817_11	2	4.62858	6094393	687.051
LRRK2_RCKW	1391	1401	NVWDFAGREEF			10	1369.62	WT MLI-2	0.5	120817_7	2	4.61621	6731190	687.024
LRRK2_RCKW	1391	1401	NVWDFAGREEF			10	1369.62	WT MLI-2	0.5	120817_9	2	4.60967	6537238	686.988
LRRK2_RCKW	1391	1401	NVWDFAGREEF			10	1369.62	WT MLI-2	1	120817_13	2	4.62388	6651355	687.306
LRRK2_RCKW	1391	1401	NVWDFAGREEF			10	1369.62	WT MLI-2	1	120817_15	2	4.62125	6408130	687.114
LRRK2_RCKW	1391	1401	NVWDFAGREEF			10	1369.62	WT MLI-2	1	120817_17	2	4.64624	4878526	687.036
LRRK2_RCKW	1391	1401	NVWDFAGREEF			10	1369.62	WT MLI-2	2	120817_19	2	4.65075	7366948	687.176
LRRK2_RCKW	1391	1401	NVWDFAGREEF			10	1369.62	WT MLI-2	2	120817_21	2	4.65438	6655428	687.189
LRRK2_RCKW	1391	1401	NVWDFAGREEF			10	1369.62	WT MLI-2	2	120817_23	2	4.64816	6768441	687.192
LRRK2_RCKW	1393	1401	WDFAGREEF			8	1156.51	WT APO	0	120717_11	1	4.6574	145195	1157.01
LRRK2_RCKW	1393	1401	WDFAGREEF			8	1156.51	WT APO	0	120717_7	1	4.64909	228820	1157.09
LRRK2_RCKW	1393	1401	WDFAGREEF			8	1156.51	WT APO	0	120717_9	1	4.64749	185408	1157.03
LRRK2_RCKW	1393	1401	WDFAGREEF			8	1156.51	WT APO	0.5	120717_13	1	4.67036	90673	1159.32
LRRK2_RCKW	1393	1401	WDFAGREEF			8	1156.51	WT APO	0.5	120717_15	1	4.67425	102286	1159.34
LRRK2_RCKW	1393	1401	WDFAGREEF			8	1156.51	WT APO	0.5	120717_17	1	4.68045	94857	1159.41
LRRK2_RCKW	1393	1401	WDFAGREEF			8	1156.51	WT APO	1	120717_19	1	4.67742	111736	1159.45
LRRK2_RCKW	1393	1401	WDFAGREEF			8	1156.51	WT APO	1	120717_21	1	4.6737	88068	1159.37
LRRK2_RCKW	1393	1401	WDFAGREEF			8	1156.51	WT APO	1	120717_23	1	4.68138	81306	1159.24
LRRK2_RCKW	1393	1401	WDFAGREEF			8	1156.51	WT APO	2	120717_25	1	4.67957	106283	1159.64
LRRK2_RCKW	1393	1401	WDFAGREEF			8	1156.51	WT APO	2	120717_27	1	4.69313	61671	1159.38
LRRK2_RCKW	1393	1401	WDFAGREEF			8	1156.51	WT APO	2	120717_29	1	4.6858	97531	1159.49
LRRK2_RCKW	1393	1401	WDFAGREEF			8	1156.51	WT MLI-2	0	120817_1	1	4.62	113899	1157.02
LRRK2_RCKW	1393	1401	WDFAGREEF			8	1156.51	WT MLI-2	0	120817_3	1	4.61172	41332	1157.1
LRRK2_RCKW	1393	1401	WDFAGREEF			8	1156.51	WT MLI-2	0	120817_5	1	4.60224	18550	1156.87
LRRK2_RCKW	1393	1401	WDFAGREEF			8	1156.51	WT MLI-2	0.5	120817_11	1	4.6296	41590	1159.01
LRRK2_RCKW	1393	1401	WDFAGREEF			8	1156.51	WT MLI-2	0.5	120817_7	1	4.61641	51182	1159.07
LRRK2_RCKW	1393	1401	WDFAGREEF			8	1156.51	WT MLI-2	0.5	120817_9	1	4.61225	51386	1158.85
LRRK2_RCKW	1393	1401	WDFAGREEF			8	1156.51	WT MLI-2	1	120817_13	1	4.62001	52615	1159.37
LRRK2_RCKW	1393	1401	WDFAGREEF			8	1156.51	WT MLI-2	1	120817_15	1	4.62301	56770	1159.29
LRRK2_RCKW	1393	1401	WDFAGREEF			8	1156.51	WT MLI-2	1	120817_17	1	4.64531	35975	1159.31
LRRK2_RCKW	1393	1401	WDFAGREEF			8	1156.51	WT MLI-2	2	120817_19	1	4.64951	76983	1159.19
LRRK2_RCKW	1393	1401	WDFAGREEF			8	1156.51	WT MLI-2	2	120817_21	1	4.65414	57741	1159.51
LRRK2_RCKW	1393	1401	WDFAGREEF			8	1156.51	WT MLI-2	2	120817_23	1	4.6466	70921	1159.62
LRRK2_RCKW	1402	1408	YSTHPHF			5	888.4	WT APO	0	120717_11	1	3.05996	888428	888.796
LRRK2_RCKW	1402	1408	YSTHPHF			5	888.4	WT APO	0	120717_7	1	3.07327	873492	888.795
LRRK2_RCKW	1402	1408	YSTHPHF			5	888.4	WT APO	0	120717_9	1	3.06669	1024536	888.815
LRRK2_RCKW	1402	1408	YSTHPHF			5	888.4	WT APO	0.5	120717_13	1	3.05792	535099	889.737
LRRK2_RCKW	1402	1408	YSTHPHF			5	888.4	WT APO	0.5	120717_15	1	3.06236	526427	889.702
LRRK2_RCKW	1402	1408	YSTHPHF			5	888.4	WT APO	0.5	120717_17	1	3.06776	486424	889.719
LRRK2_RCKW	1402	1408	YSTHPHF			5	888.4	WT APO	1	120717_19	1	3.06219	570327	889.774
LRRK2_RCKW	1402	1408	YSTHPHF			5	888.4	WT APO	1	120717_21	1	3.06624	440207	889.771
LRRK2_RCKW	1402	1408	YSTHPHF			5	888.4	WT APO	1	120717_23	1	3.06013	580174	889.774
LRRK2_RCKW	1402	1408	YSTHPHF			5	888.4	WT APO	2	120717_25	1	3.0711	509915	889.805
LRRK2_RCKW	1402	1408	YSTHPHF			5	888.4	WT APO	2	120717_27	1	3.07074	307972	889.781
LRRK2_RCKW	1402	1408	YSTHPHF			5	888.4	WT APO	2	120717_29	1	3.06445	538670	889.81
LRRK2_RCKW	1402	1408	YSTHPHF			5	888.4	WT MLI-2	0	120817_1	1	3.09752	523109	888.802
LRRK2_RCKW	1402	1408	YSTHPHF			5	888.4	WT MLI-2	0	120817_3	1	3.06465	97395	888.853
LRRK2_RCKW	1402	1408	YSTHPHF			5	888.4	WT MLI-2	0	120817_5	1	3.06317	56995	888.808
LRRK2_RCKW	1402	1408	YSTHPHF			5	888.4	WT MLI-2	0.5	120817_11	1	3.08336	233297	889.784
LRRK2_RCKW	1402	1408	YSTHPHF			5	888.4	WT MLI-2	0.5	120817_7	1	3.09018	323040	889.69
LRRK2_RCKW	1402	1408	YSTHPHF			5	888.4	WT MLI-2	0.5	120817_9	1	3.08373	311030	889.691
LRRK2_RCKW	1402	1408	YSTHPHF			5	888.4	WT MLI-2	1	120817_13	1	3.07982	326637	889.856
LRRK2_RCKW	1402	1408	YSTHPHF			5	888.4	WT MLI-2	1	120817_15	1	3.09307	388669	889.715
LRRK2_RCKW	1402	1408	YSTHPHF			5	888.4	WT MLI-2	1	120817_17	1	3.08162	238358	889.664
LRRK2_RCKW	1402	1408	YSTHPHF			5	888.4	WT MLI-2	2	120817_19	1	3.07716	455346	889.759
LRRK2_RCKW	1402	1408	YSTHPHF			5	888.4	WT MLI-2	2	120817_21	1	3.07003	475295	889.71
LRRK2_RCKW	1402	1408	YSTHPHF			5	888.4	WT MLI-2	2	120817_23	1	3.07305	387275	889.669
LRRK2_RCKW	1402	1415	YSTHPHFMTQRALY			12	1751.83	WT APO	0	120717_11	3	3.52834	4629035	584.962
LRRK2_RCKW	1402	1415	YSTHPHFMTQRALY			12	1751.83	WT APO	0	120717_7	3	3.53352	3899193	584.964
LRRK2_RCKW	1402	1415	YSTHPHFMTQRALY			12	1751.83	WT APO	0	120717_9	3	3.52911	4352065	584.957
LRRK2_RCKW	1402	1415	YSTHPHFMTQRALY			12	1751.83	WT APO	0.5	120717_13	3	3.53167	3205980	585.959
LRRK2_RCKW	1402	1415	YSTHPHFMTQRALY			12	1751.83	WT APO	0.5	120717_15	3	3.5407	3485086	585.944
LRRK2_RCKW	1402	1415	YSTHPHFMTQRALY			12	1751.83	WT APO	0.5	120717_17	3	3.53675	2743368	585.958
LRRK2_RCKW	1402	1415	YSTHPHFMTQRALY			12	1751.83	WT APO	1	120717_19	3	3.53025	3287098	586.002
LRRK2_RCKW	1402	1415	YSTHPHFMTQRALY			12	1751.83	WT APO	1	120717_21	3	3.54553	3535363	586.007
LRRK2_RCKW	1402	1415	YSTHPHFMTQRALY			12	1751.83	WT APO	1	120717_23	3	3.53438	3402187	585.992
LRRK2_RCKW	1402	1415	YSTHPHFMTQRALY			12	1751.83	WT APO	2	120717_25	3	3.54083	3136583	586.056
LRRK2_RCKW	1402	1415	YSTHPHFMTQRALY			12	1751.83	WT APO	2	120717_27	3	3.54297	2692308	586.025
LRRK2_RCKW	1402	1415	YSTHPHFMTQRALY			12	1751.83	WT APO	2	120717_29	3	3.53681	3227188	586.034
LRRK2_RCKW	1402	1415	YSTHPHFMTQRALY			12	1751.83	WT MLI-2	0	120817_1	3	3.54608	3518067	584.969
LRRK2_RCKW	1402	1415	YSTHPHFMTQRALY			12	1751.83	WT MLI-2	0	120817_3	3	3.52914	2719011	584.96
LRRK2_RCKW	1402	1415	YSTHPHFMTQRALY			12	1751.83	WT MLI-2	0	120817_5	3	3.50826	1644341	584.953
LRRK2_RCKW	1402	1415	YSTHPHFMTQRALY			12	1751.83	WT MLI-2	0.5	120817_11	3	3.53525	2385253	585.919
LRRK2_RCKW	1402	1415	YSTHPHFMTQRALY			12	1751.83	WT MLI-2	0.5	120817_7	3	3.53891	3087318	585.912
LRRK2_RCKW	1402	1415	YSTHPHFMTQRALY			12	1751.83	WT MLI-2	0.5	120817_9	3	3.53746	2777908	585.903
LRRK2_RCKW	1402	1415	YSTHPHFMTQRALY			12	1751.83	WT MLI-2	1	120817_13	3	3.53424	2570222	586.029
LRRK2_RCKW	1402	1415	YSTHPHFMTQRALY			12	1751.83	WT MLI-2	1	120817_15	3	3.537	2743890	585.978
LRRK2_RCKW	1402	1415	YSTHPHFMTQRALY			12	1751.83	WT MLI-2	1	120817_17	3	3.54842	2902061	585.962
LRRK2_RCKW	1402	1415	YSTHPHFMTQRALY			12	1751.83	WT MLI-2	2	120817_19	3	3.54361	3089646	585.972
LRRK2_RCKW	1402	1415	YSTHPHFMTQRALY			12	1751.83	WT MLI-2	2	120817_21	3	3.54462	2922241	585.975
LRRK2_RCKW	1402	1415	YSTHPHFMTQRALY			12	1751.83	WT MLI-2	2	120817_23	3	3.5462	3233839	585.958
LRRK2_RCKW	1402	1416	YSTHPHFMTQRALYL			13	1864.92	WT APO	0	120717_11	3	3.88584	1274749	622.661
LRRK2_RCKW	1402	1416	YSTHPHFMTQRALYL			13	1864.92	WT APO	0	120717_7	3	3.88733	1602375	622.663
LRRK2_RCKW	1402	1416	YSTHPHFMTQRALYL			13	1864.92	WT APO	0	120717_9	3	3.88683	1294103	622.658
LRRK2_RCKW	1402	1416	YSTHPHFMTQRALYL			13	1864.92	WT APO	0.5	120717_13	3	3.8903	924527	623.655
LRRK2_RCKW	1402	1416	YSTHPHFMTQRALYL			13	1864.92	WT APO	0.5	120717_15	3	3.89832	916579	623.636
LRRK2_RCKW	1402	1416	YSTHPHFMTQRALYL			13	1864.92	WT APO	0.5	120717_17	3	3.9039	906816	623.652
LRRK2_RCKW	1402	1416	YSTHPHFMTQRALYL			13	1864.92	WT APO	1	120717_19	3	3.90071	968272	623.687
LRRK2_RCKW	1402	1416	YSTHPHFMTQRALYL			13	1864.92	WT APO	1	120717_21	3	3.90393	895046	623.676
LRRK2_RCKW	1402	1416	YSTHPHFMTQRALYL			13	1864.92	WT APO	1	120717_23	3	3.89825	918712	623.696
LRRK2_RCKW	1402	1416	YSTHPHFMTQRALYL			13	1864.92	WT APO	2	120717_25	3	3.90353	883215	623.739
LRRK2_RCKW	1402	1416	YSTHPHFMTQRALYL			13	1864.92	WT APO	2	120717_27	3	3.90765	818659	623.717
LRRK2_RCKW	1402	1416	YSTHPHFMTQRALYL			13	1864.92	WT APO	2	120717_29	3	3.90828	1044082	623.695
LRRK2_RCKW	1402	1416	YSTHPHFMTQRALYL			13	1864.92	WT MLI-2	0	120817_1	3	3.89832	1074407	622.674
LRRK2_RCKW	1402	1416	YSTHPHFMTQRALYL			13	1864.92	WT MLI-2	0	120817_3	3	3.87235	633059	622.658
LRRK2_RCKW	1402	1416	YSTHPHFMTQRALYL			13	1864.92	WT MLI-2	0	120817_5	3	3.85763	371633	622.646
LRRK2_RCKW	1402	1416	YSTHPHFMTQRALYL			13	1864.92	WT MLI-2	0.5	120817_11	3	3.88673	641602	623.611
LRRK2_RCKW	1402	1416	YSTHPHFMTQRALYL			13	1864.92	WT MLI-2	0.5	120817_7	3	3.89161	819645	623.606
LRRK2_RCKW	1402	1416	YSTHPHFMTQRALYL			13	1864.92	WT MLI-2	0.5	120817_9	3	3.88731	780413	623.605
LRRK2_RCKW	1402	1416	YSTHPHFMTQRALYL			13	1864.92	WT MLI-2	1	120817_13	3	3.88832	979110	623.69
LRRK2_RCKW	1402	1416	YSTHPHFMTQRALYL			13	1864.92	WT MLI-2	1	120817_15	3	3.89666	923654	623.626
LRRK2_RCKW	1402	1416	YSTHPHFMTQRALYL			13	1864.92	WT MLI-2	1	120817_17	3	3.89736	580547	623.628
LRRK2_RCKW	1402	1416	YSTHPHFMTQRALYL			13	1864.92	WT MLI-2	2	120817_19	3	3.89528	737749	623.646
LRRK2_RCKW	1402	1416	YSTHPHFMTQRALYL			13	1864.92	WT MLI-2	2	120817_21	3	3.89976	866671	623.631
LRRK2_RCKW	1402	1416	YSTHPHFMTQRALYL			13	1864.92	WT MLI-2	2	120817_23	3	3.89397	783283	623.632
LRRK2_RCKW	1403	1415	STHPHFMTQRALY			11	1588.77	WT APO	0	120717_11	2	3.327	90491	795.287
LRRK2_RCKW	1403	1415	STHPHFMTQRALY			11	1588.77	WT APO	0	120717_7	2	3.33268	75649	795.328
LRRK2_RCKW	1403	1415	STHPHFMTQRALY			11	1588.77	WT APO	0	120717_9	2	3.32393	93920	795.305
LRRK2_RCKW	1403	1415	STHPHFMTQRALY			11	1588.77	WT APO	0.5	120717_13	2	3.32652	52145	796.743
LRRK2_RCKW	1403	1415	STHPHFMTQRALY			11	1588.77	WT APO	0.5	120717_15	2	3.33789	51454	796.655
LRRK2_RCKW	1403	1415	STHPHFMTQRALY			11	1588.77	WT APO	0.5	120717_17	2	3.33649	42247	796.776
LRRK2_RCKW	1403	1415	STHPHFMTQRALY			11	1588.77	WT APO	1	120717_19	2	3.32233	48463	796.89
LRRK2_RCKW	1403	1415	STHPHFMTQRALY			11	1588.77	WT APO	1	120717_21	2	3.33713	49725	796.851
LRRK2_RCKW	1403	1415	STHPHFMTQRALY			11	1588.77	WT APO	1	120717_23	2	3.32699	57930	796.862
LRRK2_RCKW	1403	1415	STHPHFMTQRALY			11	1588.77	WT APO	2	120717_25	2	3.33475	52194	797.015
LRRK2_RCKW	1403	1415	STHPHFMTQRALY			11	1588.77	WT APO	2	120717_27	2	3.33641	39252	796.886
LRRK2_RCKW	1403	1415	STHPHFMTQRALY			11	1588.77	WT APO	2	120717_29	2	3.32881	46080	796.885
LRRK2_RCKW	1403	1415	STHPHFMTQRALY			11	1588.77	WT MLI-2	0	120817_1	2	3.34172	61144	795.374
LRRK2_RCKW	1403	1415	STHPHFMTQRALY			11	1588.77	WT MLI-2	0	120817_3	2	3.31488	24101	795.292
LRRK2_RCKW	1403	1415	STHPHFMTQRALY			11	1588.77	WT MLI-2	0	120817_5	2	3.3137	11621	795.146
LRRK2_RCKW	1403	1415	STHPHFMTQRALY			11	1588.77	WT MLI-2	0.5	120817_11	2	3.32715	26077	796.695
LRRK2_RCKW	1403	1415	STHPHFMTQRALY			11	1588.77	WT MLI-2	0.5	120817_7	2	3.33436	34465	796.669
LRRK2_RCKW	1403	1415	STHPHFMTQRALY			11	1588.77	WT MLI-2	0.5	120817_9	2	3.33897	33995	796.619
LRRK2_RCKW	1403	1415	STHPHFMTQRALY			11	1588.77	WT MLI-2	1	120817_13	2	3.32954	38487	796.913
LRRK2_RCKW	1403	1415	STHPHFMTQRALY			11	1588.77	WT MLI-2	1	120817_15	2	3.34165	36202	796.867
LRRK2_RCKW	1403	1415	STHPHFMTQRALY			11	1588.77	WT MLI-2	1	120817_17	2	3.34652	26403	796.792
LRRK2_RCKW	1403	1415	STHPHFMTQRALY			11	1588.77	WT MLI-2	2	120817_19	2	3.3313	42240	796.923
LRRK2_RCKW	1403	1415	STHPHFMTQRALY			11	1588.77	WT MLI-2	2	120817_21	2	3.33147	40272	796.849
LRRK2_RCKW	1403	1415	STHPHFMTQRALY			11	1588.77	WT MLI-2	2	120817_23	2	3.3358	30450	796.992
LRRK2_RCKW	1416	1435	LAVYDLSKGQAEVDAMKPWL			18	2234.15	WT APO	0	120717_11	3	4.60826	689634	745.835
LRRK2_RCKW	1416	1435	LAVYDLSKGQAEVDAMKPWL			18	2234.15	WT APO	0	120717_7	3	4.59659	796312	745.804
LRRK2_RCKW	1416	1435	LAVYDLSKGQAEVDAMKPWL			18	2234.15	WT APO	0	120717_9	3	4.597	865256	745.816
LRRK2_RCKW	1416	1435	LAVYDLSKGQAEVDAMKPWL			18	2234.15	WT APO	0.5	120717_13	3	4.62767	475799	746.89
LRRK2_RCKW	1416	1435	LAVYDLSKGQAEVDAMKPWL			18	2234.15	WT APO	0.5	120717_15	3	4.62782	474918	746.921
LRRK2_RCKW	1416	1435	LAVYDLSKGQAEVDAMKPWL			18	2234.15	WT APO	0.5	120717_17	3	4.63436	443673	746.884
LRRK2_RCKW	1416	1435	LAVYDLSKGQAEVDAMKPWL			18	2234.15	WT APO	1	120717_19	3	4.62441	549975	747.02
LRRK2_RCKW	1416	1435	LAVYDLSKGQAEVDAMKPWL			18	2234.15	WT APO	1	120717_21	3	4.62648	463670	746.987
LRRK2_RCKW	1416	1435	LAVYDLSKGQAEVDAMKPWL			18	2234.15	WT APO	1	120717_23	3	4.63452	481855	746.992
LRRK2_RCKW	1416	1435	LAVYDLSKGQAEVDAMKPWL			18	2234.15	WT APO	2	120717_25	3	4.64594	449169	747.081
LRRK2_RCKW	1416	1435	LAVYDLSKGQAEVDAMKPWL			18	2234.15	WT APO	2	120717_27	3	4.65322	315859	747.045
LRRK2_RCKW	1416	1435	LAVYDLSKGQAEVDAMKPWL			18	2234.15	WT APO	2	120717_29	3	4.63771	473011	747.115
LRRK2_RCKW	1416	1435	LAVYDLSKGQAEVDAMKPWL			18	2234.15	WT MLI-2	0	120817_1	3	4.578	704824	745.832
LRRK2_RCKW	1416	1435	LAVYDLSKGQAEVDAMKPWL			18	2234.15	WT MLI-2	0	120817_3	3	4.55938	295049	745.811
LRRK2_RCKW	1416	1435	LAVYDLSKGQAEVDAMKPWL			18	2234.15	WT MLI-2	0	120817_5	3	4.54979	176191	745.85
LRRK2_RCKW	1416	1435	LAVYDLSKGQAEVDAMKPWL			18	2234.15	WT MLI-2	0.5	120817_11	3	4.58516	377128	746.84
LRRK2_RCKW	1416	1435	LAVYDLSKGQAEVDAMKPWL			18	2234.15	WT MLI-2	0.5	120817_7	3	4.56532	400466	746.832
LRRK2_RCKW	1416	1435	LAVYDLSKGQAEVDAMKPWL			18	2234.15	WT MLI-2	0.5	120817_9	3	4.56621	402925	746.788
LRRK2_RCKW	1416	1435	LAVYDLSKGQAEVDAMKPWL			18	2234.15	WT MLI-2	1	120817_13	3	4.57824	403316	747.115
LRRK2_RCKW	1416	1435	LAVYDLSKGQAEVDAMKPWL			18	2234.15	WT MLI-2	1	120817_15	3	4.5744	407753	746.926
LRRK2_RCKW	1416	1435	LAVYDLSKGQAEVDAMKPWL			18	2234.15	WT MLI-2	1	120817_17	3	4.59835	271206	746.911
LRRK2_RCKW	1416	1435	LAVYDLSKGQAEVDAMKPWL			18	2234.15	WT MLI-2	2	120817_19	3	4.59704	511402	747.065
LRRK2_RCKW	1416	1435	LAVYDLSKGQAEVDAMKPWL			18	2234.15	WT MLI-2	2	120817_21	3	4.60738	409171	747.045
LRRK2_RCKW	1416	1435	LAVYDLSKGQAEVDAMKPWL			18	2234.15	WT MLI-2	2	120817_23	3	4.59801	441670	747.011
LRRK2_RCKW	1417	1429	AVYDLSKGQAEVD			12	1394.68	WT APO	0	120717_11	2	3.425	1303808	698.172
LRRK2_RCKW	1417	1429	AVYDLSKGQAEVD			12	1394.68	WT APO	0	120717_7	2	3.43562	950812	698.175
LRRK2_RCKW	1417	1429	AVYDLSKGQAEVD			12	1394.68	WT APO	0	120717_9	2	3.42554	1124581	698.17
LRRK2_RCKW	1417	1429	AVYDLSKGQAEVD			12	1394.68	WT APO	0.5	120717_13	2	3.42165	730159	699.602
LRRK2_RCKW	1417	1429	AVYDLSKGQAEVD			12	1394.68	WT APO	0.5	120717_15	2	3.42803	677190	699.617
LRRK2_RCKW	1417	1429	AVYDLSKGQAEVD			12	1394.68	WT APO	0.5	120717_17	2	3.43142	605405	699.647
LRRK2_RCKW	1417	1429	AVYDLSKGQAEVD			12	1394.68	WT APO	1	120717_19	2	3.42583	757662	699.758
LRRK2_RCKW	1417	1429	AVYDLSKGQAEVD			12	1394.68	WT APO	1	120717_21	2	3.42839	715176	699.714
LRRK2_RCKW	1417	1429	AVYDLSKGQAEVD			12	1394.68	WT APO	1	120717_23	2	3.42776	779997	699.717
LRRK2_RCKW	1417	1429	AVYDLSKGQAEVD			12	1394.68	WT APO	2	120717_25	2	3.42886	644146	699.784
LRRK2_RCKW	1417	1429	AVYDLSKGQAEVD			12	1394.68	WT APO	2	120717_27	2	3.43316	494823	699.772
LRRK2_RCKW	1417	1429	AVYDLSKGQAEVD			12	1394.68	WT APO	2	120717_29	2	3.42859	849558	699.807
LRRK2_RCKW	1417	1429	AVYDLSKGQAEVD			12	1394.68	WT MLI-2	0	120817_1	2	3.43637	797221	698.162
LRRK2_RCKW	1417	1429	AVYDLSKGQAEVD			12	1394.68	WT MLI-2	0	120817_3	2	3.42481	519348	698.179
LRRK2_RCKW	1417	1429	AVYDLSKGQAEVD			12	1394.68	WT MLI-2	0	120817_5	2	3.41261	425816	698.182
LRRK2_RCKW	1417	1429	AVYDLSKGQAEVD			12	1394.68	WT MLI-2	0.5	120817_11	2	3.428	435792	699.626
LRRK2_RCKW	1417	1429	AVYDLSKGQAEVD			12	1394.68	WT MLI-2	0.5	120817_7	2	3.43401	572472	699.6
LRRK2_RCKW	1417	1429	AVYDLSKGQAEVD			12	1394.68	WT MLI-2	0.5	120817_9	2	3.42709	481114	699.567
LRRK2_RCKW	1417	1429	AVYDLSKGQAEVD			12	1394.68	WT MLI-2	1	120817_13	2	3.42876	474130	699.908
LRRK2_RCKW	1417	1429	AVYDLSKGQAEVD			12	1394.68	WT MLI-2	1	120817_15	2	3.43236	567044	699.742
LRRK2_RCKW	1417	1429	AVYDLSKGQAEVD			12	1394.68	WT MLI-2	1	120817_17	2	3.43115	400618	699.702
LRRK2_RCKW	1417	1429	AVYDLSKGQAEVD			12	1394.68	WT MLI-2	2	120817_19	2	3.42688	624297	699.801
LRRK2_RCKW	1417	1429	AVYDLSKGQAEVD			12	1394.68	WT MLI-2	2	120817_21	2	3.43488	766809	699.764
LRRK2_RCKW	1417	1429	AVYDLSKGQAEVD			12	1394.68	WT MLI-2	2	120817_23	2	3.4318	585869	699.756
LRRK2_RCKW	1417	1435	AVYDLSKGQAEVDAMKPWL			17	2121.07	WT APO	0	120717_11	2	4.51215	1096390	1061.6
LRRK2_RCKW	1417	1435	AVYDLSKGQAEVDAMKPWL			17	2121.07	WT APO	0	120717_7	2	4.50533	1132331	1061.63
LRRK2_RCKW	1417	1435	AVYDLSKGQAEVDAMKPWL			17	2121.07	WT APO	0	120717_9	2	4.5099	1179418	1061.56
LRRK2_RCKW	1417	1435	AVYDLSKGQAEVDAMKPWL			17	2121.07	WT APO	0.5	120717_13	2	4.52147	694163	1063.21
LRRK2_RCKW	1417	1435	AVYDLSKGQAEVDAMKPWL			17	2121.07	WT APO	0.5	120717_15	2	4.52084	705170	1063.21
LRRK2_RCKW	1417	1435	AVYDLSKGQAEVDAMKPWL			17	2121.07	WT APO	0.5	120717_17	2	4.52918	693033	1063.28
LRRK2_RCKW	1417	1435	AVYDLSKGQAEVDAMKPWL			17	2121.07	WT APO	1	120717_19	2	4.52611	756644	1063.4
LRRK2_RCKW	1417	1435	AVYDLSKGQAEVDAMKPWL			17	2121.07	WT APO	1	120717_21	2	4.52869	614222	1063.3
LRRK2_RCKW	1417	1435	AVYDLSKGQAEVDAMKPWL			17	2121.07	WT APO	1	120717_23	2	4.53486	705316	1063.38
LRRK2_RCKW	1417	1435	AVYDLSKGQAEVDAMKPWL			17	2121.07	WT APO	2	120717_25	2	4.53216	782999	1063.5
LRRK2_RCKW	1417	1435	AVYDLSKGQAEVDAMKPWL			17	2121.07	WT APO	2	120717_27	2	4.54541	505940	1063.52
LRRK2_RCKW	1417	1435	AVYDLSKGQAEVDAMKPWL			17	2121.07	WT APO	2	120717_29	2	4.53411	909271	1063.52
LRRK2_RCKW	1417	1435	AVYDLSKGQAEVDAMKPWL			17	2121.07	WT MLI-2	0	120817_1	2	4.49621	881241	1061.64
LRRK2_RCKW	1417	1435	AVYDLSKGQAEVDAMKPWL			17	2121.07	WT MLI-2	0	120817_3	2	4.47302	267178	1061.49
LRRK2_RCKW	1417	1435	AVYDLSKGQAEVDAMKPWL			17	2121.07	WT MLI-2	0	120817_5	2	4.45132	157569	1061.48
LRRK2_RCKW	1417	1435	AVYDLSKGQAEVDAMKPWL			17	2121.07	WT MLI-2	0.5	120817_11	2	4.48898	384945	1063.11
LRRK2_RCKW	1417	1435	AVYDLSKGQAEVDAMKPWL			17	2121.07	WT MLI-2	0.5	120817_7	2	4.47928	506849	1063.12
LRRK2_RCKW	1417	1435	AVYDLSKGQAEVDAMKPWL			17	2121.07	WT MLI-2	0.5	120817_9	2	4.46598	477264	1063.01
LRRK2_RCKW	1417	1435	AVYDLSKGQAEVDAMKPWL			17	2121.07	WT MLI-2	1	120817_13	2	4.48899	511528	1063.36
LRRK2_RCKW	1417	1435	AVYDLSKGQAEVDAMKPWL			17	2121.07	WT MLI-2	1	120817_15	2	4.48441	482207	1063.25
LRRK2_RCKW	1417	1435	AVYDLSKGQAEVDAMKPWL			17	2121.07	WT MLI-2	1	120817_17	2	4.5054	347626	1063.23
LRRK2_RCKW	1417	1435	AVYDLSKGQAEVDAMKPWL			17	2121.07	WT MLI-2	2	120817_19	2	4.50305	601662	1063.39
LRRK2_RCKW	1417	1435	AVYDLSKGQAEVDAMKPWL			17	2121.07	WT MLI-2	2	120817_21	2	4.51237	539720	1063.46
LRRK2_RCKW	1417	1435	AVYDLSKGQAEVDAMKPWL			17	2121.07	WT MLI-2	2	120817_23	2	4.50619	564209	1063.42
LRRK2_RCKW	1419	1429	YDLSKGQAEVD			10	1224.57	WT APO	0	120717_11	2	3.16465	2987859	613.099
LRRK2_RCKW	1419	1429	YDLSKGQAEVD			10	1224.57	WT APO	0	120717_7	2	3.17114	2246617	613.092
LRRK2_RCKW	1419	1429	YDLSKGQAEVD			10	1224.57	WT APO	0	120717_9	2	3.16924	2711266	613.105
LRRK2_RCKW	1419	1429	YDLSKGQAEVD			10	1224.57	WT APO	0.5	120717_13	2	3.15608	1625396	614.453
LRRK2_RCKW	1419	1429	YDLSKGQAEVD			10	1224.57	WT APO	0.5	120717_15	2	3.16407	1449843	614.454
LRRK2_RCKW	1419	1429	YDLSKGQAEVD			10	1224.57	WT APO	0.5	120717_17	2	3.16858	1516999	614.45
LRRK2_RCKW	1419	1429	YDLSKGQAEVD			10	1224.57	WT APO	1	120717_19	2	3.16381	1690858	614.557
LRRK2_RCKW	1419	1429	YDLSKGQAEVD			10	1224.57	WT APO	1	120717_21	2	3.16264	1401813	614.535
LRRK2_RCKW	1419	1429	YDLSKGQAEVD			10	1224.57	WT APO	1	120717_23	2	3.16396	1677107	614.563
LRRK2_RCKW	1419	1429	YDLSKGQAEVD			10	1224.57	WT APO	2	120717_25	2	3.16921	1654372	614.632
LRRK2_RCKW	1419	1429	YDLSKGQAEVD			10	1224.57	WT APO	2	120717_27	2	3.16706	1187118	614.592
LRRK2_RCKW	1419	1429	YDLSKGQAEVD			10	1224.57	WT APO	2	120717_29	2	3.16448	1623878	614.632
LRRK2_RCKW	1419	1429	YDLSKGQAEVD			10	1224.57	WT MLI-2	0	120817_1	2	3.18931	1782313	613.084
LRRK2_RCKW	1419	1429	YDLSKGQAEVD			10	1224.57	WT MLI-2	0	120817_3	2	3.16594	974898	613.077
LRRK2_RCKW	1419	1429	YDLSKGQAEVD			10	1224.57	WT MLI-2	0	120817_5	2	3.17403	828510	613.088
LRRK2_RCKW	1419	1429	YDLSKGQAEVD			10	1224.57	WT MLI-2	0.5	120817_11	2	3.1733	1016497	614.386
LRRK2_RCKW	1419	1429	YDLSKGQAEVD			10	1224.57	WT MLI-2	0.5	120817_7	2	3.18136	1288421	614.421
LRRK2_RCKW	1419	1429	YDLSKGQAEVD			10	1224.57	WT MLI-2	0.5	120817_9	2	3.17497	1187087	614.359
LRRK2_RCKW	1419	1429	YDLSKGQAEVD			10	1224.57	WT MLI-2	1	120817_13	2	3.17445	1152183	614.69
LRRK2_RCKW	1419	1429	YDLSKGQAEVD			10	1224.57	WT MLI-2	1	120817_15	2	3.18476	1225797	614.56
LRRK2_RCKW	1419	1429	YDLSKGQAEVD			10	1224.57	WT MLI-2	1	120817_17	2	3.17142	923179	614.553
LRRK2_RCKW	1419	1429	YDLSKGQAEVD			10	1224.57	WT MLI-2	2	120817_19	2	3.17119	1631166	614.635
LRRK2_RCKW	1419	1429	YDLSKGQAEVD			10	1224.57	WT MLI-2	2	120817_21	2	3.16722	1672919	614.618
LRRK2_RCKW	1419	1429	YDLSKGQAEVD			10	1224.57	WT MLI-2	2	120817_23	2	3.16989	1391444	614.594
LRRK2_RCKW	1419	1435	YDLSKGQAEVDAMKPWL			15	1950.96	WT APO	0	120717_11	3	4.48043	2873390	651.363
LRRK2_RCKW	1419	1435	YDLSKGQAEVDAMKPWL			15	1950.96	WT APO	0	120717_7	3	4.46105	2924881	651.375
LRRK2_RCKW	1419	1435	YDLSKGQAEVDAMKPWL			15	1950.96	WT APO	0	120717_9	3	4.46628	3048504	651.364
LRRK2_RCKW	1419	1435	YDLSKGQAEVDAMKPWL			15	1950.96	WT APO	0.5	120717_13	3	4.48813	1798568	652.388
LRRK2_RCKW	1419	1435	YDLSKGQAEVDAMKPWL			15	1950.96	WT APO	0.5	120717_15	3	4.48706	1731413	652.379
LRRK2_RCKW	1419	1435	YDLSKGQAEVDAMKPWL			15	1950.96	WT APO	0.5	120717_17	3	4.49836	1936568	652.4
LRRK2_RCKW	1419	1435	YDLSKGQAEVDAMKPWL			15	1950.96	WT APO	1	120717_19	3	4.4942	2071544	652.511
LRRK2_RCKW	1419	1435	YDLSKGQAEVDAMKPWL			15	1950.96	WT APO	1	120717_21	3	4.49752	1725386	652.482
LRRK2_RCKW	1419	1435	YDLSKGQAEVDAMKPWL			15	1950.96	WT APO	1	120717_23	3	4.50298	1835595	652.475
LRRK2_RCKW	1419	1435	YDLSKGQAEVDAMKPWL			15	1950.96	WT APO	2	120717_25	3	4.50042	1943163	652.589
LRRK2_RCKW	1419	1435	YDLSKGQAEVDAMKPWL			15	1950.96	WT APO	2	120717_27	3	4.50879	1343853	652.572
LRRK2_RCKW	1419	1435	YDLSKGQAEVDAMKPWL			15	1950.96	WT APO	2	120717_29	3	4.50306	1832860	652.607
LRRK2_RCKW	1419	1435	YDLSKGQAEVDAMKPWL			15	1950.96	WT MLI-2	0	120817_1	3	4.44175	2612218	651.377
LRRK2_RCKW	1419	1435	YDLSKGQAEVDAMKPWL			15	1950.96	WT MLI-2	0	120817_3	3	4.42145	1397344	651.371
LRRK2_RCKW	1419	1435	YDLSKGQAEVDAMKPWL			15	1950.96	WT MLI-2	0	120817_5	3	4.40911	747579	651.382
LRRK2_RCKW	1419	1435	YDLSKGQAEVDAMKPWL			15	1950.96	WT MLI-2	0.5	120817_11	3	4.43486	1344723	652.398
LRRK2_RCKW	1419	1435	YDLSKGQAEVDAMKPWL			15	1950.96	WT MLI-2	0.5	120817_7	3	4.42876	1550541	652.354
LRRK2_RCKW	1419	1435	YDLSKGQAEVDAMKPWL			15	1950.96	WT MLI-2	0.5	120817_9	3	4.41918	1725285	652.34
LRRK2_RCKW	1419	1435	YDLSKGQAEVDAMKPWL			15	1950.96	WT MLI-2	1	120817_13	3	4.44141	1603424	652.688
LRRK2_RCKW	1419	1435	YDLSKGQAEVDAMKPWL			15	1950.96	WT MLI-2	1	120817_15	3	4.4332	1697143	652.489
LRRK2_RCKW	1419	1435	YDLSKGQAEVDAMKPWL			15	1950.96	WT MLI-2	1	120817_17	3	4.45996	1106428	652.45
LRRK2_RCKW	1419	1435	YDLSKGQAEVDAMKPWL			15	1950.96	WT MLI-2	2	120817_19	3	4.46439	1754235	652.542
LRRK2_RCKW	1419	1435	YDLSKGQAEVDAMKPWL			15	1950.96	WT MLI-2	2	120817_21	3	4.4775	1504306	652.549
LRRK2_RCKW	1419	1435	YDLSKGQAEVDAMKPWL			15	1950.96	WT MLI-2	2	120817_23	3	4.46392	1688576	652.544
LRRK2_RCKW	1419	1436	YDLSKGQAEVDAMKPWLF			16	2098.03	WT APO	0	120717_11	3	4.80443	1715066	700.437
LRRK2_RCKW	1419	1436	YDLSKGQAEVDAMKPWLF			16	2098.03	WT APO	0	120717_7	3	4.79574	1802423	700.427
LRRK2_RCKW	1419	1436	YDLSKGQAEVDAMKPWLF			16	2098.03	WT APO	0	120717_9	3	4.79568	2007112	700.43
LRRK2_RCKW	1419	1436	YDLSKGQAEVDAMKPWLF			16	2098.03	WT APO	0.5	120717_13	3	4.83732	950486	701.478
LRRK2_RCKW	1419	1436	YDLSKGQAEVDAMKPWLF			16	2098.03	WT APO	0.5	120717_15	3	4.83266	975400	701.492
LRRK2_RCKW	1419	1436	YDLSKGQAEVDAMKPWLF			16	2098.03	WT APO	0.5	120717_17	3	4.83669	980196	701.528
LRRK2_RCKW	1419	1436	YDLSKGQAEVDAMKPWLF			16	2098.03	WT APO	1	120717_19	3	4.82748	1081121	701.593
LRRK2_RCKW	1419	1436	YDLSKGQAEVDAMKPWLF			16	2098.03	WT APO	1	120717_21	3	4.82365	945963	701.587
LRRK2_RCKW	1419	1436	YDLSKGQAEVDAMKPWLF			16	2098.03	WT APO	1	120717_23	3	4.83802	1034359	701.597
LRRK2_RCKW	1419	1436	YDLSKGQAEVDAMKPWLF			16	2098.03	WT APO	2	120717_25	3	4.83348	1196542	701.676
LRRK2_RCKW	1419	1436	YDLSKGQAEVDAMKPWLF			16	2098.03	WT APO	2	120717_27	3	4.85698	777553	701.654
LRRK2_RCKW	1419	1436	YDLSKGQAEVDAMKPWLF			16	2098.03	WT APO	2	120717_29	3	4.8425	1055355	701.688
LRRK2_RCKW	1419	1436	YDLSKGQAEVDAMKPWLF			16	2098.03	WT MLI-2	0	120817_1	3	4.75519	1772887	700.428
LRRK2_RCKW	1419	1436	YDLSKGQAEVDAMKPWLF			16	2098.03	WT MLI-2	0	120817_3	3	4.75	793908	700.425
LRRK2_RCKW	1419	1436	YDLSKGQAEVDAMKPWLF			16	2098.03	WT MLI-2	0	120817_5	3	4.75122	441878	700.42
LRRK2_RCKW	1419	1436	YDLSKGQAEVDAMKPWLF			16	2098.03	WT MLI-2	0.5	120817_11	3	4.77313	832953	701.469
LRRK2_RCKW	1419	1436	YDLSKGQAEVDAMKPWLF			16	2098.03	WT MLI-2	0.5	120817_7	3	4.75824	1028452	701.455
LRRK2_RCKW	1419	1436	YDLSKGQAEVDAMKPWLF			16	2098.03	WT MLI-2	0.5	120817_9	3	4.7505	972274	701.406
LRRK2_RCKW	1419	1436	YDLSKGQAEVDAMKPWLF			16	2098.03	WT MLI-2	1	120817_13	3	4.76265	964481	701.782
LRRK2_RCKW	1419	1436	YDLSKGQAEVDAMKPWLF			16	2098.03	WT MLI-2	1	120817_15	3	4.76128	949487	701.571
LRRK2_RCKW	1419	1436	YDLSKGQAEVDAMKPWLF			16	2098.03	WT MLI-2	1	120817_17	3	4.79036	601301	701.546
LRRK2_RCKW	1419	1436	YDLSKGQAEVDAMKPWLF			16	2098.03	WT MLI-2	2	120817_19	3	4.79328	1148371	701.671
LRRK2_RCKW	1419	1436	YDLSKGQAEVDAMKPWLF			16	2098.03	WT MLI-2	2	120817_21	3	4.79824	958740	701.675
LRRK2_RCKW	1419	1436	YDLSKGQAEVDAMKPWLF			16	2098.03	WT MLI-2	2	120817_23	3	4.79357	1045200	701.645
LRRK2_RCKW	1430	1436	AMKPWLF			5	892.475	WT APO	0	120717_11	1	4.8064	298665	892.966
LRRK2_RCKW	1430	1436	AMKPWLF			5	892.475	WT APO	0	120717_7	1	4.79957	376460	892.975
LRRK2_RCKW	1430	1436	AMKPWLF			5	892.475	WT APO	0	120717_9	1	4.80215	368563	892.957
LRRK2_RCKW	1430	1436	AMKPWLF			5	892.475	WT APO	0.5	120717_13	1	4.83991	216337	893.15
LRRK2_RCKW	1430	1436	AMKPWLF			5	892.475	WT APO	0.5	120717_15	1	4.83576	234094	893.171
LRRK2_RCKW	1430	1436	AMKPWLF			5	892.475	WT APO	0.5	120717_17	1	4.83734	217302	893.146
LRRK2_RCKW	1430	1436	AMKPWLF			5	892.475	WT APO	1	120717_19	1	4.82967	248056	893.201
LRRK2_RCKW	1430	1436	AMKPWLF			5	892.475	WT APO	1	120717_21	1	4.83149	203515	893.271
LRRK2_RCKW	1430	1436	AMKPWLF			5	892.475	WT APO	1	120717_23	1	4.84247	243279	893.249
LRRK2_RCKW	1430	1436	AMKPWLF			5	892.475	WT APO	2	120717_25	1	4.8399	221714	893.301
LRRK2_RCKW	1430	1436	AMKPWLF			5	892.475	WT APO	2	120717_27	1	4.86128	116205	893.293
LRRK2_RCKW	1430	1436	AMKPWLF			5	892.475	WT APO	2	120717_29	1	4.84701	252938	893.324
LRRK2_RCKW	1430	1436	AMKPWLF			5	892.475	WT MLI-2	0	120817_1	1	4.76592	248343	892.955
LRRK2_RCKW	1430	1436	AMKPWLF			5	892.475	WT MLI-2	0	120817_3	1	4.75653	47127	892.947
LRRK2_RCKW	1430	1436	AMKPWLF			5	892.475	WT MLI-2	0	120817_5	1	4.74896	32419	893.05
LRRK2_RCKW	1430	1436	AMKPWLF			5	892.475	WT MLI-2	0.5	120817_11	1	4.78313	93036	893.171
LRRK2_RCKW	1430	1436	AMKPWLF			5	892.475	WT MLI-2	0.5	120817_7	1	4.76763	131016	893.118
LRRK2_RCKW	1430	1436	AMKPWLF			5	892.475	WT MLI-2	0.5	120817_9	1	4.76326	104836	893.025
LRRK2_RCKW	1430	1436	AMKPWLF			5	892.475	WT MLI-2	1	120817_13	1	4.77559	116011	893.332
LRRK2_RCKW	1430	1436	AMKPWLF			5	892.475	WT MLI-2	1	120817_15	1	4.77356	137204	893.161
LRRK2_RCKW	1430	1436	AMKPWLF			5	892.475	WT MLI-2	1	120817_17	1	4.80251	69464	893.074
LRRK2_RCKW	1430	1436	AMKPWLF			5	892.475	WT MLI-2	2	120817_19	1	4.80269	160388	893.271
LRRK2_RCKW	1430	1436	AMKPWLF			5	892.475	WT MLI-2	2	120817_21	1	4.80776	154385	893.246
LRRK2_RCKW	1430	1436	AMKPWLF			5	892.475	WT MLI-2	2	120817_23	1	4.8042	161190	893.196
LRRK2_RCKW	1436	1449	FNIKARASSSPVIL			12	1502.87	WT APO	0	120717_11	2	3.77767	5822426	752.347
LRRK2_RCKW	1436	1449	FNIKARASSSPVIL			12	1502.87	WT APO	0	120717_7	2	3.78286	5362514	752.357
LRRK2_RCKW	1436	1449	FNIKARASSSPVIL			12	1502.87	WT APO	0	120717_9	2	3.77407	5665022	752.346
LRRK2_RCKW	1436	1449	FNIKARASSSPVIL			12	1502.87	WT APO	0.5	120717_13	2	3.77694	4323873	753.779
LRRK2_RCKW	1436	1449	FNIKARASSSPVIL			12	1502.87	WT APO	0.5	120717_15	2	3.78281	4048303	753.836
LRRK2_RCKW	1436	1449	FNIKARASSSPVIL			12	1502.87	WT APO	0.5	120717_17	2	3.78581	3757823	753.858
LRRK2_RCKW	1436	1449	FNIKARASSSPVIL			12	1502.87	WT APO	1	120717_19	2	3.78172	4557500	754.028
LRRK2_RCKW	1436	1449	FNIKARASSSPVIL			12	1502.87	WT APO	1	120717_21	2	3.79095	3768493	754.035
LRRK2_RCKW	1436	1449	FNIKARASSSPVIL			12	1502.87	WT APO	1	120717_23	2	3.78581	4255677	754.021
LRRK2_RCKW	1436	1449	FNIKARASSSPVIL			12	1502.87	WT APO	2	120717_25	2	3.79331	3628658	754.164
LRRK2_RCKW	1436	1449	FNIKARASSSPVIL			12	1502.87	WT APO	2	120717_27	2	3.79764	2999921	754.122
LRRK2_RCKW	1436	1449	FNIKARASSSPVIL			12	1502.87	WT APO	2	120717_29	2	3.78457	4213910	754.141
LRRK2_RCKW	1436	1449	FNIKARASSSPVIL			12	1502.87	WT MLI-2	0	120817_1	2	3.7921	4075503	752.361
LRRK2_RCKW	1436	1449	FNIKARASSSPVIL			12	1502.87	WT MLI-2	0	120817_3	2	3.77229	2971679	752.342
LRRK2_RCKW	1436	1449	FNIKARASSSPVIL			12	1502.87	WT MLI-2	0	120817_5	2	3.76034	2038202	752.338
LRRK2_RCKW	1436	1449	FNIKARASSSPVIL			12	1502.87	WT MLI-2	0.5	120817_11	2	3.77998	2744856	754.111
LRRK2_RCKW	1436	1449	FNIKARASSSPVIL			12	1502.87	WT MLI-2	0.5	120817_7	2	3.78325	3724496	754.106
LRRK2_RCKW	1436	1449	FNIKARASSSPVIL			12	1502.87	WT MLI-2	0.5	120817_9	2	3.78003	3257033	754.099
LRRK2_RCKW	1436	1449	FNIKARASSSPVIL			12	1502.87	WT MLI-2	1	120817_13	2	3.77591	3099627	754.393
LRRK2_RCKW	1436	1449	FNIKARASSSPVIL			12	1502.87	WT MLI-2	1	120817_15	2	3.78089	3921967	754.284
LRRK2_RCKW	1436	1449	FNIKARASSSPVIL			12	1502.87	WT MLI-2	1	120817_17	2	3.78917	2518392	754.264
LRRK2_RCKW	1436	1449	FNIKARASSSPVIL			12	1502.87	WT MLI-2	2	120817_19	2	3.78658	3396636	754.357
LRRK2_RCKW	1436	1449	FNIKARASSSPVIL			12	1502.87	WT MLI-2	2	120817_21	2	3.78585	3560795	754.36
LRRK2_RCKW	1436	1449	FNIKARASSSPVIL			12	1502.87	WT MLI-2	2	120817_23	2	3.78663	3933807	754.324
LRRK2_RCKW	1437	1449	NIKARASSSPVIL			11	1355.8	WT APO	0	120717_11	2	3.45221	3131679	678.823
LRRK2_RCKW	1437	1449	NIKARASSSPVIL			11	1355.8	WT APO	0	120717_7	2	3.47284	3109123	678.821
LRRK2_RCKW	1437	1449	NIKARASSSPVIL			11	1355.8	WT APO	0	120717_9	2	3.45995	2995486	678.818
LRRK2_RCKW	1437	1449	NIKARASSSPVIL			11	1355.8	WT APO	0.5	120717_13	2	3.45346	1924743	680.382
LRRK2_RCKW	1437	1449	NIKARASSSPVIL			11	1355.8	WT APO	0.5	120717_15	2	3.46984	2152909	680.352
LRRK2_RCKW	1437	1449	NIKARASSSPVIL			11	1355.8	WT APO	0.5	120717_17	2	3.47139	1749489	680.371
LRRK2_RCKW	1437	1449	NIKARASSSPVIL			11	1355.8	WT APO	1	120717_19	2	3.45406	2161393	680.511
LRRK2_RCKW	1437	1449	NIKARASSSPVIL			11	1355.8	WT APO	1	120717_21	2	3.47255	1906386	680.507
LRRK2_RCKW	1437	1449	NIKARASSSPVIL			11	1355.8	WT APO	1	120717_23	2	3.46364	2006246	680.527
LRRK2_RCKW	1437	1449	NIKARASSSPVIL			11	1355.8	WT APO	2	120717_25	2	3.47717	1941524	680.69
LRRK2_RCKW	1437	1449	NIKARASSSPVIL			11	1355.8	WT APO	2	120717_27	2	3.47811	1433413	680.614
LRRK2_RCKW	1437	1449	NIKARASSSPVIL			11	1355.8	WT APO	2	120717_29	2	3.47399	2099253	680.648
LRRK2_RCKW	1437	1449	NIKARASSSPVIL			11	1355.8	WT MLI-2	0	120817_1	2	3.49808	2168888	678.826
LRRK2_RCKW	1437	1449	NIKARASSSPVIL			11	1355.8	WT MLI-2	0	120817_3	2	3.44778	1365616	678.794
LRRK2_RCKW	1437	1449	NIKARASSSPVIL			11	1355.8	WT MLI-2	0	120817_5	2	3.43671	951812	678.801
LRRK2_RCKW	1437	1449	NIKARASSSPVIL			11	1355.8	WT MLI-2	0.5	120817_11	2	3.47634	1258111	680.578
LRRK2_RCKW	1437	1449	NIKARASSSPVIL			11	1355.8	WT MLI-2	0.5	120817_7	2	3.48196	1615579	680.566
LRRK2_RCKW	1437	1449	NIKARASSSPVIL			11	1355.8	WT MLI-2	0.5	120817_9	2	3.47953	1432177	680.554
LRRK2_RCKW	1437	1449	NIKARASSSPVIL			11	1355.8	WT MLI-2	1	120817_13	2	3.47589	1438060	680.76
LRRK2_RCKW	1437	1449	NIKARASSSPVIL			11	1355.8	WT MLI-2	1	120817_15	2	3.47978	1520850	680.688
LRRK2_RCKW	1437	1449	NIKARASSSPVIL			11	1355.8	WT MLI-2	1	120817_17	2	3.4813	1170168	680.678
LRRK2_RCKW	1437	1449	NIKARASSSPVIL			11	1355.8	WT MLI-2	2	120817_19	2	3.47737	1705134	680.709
LRRK2_RCKW	1437	1449	NIKARASSSPVIL			11	1355.8	WT MLI-2	2	120817_21	2	3.47805	1758818	680.749
LRRK2_RCKW	1437	1449	NIKARASSSPVIL			11	1355.8	WT MLI-2	2	120817_23	2	3.47731	1877372	680.706
LRRK2_RCKW	1450	1466	VGTHLDVSDEKQRKACM			16	1916.93	WT APO	0	120717_11	3	2.80334	3320157	640.041
LRRK2_RCKW	1450	1466	VGTHLDVSDEKQRKACM			16	1916.93	WT APO	0	120717_7	3	2.81043	2440125	640.028
LRRK2_RCKW	1450	1466	VGTHLDVSDEKQRKACM			16	1916.93	WT APO	0	120717_9	3	2.80404	3107218	640.044
LRRK2_RCKW	1450	1466	VGTHLDVSDEKQRKACM			16	1916.93	WT APO	0.5	120717_13	3	2.79401	1576844	641.812
LRRK2_RCKW	1450	1466	VGTHLDVSDEKQRKACM			16	1916.93	WT APO	0.5	120717_15	3	2.79889	1602408	641.872
LRRK2_RCKW	1450	1466	VGTHLDVSDEKQRKACM			16	1916.93	WT APO	0.5	120717_17	3	2.80706	1905235	641.887
LRRK2_RCKW	1450	1466	VGTHLDVSDEKQRKACM			16	1916.93	WT APO	1	120717_19	3	2.79661	1803951	642.057
LRRK2_RCKW	1450	1466	VGTHLDVSDEKQRKACM			16	1916.93	WT APO	1	120717_21	3	2.79802	1552752	642.037
LRRK2_RCKW	1450	1466	VGTHLDVSDEKQRKACM			16	1916.93	WT APO	1	120717_23	3	2.7987	1568813	642.048
LRRK2_RCKW	1450	1466	VGTHLDVSDEKQRKACM			16	1916.93	WT APO	2	120717_25	3	2.80767	2171293	642.118
LRRK2_RCKW	1450	1466	VGTHLDVSDEKQRKACM			16	1916.93	WT APO	2	120717_27	3	2.79985	1273446	642.085
LRRK2_RCKW	1450	1466	VGTHLDVSDEKQRKACM			16	1916.93	WT APO	2	120717_29	3	2.79831	1789279	642.151
LRRK2_RCKW	1450	1466	VGTHLDVSDEKQRKACM			16	1916.93	WT MLI-2	0	120817_1	3	2.83517	2269197	640.029
LRRK2_RCKW	1450	1466	VGTHLDVSDEKQRKACM			16	1916.93	WT MLI-2	0	120817_3	3	2.80907	1074483	640.032
LRRK2_RCKW	1450	1466	VGTHLDVSDEKQRKACM			16	1916.93	WT MLI-2	0	120817_5	3	2.80728	492412	640.016
LRRK2_RCKW	1450	1466	VGTHLDVSDEKQRKACM			16	1916.93	WT MLI-2	0.5	120817_11	3	2.81944	1312626	641.911
LRRK2_RCKW	1450	1466	VGTHLDVSDEKQRKACM			16	1916.93	WT MLI-2	0.5	120817_7	3	2.82095	1597070	641.906
LRRK2_RCKW	1450	1466	VGTHLDVSDEKQRKACM			16	1916.93	WT MLI-2	0.5	120817_9	3	2.81458	1619852	641.862
LRRK2_RCKW	1450	1466	VGTHLDVSDEKQRKACM			16	1916.93	WT MLI-2	1	120817_13	3	2.81523	1542272	642.205
LRRK2_RCKW	1450	1466	VGTHLDVSDEKQRKACM			16	1916.93	WT MLI-2	1	120817_15	3	2.83396	1546544	642.076
LRRK2_RCKW	1450	1466	VGTHLDVSDEKQRKACM			16	1916.93	WT MLI-2	1	120817_17	3	2.8164	914878	642.035
LRRK2_RCKW	1450	1466	VGTHLDVSDEKQRKACM			16	1916.93	WT MLI-2	2	120817_19	3	2.8153	1536773	642.124
LRRK2_RCKW	1450	1466	VGTHLDVSDEKQRKACM			16	1916.93	WT MLI-2	2	120817_21	3	2.80501	1445611	642.099
LRRK2_RCKW	1450	1466	VGTHLDVSDEKQRKACM			16	1916.93	WT MLI-2	2	120817_23	3	2.81038	1417423	642.088
LRRK2_RCKW	1451	1466	GTHLDVSDEKQRKACM			15	1817.86	WT APO	0	120717_11	3	2.80699	1974794	606.98
LRRK2_RCKW	1451	1466	GTHLDVSDEKQRKACM			15	1817.86	WT APO	0	120717_7	3	2.81459	1299330	606.977
LRRK2_RCKW	1451	1466	GTHLDVSDEKQRKACM			15	1817.86	WT APO	0	120717_9	3	2.80672	1744327	606.977
LRRK2_RCKW	1451	1466	GTHLDVSDEKQRKACM			15	1817.86	WT APO	0.5	120717_13	3	2.79886	768212	608.673
LRRK2_RCKW	1451	1466	GTHLDVSDEKQRKACM			15	1817.86	WT APO	0.5	120717_15	3	2.80382	724213	608.672
LRRK2_RCKW	1451	1466	GTHLDVSDEKQRKACM			15	1817.86	WT APO	0.5	120717_17	3	2.81028	913893	608.689
LRRK2_RCKW	1451	1466	GTHLDVSDEKQRKACM			15	1817.86	WT APO	1	120717_19	3	2.8026	875144	608.83
LRRK2_RCKW	1451	1466	GTHLDVSDEKQRKACM			15	1817.86	WT APO	1	120717_21	3	2.80338	516609	608.771
LRRK2_RCKW	1451	1466	GTHLDVSDEKQRKACM			15	1817.86	WT APO	1	120717_23	3	2.80348	792820	608.895
LRRK2_RCKW	1451	1466	GTHLDVSDEKQRKACM			15	1817.86	WT APO	2	120717_25	3	2.81096	1039785	608.987
LRRK2_RCKW	1451	1466	GTHLDVSDEKQRKACM			15	1817.86	WT APO	2	120717_27	3	2.80801	562713	608.943
LRRK2_RCKW	1451	1466	GTHLDVSDEKQRKACM			15	1817.86	WT APO	2	120717_29	3	2.80402	837267	608.907
LRRK2_RCKW	1451	1466	GTHLDVSDEKQRKACM			15	1817.86	WT MLI-2	0	120817_1	3	2.83837	1023916	606.979
LRRK2_RCKW	1451	1466	GTHLDVSDEKQRKACM			15	1817.86	WT MLI-2	0	120817_3	3	2.8132	438072	606.962
LRRK2_RCKW	1451	1466	GTHLDVSDEKQRKACM			15	1817.86	WT MLI-2	0	120817_5	3	2.8118	227070	606.971
LRRK2_RCKW	1451	1466	GTHLDVSDEKQRKACM			15	1817.86	WT MLI-2	0.5	120817_11	3	2.82211	483269	608.712
LRRK2_RCKW	1451	1466	GTHLDVSDEKQRKACM			15	1817.86	WT MLI-2	0.5	120817_7	3	2.82497	575827	608.7
LRRK2_RCKW	1451	1466	GTHLDVSDEKQRKACM			15	1817.86	WT MLI-2	0.5	120817_9	3	2.81771	645430	608.716
LRRK2_RCKW	1451	1466	GTHLDVSDEKQRKACM			15	1817.86	WT MLI-2	1	120817_13	3	2.81726	598983	609.04
LRRK2_RCKW	1451	1466	GTHLDVSDEKQRKACM			15	1817.86	WT MLI-2	1	120817_15	3	2.8366	638535	608.843
LRRK2_RCKW	1451	1466	GTHLDVSDEKQRKACM			15	1817.86	WT MLI-2	1	120817_17	3	2.8228	328308	608.771
LRRK2_RCKW	1451	1466	GTHLDVSDEKQRKACM			15	1817.86	WT MLI-2	2	120817_19	3	2.81862	599393	608.82
LRRK2_RCKW	1451	1466	GTHLDVSDEKQRKACM			15	1817.86	WT MLI-2	2	120817_21	3	2.80922	675160	608.969
LRRK2_RCKW	1451	1466	GTHLDVSDEKQRKACM			15	1817.86	WT MLI-2	2	120817_23	3	2.81462	621213	608.855
LRRK2_RCKW	1455	1466	DVSDEKQRKACM			11	1409.65	WT APO	0	120717_11	2	2.15884	3320796	705.773
LRRK2_RCKW	1455	1466	DVSDEKQRKACM			11	1409.65	WT APO	0	120717_7	2	2.17579	3586562	705.76
LRRK2_RCKW	1455	1466	DVSDEKQRKACM			11	1409.65	WT APO	0	120717_9	2	2.14344	4053992	705.766
LRRK2_RCKW	1455	1466	DVSDEKQRKACM			11	1409.65	WT APO	0.5	120717_13	2	2.13847	2089659	708.419
LRRK2_RCKW	1455	1466	DVSDEKQRKACM			11	1409.65	WT APO	0.5	120717_15	2	2.1654	1863814	708.422
LRRK2_RCKW	1455	1466	DVSDEKQRKACM			11	1409.65	WT APO	0.5	120717_17	2	2.11447	2265481	708.451
LRRK2_RCKW	1455	1466	DVSDEKQRKACM			11	1409.65	WT APO	1	120717_19	2	2.15625	2307452	708.691
LRRK2_RCKW	1455	1466	DVSDEKQRKACM			11	1409.65	WT APO	1	120717_21	2	2.15942	1781378	708.707
LRRK2_RCKW	1455	1466	DVSDEKQRKACM			11	1409.65	WT APO	1	120717_23	2	2.1451	2022051	708.695
LRRK2_RCKW	1455	1466	DVSDEKQRKACM			11	1409.65	WT APO	2	120717_25	2	2.14744	2110845	708.839
LRRK2_RCKW	1455	1466	DVSDEKQRKACM			11	1409.65	WT APO	2	120717_27	2	2.11024	1461137	708.749
LRRK2_RCKW	1455	1466	DVSDEKQRKACM			11	1409.65	WT APO	2	120717_29	2	2.10439	2650280	708.777
LRRK2_RCKW	1455	1466	DVSDEKQRKACM			11	1409.65	WT MLI-2	0	120817_1	2	2.18492	2910558	705.751
LRRK2_RCKW	1455	1466	DVSDEKQRKACM			11	1409.65	WT MLI-2	0	120817_3	2	2.17261	1155048	705.754
LRRK2_RCKW	1455	1466	DVSDEKQRKACM			11	1409.65	WT MLI-2	0	120817_5	2	2.17001	696997	705.725
LRRK2_RCKW	1455	1466	DVSDEKQRKACM			11	1409.65	WT MLI-2	0.5	120817_11	2	2.16188	1439088	708.44
LRRK2_RCKW	1455	1466	DVSDEKQRKACM			11	1409.65	WT MLI-2	0.5	120817_7	2	2.18736	1816201	708.431
LRRK2_RCKW	1455	1466	DVSDEKQRKACM			11	1409.65	WT MLI-2	0.5	120817_9	2	2.18089	1818045	708.403
LRRK2_RCKW	1455	1466	DVSDEKQRKACM			11	1409.65	WT MLI-2	1	120817_13	2	2.16165	1725056	708.738
LRRK2_RCKW	1455	1466	DVSDEKQRKACM			11	1409.65	WT MLI-2	1	120817_15	2	2.1698	1763139	708.682
LRRK2_RCKW	1455	1466	DVSDEKQRKACM			11	1409.65	WT MLI-2	1	120817_17	2	2.14891	1112496	708.677
LRRK2_RCKW	1455	1466	DVSDEKQRKACM			11	1409.65	WT MLI-2	2	120817_19	2	2.13565	2069666	708.674
LRRK2_RCKW	1455	1466	DVSDEKQRKACM			11	1409.65	WT MLI-2	2	120817_21	2	2.10884	1939668	708.735
LRRK2_RCKW	1455	1466	DVSDEKQRKACM			11	1409.65	WT MLI-2	2	120817_23	2	2.12612	2103296	708.7
LRRK2_RCKW	1467	1484	SKITKELLNKRGFPAIRD			16	2086.21	WT APO	0	120717_11	3	3.38262	1352067	696.445
LRRK2_RCKW	1467	1484	SKITKELLNKRGFPAIRD			16	2086.21	WT APO	0	120717_7	3	3.39465	1410077	696.45
LRRK2_RCKW	1467	1484	SKITKELLNKRGFPAIRD			16	2086.21	WT APO	0	120717_9	3	3.38597	1316889	696.434
LRRK2_RCKW	1467	1484	SKITKELLNKRGFPAIRD			16	2086.21	WT APO	0.5	120717_13	3	3.39523	912725	698.707
LRRK2_RCKW	1467	1484	SKITKELLNKRGFPAIRD			16	2086.21	WT APO	0.5	120717_15	3	3.40195	936441	698.662
LRRK2_RCKW	1467	1484	SKITKELLNKRGFPAIRD			16	2086.21	WT APO	0.5	120717_17	3	3.39591	825156	698.704
LRRK2_RCKW	1467	1484	SKITKELLNKRGFPAIRD			16	2086.21	WT APO	1	120717_19	3	3.38571	928321	699.005
LRRK2_RCKW	1467	1484	SKITKELLNKRGFPAIRD			16	2086.21	WT APO	1	120717_21	3	3.39592	817667	698.974
LRRK2_RCKW	1467	1484	SKITKELLNKRGFPAIRD			16	2086.21	WT APO	1	120717_23	3	3.39013	935081	698.989
LRRK2_RCKW	1467	1484	SKITKELLNKRGFPAIRD			16	2086.21	WT APO	2	120717_25	3	3.3966	875793	699.228
LRRK2_RCKW	1467	1484	SKITKELLNKRGFPAIRD			16	2086.21	WT APO	2	120717_27	3	3.40153	595385	699.116
LRRK2_RCKW	1467	1484	SKITKELLNKRGFPAIRD			16	2086.21	WT APO	2	120717_29	3	3.39228	954704	699.207
LRRK2_RCKW	1467	1484	SKITKELLNKRGFPAIRD			16	2086.21	WT MLI-2	0	120817_1	3	3.4039	931253	696.441
LRRK2_RCKW	1467	1484	SKITKELLNKRGFPAIRD			16	2086.21	WT MLI-2	0	120817_3	3	3.38199	449515	696.434
LRRK2_RCKW	1467	1484	SKITKELLNKRGFPAIRD			16	2086.21	WT MLI-2	0	120817_5	3	3.36822	380770	696.425
LRRK2_RCKW	1467	1484	SKITKELLNKRGFPAIRD			16	2086.21	WT MLI-2	0.5	120817_11	3	3.39025	553357	698.754
LRRK2_RCKW	1467	1484	SKITKELLNKRGFPAIRD			16	2086.21	WT MLI-2	0.5	120817_7	3	3.39452	680492	698.753
LRRK2_RCKW	1467	1484	SKITKELLNKRGFPAIRD			16	2086.21	WT MLI-2	0.5	120817_9	3	3.39304	608105	698.748
LRRK2_RCKW	1467	1484	SKITKELLNKRGFPAIRD			16	2086.21	WT MLI-2	1	120817_13	3	3.38437	583036	699.038
LRRK2_RCKW	1467	1484	SKITKELLNKRGFPAIRD			16	2086.21	WT MLI-2	1	120817_15	3	3.39187	598388	699.038
LRRK2_RCKW	1467	1484	SKITKELLNKRGFPAIRD			16	2086.21	WT MLI-2	1	120817_17	3	3.39661	502760	699.035
LRRK2_RCKW	1467	1484	SKITKELLNKRGFPAIRD			16	2086.21	WT MLI-2	2	120817_19	3	3.38574	768685	699.196
LRRK2_RCKW	1467	1484	SKITKELLNKRGFPAIRD			16	2086.21	WT MLI-2	2	120817_21	3	3.39399	781271	699.231
LRRK2_RCKW	1467	1484	SKITKELLNKRGFPAIRD			16	2086.21	WT MLI-2	2	120817_23	3	3.40281	722175	699.168
LRRK2_RCKW	1467	1490	SKITKELLNKRGFPAIRDYHFVNA			22	2817.55	WT APO	0	120717_11	5	3.749	8350066	564.655
LRRK2_RCKW	1467	1490	SKITKELLNKRGFPAIRDYHFVNA			22	2817.55	WT APO	0	120717_7	5	3.75003	7531355	564.656
LRRK2_RCKW	1467	1490	SKITKELLNKRGFPAIRDYHFVNA			22	2817.55	WT APO	0	120717_9	5	3.74759	7969941	564.655
LRRK2_RCKW	1467	1490	SKITKELLNKRGFPAIRDYHFVNA			22	2817.55	WT APO	0.5	120717_13	5	3.76049	7092768	566.183
LRRK2_RCKW	1467	1490	SKITKELLNKRGFPAIRDYHFVNA			22	2817.55	WT APO	0.5	120717_15	5	3.75289	6650247	566.172
LRRK2_RCKW	1467	1490	SKITKELLNKRGFPAIRDYHFVNA			22	2817.55	WT APO	0.5	120717_17	5	3.75561	6030355	566.194
LRRK2_RCKW	1467	1490	SKITKELLNKRGFPAIRDYHFVNA			22	2817.55	WT APO	1	120717_19	5	3.75186	7159501	566.362
LRRK2_RCKW	1467	1490	SKITKELLNKRGFPAIRDYHFVNA			22	2817.55	WT APO	1	120717_21	5	3.76099	5931264	566.353
LRRK2_RCKW	1467	1490	SKITKELLNKRGFPAIRDYHFVNA			22	2817.55	WT APO	1	120717_23	5	3.75401	6483644	566.369
LRRK2_RCKW	1467	1490	SKITKELLNKRGFPAIRDYHFVNA			22	2817.55	WT APO	2	120717_25	5	3.75644	5546932	566.494
LRRK2_RCKW	1467	1490	SKITKELLNKRGFPAIRDYHFVNA			22	2817.55	WT APO	2	120717_27	5	3.76209	4525066	566.45
LRRK2_RCKW	1467	1490	SKITKELLNKRGFPAIRDYHFVNA			22	2817.55	WT APO	2	120717_29	5	3.75153	6466857	566.493
LRRK2_RCKW	1467	1490	SKITKELLNKRGFPAIRDYHFVNA			22	2817.55	WT MLI-2	0	120817_1	5	3.76004	6861218	564.658
LRRK2_RCKW	1467	1490	SKITKELLNKRGFPAIRDYHFVNA			22	2817.55	WT MLI-2	0	120817_3	5	3.75583	3629108	564.654
LRRK2_RCKW	1467	1490	SKITKELLNKRGFPAIRDYHFVNA			22	2817.55	WT MLI-2	0	120817_5	5	3.74729	2962898	564.643
LRRK2_RCKW	1467	1490	SKITKELLNKRGFPAIRDYHFVNA			22	2817.55	WT MLI-2	0.5	120817_11	5	3.74858	5288309	566.205
LRRK2_RCKW	1467	1490	SKITKELLNKRGFPAIRDYHFVNA			22	2817.55	WT MLI-2	0.5	120817_7	5	3.75572	6948150	566.2
LRRK2_RCKW	1467	1490	SKITKELLNKRGFPAIRDYHFVNA			22	2817.55	WT MLI-2	0.5	120817_9	5	3.74558	6042388	566.178
LRRK2_RCKW	1467	1490	SKITKELLNKRGFPAIRDYHFVNA			22	2817.55	WT MLI-2	1	120817_13	5	3.74273	6487388	566.433
LRRK2_RCKW	1467	1490	SKITKELLNKRGFPAIRDYHFVNA			22	2817.55	WT MLI-2	1	120817_15	5	3.75287	6774975	566.37
LRRK2_RCKW	1467	1490	SKITKELLNKRGFPAIRDYHFVNA			22	2817.55	WT MLI-2	1	120817_17	5	3.75608	5072712	566.358
LRRK2_RCKW	1467	1490	SKITKELLNKRGFPAIRDYHFVNA			22	2817.55	WT MLI-2	2	120817_19	5	3.75057	6426311	566.459
LRRK2_RCKW	1467	1490	SKITKELLNKRGFPAIRDYHFVNA			22	2817.55	WT MLI-2	2	120817_21	5	3.74984	6812774	566.476
LRRK2_RCKW	1467	1490	SKITKELLNKRGFPAIRDYHFVNA			22	2817.55	WT MLI-2	2	120817_23	5	3.75786	6305515	566.447
LRRK2_RCKW	1473	1490	LLNKRGFPAIRDYHFVNA			16	2131.16	WT APO	0	120717_11	3	3.79402	173601	711.437
LRRK2_RCKW	1473	1490	LLNKRGFPAIRDYHFVNA			16	2131.16	WT APO	0	120717_7	3	3.80551	171335	711.437
LRRK2_RCKW	1473	1490	LLNKRGFPAIRDYHFVNA			16	2131.16	WT APO	0	120717_9	3	3.79562	153099	711.473
LRRK2_RCKW	1473	1490	LLNKRGFPAIRDYHFVNA			16	2131.16	WT APO	0.5	120717_13	3	3.80737	111209	713.735
LRRK2_RCKW	1473	1490	LLNKRGFPAIRDYHFVNA			16	2131.16	WT APO	0.5	120717_15	3	3.80624	104040	713.824
LRRK2_RCKW	1473	1490	LLNKRGFPAIRDYHFVNA			16	2131.16	WT APO	0.5	120717_17	3	3.80895	117635	713.778
LRRK2_RCKW	1473	1490	LLNKRGFPAIRDYHFVNA			16	2131.16	WT APO	1	120717_19	3	3.80599	134659	713.914
LRRK2_RCKW	1473	1490	LLNKRGFPAIRDYHFVNA			16	2131.16	WT APO	1	120717_21	3	3.81389	117984	713.89
LRRK2_RCKW	1473	1490	LLNKRGFPAIRDYHFVNA			16	2131.16	WT APO	1	120717_23	3	3.80847	121454	713.894
LRRK2_RCKW	1473	1490	LLNKRGFPAIRDYHFVNA			16	2131.16	WT APO	2	120717_25	3	3.81651	111576	713.919
LRRK2_RCKW	1473	1490	LLNKRGFPAIRDYHFVNA			16	2131.16	WT APO	2	120717_27	3	3.82129	86378	713.784
LRRK2_RCKW	1473	1490	LLNKRGFPAIRDYHFVNA			16	2131.16	WT APO	2	120717_29	3	3.81301	125248	713.911
LRRK2_RCKW	1473	1490	LLNKRGFPAIRDYHFVNA			16	2131.16	WT MLI-2	0	120817_1	3	3.8099	124265	711.418
LRRK2_RCKW	1473	1490	LLNKRGFPAIRDYHFVNA			16	2131.16	WT MLI-2	0	120817_3	3	3.78803	57647	711.458
LRRK2_RCKW	1473	1490	LLNKRGFPAIRDYHFVNA			16	2131.16	WT MLI-2	0	120817_5	3	3.77516	56487	711.418
LRRK2_RCKW	1473	1490	LLNKRGFPAIRDYHFVNA			16	2131.16	WT MLI-2	0.5	120817_11	3	3.80511	71318	713.799
LRRK2_RCKW	1473	1490	LLNKRGFPAIRDYHFVNA			16	2131.16	WT MLI-2	0.5	120817_7	3	3.80497	87425	713.736
LRRK2_RCKW	1473	1490	LLNKRGFPAIRDYHFVNA			16	2131.16	WT MLI-2	0.5	120817_9	3	3.80061	90306	713.7
LRRK2_RCKW	1473	1490	LLNKRGFPAIRDYHFVNA			16	2131.16	WT MLI-2	1	120817_13	3	3.79862	84317	713.986
LRRK2_RCKW	1473	1490	LLNKRGFPAIRDYHFVNA			16	2131.16	WT MLI-2	1	120817_15	3	3.80818	98204	713.899
LRRK2_RCKW	1473	1490	LLNKRGFPAIRDYHFVNA			16	2131.16	WT MLI-2	1	120817_17	3	3.8111	61507	713.897
LRRK2_RCKW	1473	1490	LLNKRGFPAIRDYHFVNA			16	2131.16	WT MLI-2	2	120817_19	3	3.80238	97861	713.941
LRRK2_RCKW	1473	1490	LLNKRGFPAIRDYHFVNA			16	2131.16	WT MLI-2	2	120817_21	3	3.80828	97536	713.974
LRRK2_RCKW	1473	1490	LLNKRGFPAIRDYHFVNA			16	2131.16	WT MLI-2	2	120817_23	3	3.80494	110313	713.929
LRRK2_RCKW	1475	1490	NKRGFPAIRDYHFVNA			14	1904.99	WT APO	0	120717_11	3	3.66521	430525	635.992
LRRK2_RCKW	1475	1490	NKRGFPAIRDYHFVNA			14	1904.99	WT APO	0	120717_7	3	3.66651	414130	636.015
LRRK2_RCKW	1475	1490	NKRGFPAIRDYHFVNA			14	1904.99	WT APO	0	120717_9	3	3.65891	383094	635.993
LRRK2_RCKW	1475	1490	NKRGFPAIRDYHFVNA			14	1904.99	WT APO	0.5	120717_13	3	3.67356	262733	637.888
LRRK2_RCKW	1475	1490	NKRGFPAIRDYHFVNA			14	1904.99	WT APO	0.5	120717_15	3	3.67215	279648	637.972
LRRK2_RCKW	1475	1490	NKRGFPAIRDYHFVNA			14	1904.99	WT APO	0.5	120717_17	3	3.67501	226764	638.068
LRRK2_RCKW	1475	1490	NKRGFPAIRDYHFVNA			14	1904.99	WT APO	1	120717_19	3	3.67787	347891	638.087
LRRK2_RCKW	1475	1490	NKRGFPAIRDYHFVNA			14	1904.99	WT APO	1	120717_21	3	3.67806	259366	638.117
LRRK2_RCKW	1475	1490	NKRGFPAIRDYHFVNA			14	1904.99	WT APO	1	120717_23	3	3.67485	365598	638.098
LRRK2_RCKW	1475	1490	NKRGFPAIRDYHFVNA			14	1904.99	WT APO	2	120717_25	3	3.67759	246934	638.176
LRRK2_RCKW	1475	1490	NKRGFPAIRDYHFVNA			14	1904.99	WT APO	2	120717_27	3	3.68304	208770	638.136
LRRK2_RCKW	1475	1490	NKRGFPAIRDYHFVNA			14	1904.99	WT APO	2	120717_29	3	3.67108	308444	638.146
LRRK2_RCKW	1475	1490	NKRGFPAIRDYHFVNA			14	1904.99	WT MLI-2	0	120817_1	3	3.67651	340702	635.993
LRRK2_RCKW	1475	1490	NKRGFPAIRDYHFVNA			14	1904.99	WT MLI-2	0	120817_3	3	3.66466	154670	635.986
LRRK2_RCKW	1475	1490	NKRGFPAIRDYHFVNA			14	1904.99	WT MLI-2	0	120817_5	3	3.6526	127114	635.987
LRRK2_RCKW	1475	1490	NKRGFPAIRDYHFVNA			14	1904.99	WT MLI-2	0.5	120817_11	3	3.66453	167437	638.044
LRRK2_RCKW	1475	1490	NKRGFPAIRDYHFVNA			14	1904.99	WT MLI-2	0.5	120817_7	3	3.6694	278661	638.017
LRRK2_RCKW	1475	1490	NKRGFPAIRDYHFVNA			14	1904.99	WT MLI-2	0.5	120817_9	3	3.66696	211351	637.943
LRRK2_RCKW	1475	1490	NKRGFPAIRDYHFVNA			14	1904.99	WT MLI-2	1	120817_13	3	3.66854	284578	638.173
LRRK2_RCKW	1475	1490	NKRGFPAIRDYHFVNA			14	1904.99	WT MLI-2	1	120817_15	3	3.66421	251008	638.157
LRRK2_RCKW	1475	1490	NKRGFPAIRDYHFVNA			14	1904.99	WT MLI-2	1	120817_17	3	3.67428	181553	638.137
LRRK2_RCKW	1475	1490	NKRGFPAIRDYHFVNA			14	1904.99	WT MLI-2	2	120817_19	3	3.67384	240399	638.169
LRRK2_RCKW	1475	1490	NKRGFPAIRDYHFVNA			14	1904.99	WT MLI-2	2	120817_21	3	3.67046	285672	638.13
LRRK2_RCKW	1475	1490	NKRGFPAIRDYHFVNA			14	1904.99	WT MLI-2	2	120817_23	3	3.67318	235200	638.097
LRRK2_RCKW	1490	1507	ATEESDALAKLRKTIINE			17	2002.08	WT APO	0	120717_11	3	4.1484	279013	668.372
LRRK2_RCKW	1490	1507	ATEESDALAKLRKTIINE			17	2002.08	WT APO	0	120717_7	3	4.13385	283301	668.346
LRRK2_RCKW	1490	1507	ATEESDALAKLRKTIINE			17	2002.08	WT APO	0	120717_9	3	4.14938	336781	668.378
LRRK2_RCKW	1490	1507	ATEESDALAKLRKTIINE			17	2002.08	WT APO	0.5	120717_13	3	4.15954	155584	669.385
LRRK2_RCKW	1490	1507	ATEESDALAKLRKTIINE			17	2002.08	WT APO	0.5	120717_15	3	4.16111	168097	669.385
LRRK2_RCKW	1490	1507	ATEESDALAKLRKTIINE			17	2002.08	WT APO	0.5	120717_17	3	4.16796	168735	669.355
LRRK2_RCKW	1490	1507	ATEESDALAKLRKTIINE			17	2002.08	WT APO	1	120717_19	3	4.16356	195049	669.528
LRRK2_RCKW	1490	1507	ATEESDALAKLRKTIINE			17	2002.08	WT APO	1	120717_21	3	4.17338	173001	669.525
LRRK2_RCKW	1490	1507	ATEESDALAKLRKTIINE			17	2002.08	WT APO	1	120717_23	3	4.16526	149795	669.538
LRRK2_RCKW	1490	1507	ATEESDALAKLRKTIINE			17	2002.08	WT APO	2	120717_25	3	4.16717	182913	669.678
LRRK2_RCKW	1490	1507	ATEESDALAKLRKTIINE			17	2002.08	WT APO	2	120717_27	3	4.17189	108542	669.661
LRRK2_RCKW	1490	1507	ATEESDALAKLRKTIINE			17	2002.08	WT APO	2	120717_29	3	4.16983	183145	669.69
LRRK2_RCKW	1490	1507	ATEESDALAKLRKTIINE			17	2002.08	WT MLI-2	0	120817_1	3	4.13851	303325	668.36
LRRK2_RCKW	1490	1507	ATEESDALAKLRKTIINE			17	2002.08	WT MLI-2	0	120817_3	3	4.11902	82686	668.326
LRRK2_RCKW	1490	1507	ATEESDALAKLRKTIINE			17	2002.08	WT MLI-2	0	120817_5	3	4.11089	63823	668.324
LRRK2_RCKW	1490	1507	ATEESDALAKLRKTIINE			17	2002.08	WT MLI-2	0.5	120817_11	3	4.1359	117147	669.287
LRRK2_RCKW	1490	1507	ATEESDALAKLRKTIINE			17	2002.08	WT MLI-2	0.5	120817_7	3	4.12826	149264	669.293
LRRK2_RCKW	1490	1507	ATEESDALAKLRKTIINE			17	2002.08	WT MLI-2	0.5	120817_9	3	4.11752	139874	669.242
LRRK2_RCKW	1490	1507	ATEESDALAKLRKTIINE			17	2002.08	WT MLI-2	1	120817_13	3	4.12498	103103	669.45
LRRK2_RCKW	1490	1507	ATEESDALAKLRKTIINE			17	2002.08	WT MLI-2	1	120817_15	3	4.12808	130899	669.464
LRRK2_RCKW	1490	1507	ATEESDALAKLRKTIINE			17	2002.08	WT MLI-2	1	120817_17	3	4.14446	84910	669.434
LRRK2_RCKW	1490	1507	ATEESDALAKLRKTIINE			17	2002.08	WT MLI-2	2	120817_19	3	4.15164	165506	669.664
LRRK2_RCKW	1490	1507	ATEESDALAKLRKTIINE			17	2002.08	WT MLI-2	2	120817_21	3	4.16046	138049	669.643
LRRK2_RCKW	1490	1507	ATEESDALAKLRKTIINE			17	2002.08	WT MLI-2	2	120817_23	3	4.15069	157641	669.62
LRRK2_RCKW	1491	1497	TEESDAL			6	764.331	WT APO	0	120717_11	1	3.28421	1777499	764.635
LRRK2_RCKW	1491	1497	TEESDAL			6	764.331	WT APO	0	120717_7	1	3.29618	1549517	764.634
LRRK2_RCKW	1491	1497	TEESDAL			6	764.331	WT APO	0	120717_9	1	3.28879	1606044	764.633
LRRK2_RCKW	1491	1497	TEESDAL			6	764.331	WT APO	0.5	120717_13	1	3.26739	1045730	767.135
LRRK2_RCKW	1491	1497	TEESDAL			6	764.331	WT APO	0.5	120717_15	1	3.27902	938763	767.116
LRRK2_RCKW	1491	1497	TEESDAL			6	764.331	WT APO	0.5	120717_17	1	3.28175	866453	767.158
LRRK2_RCKW	1491	1497	TEESDAL			6	764.331	WT APO	1	120717_19	1	3.27623	926960	767.418
LRRK2_RCKW	1491	1497	TEESDAL			6	764.331	WT APO	1	120717_21	1	3.27724	833903	767.427
LRRK2_RCKW	1491	1497	TEESDAL			6	764.331	WT APO	1	120717_23	1	3.27359	1177708	767.474
LRRK2_RCKW	1491	1497	TEESDAL			6	764.331	WT APO	2	120717_25	1	3.28094	924832	767.664
LRRK2_RCKW	1491	1497	TEESDAL			6	764.331	WT APO	2	120717_27	1	3.27766	660188	767.553
LRRK2_RCKW	1491	1497	TEESDAL			6	764.331	WT APO	2	120717_29	1	3.27796	1027396	767.616
LRRK2_RCKW	1491	1497	TEESDAL			6	764.331	WT MLI-2	0	120817_1	1	3.3146	745348	764.64
LRRK2_RCKW	1491	1497	TEESDAL			6	764.331	WT MLI-2	0	120817_3	1	3.29175	271168	764.61
LRRK2_RCKW	1491	1497	TEESDAL			6	764.331	WT MLI-2	0	120817_5	1	3.29116	196462	764.607
LRRK2_RCKW	1491	1497	TEESDAL			6	764.331	WT MLI-2	0.5	120817_11	1	3.30135	417237	767.101
LRRK2_RCKW	1491	1497	TEESDAL			6	764.331	WT MLI-2	0.5	120817_7	1	3.30788	598631	767.149
LRRK2_RCKW	1491	1497	TEESDAL			6	764.331	WT MLI-2	0.5	120817_9	1	3.30218	543821	767.107
LRRK2_RCKW	1491	1497	TEESDAL			6	764.331	WT MLI-2	1	120817_13	1	3.29886	539188	767.374
LRRK2_RCKW	1491	1497	TEESDAL			6	764.331	WT MLI-2	1	120817_15	1	3.30723	550771	767.422
LRRK2_RCKW	1491	1497	TEESDAL			6	764.331	WT MLI-2	1	120817_17	1	3.29306	441864	767.366
LRRK2_RCKW	1491	1497	TEESDAL			6	764.331	WT MLI-2	2	120817_19	1	3.28942	724461	767.582
LRRK2_RCKW	1491	1497	TEESDAL			6	764.331	WT MLI-2	2	120817_21	1	3.28493	786009	767.565
LRRK2_RCKW	1491	1497	TEESDAL			6	764.331	WT MLI-2	2	120817_23	1	3.28913	661710	767.543
LRRK2_RCKW	1491	1507	TEESDALAKLRKTIINE			16	1931.04	WT APO	0	120717_11	3	4.23886	7079339	644.72
LRRK2_RCKW	1491	1507	TEESDALAKLRKTIINE			16	1931.04	WT APO	0	120717_7	3	4.22182	5401001	644.657
LRRK2_RCKW	1491	1507	TEESDALAKLRKTIINE			16	1931.04	WT APO	0	120717_9	3	4.23428	6973135	644.721
LRRK2_RCKW	1491	1507	TEESDALAKLRKTIINE			16	1931.04	WT APO	0.5	120717_13	3	4.24877	4788162	645.699
LRRK2_RCKW	1491	1507	TEESDALAKLRKTIINE			16	1931.04	WT APO	0.5	120717_15	3	4.24538	5029675	645.679
LRRK2_RCKW	1491	1507	TEESDALAKLRKTIINE			16	1931.04	WT APO	0.5	120717_17	3	4.25839	5392017	645.71
LRRK2_RCKW	1491	1507	TEESDALAKLRKTIINE			16	1931.04	WT APO	1	120717_19	3	4.25511	5529203	645.877
LRRK2_RCKW	1491	1507	TEESDALAKLRKTIINE			16	1931.04	WT APO	1	120717_21	3	4.26155	5240845	645.875
LRRK2_RCKW	1491	1507	TEESDALAKLRKTIINE			16	1931.04	WT APO	1	120717_23	3	4.25969	5048370	645.889
LRRK2_RCKW	1491	1507	TEESDALAKLRKTIINE			16	1931.04	WT APO	2	120717_25	3	4.25686	5022760	646.019
LRRK2_RCKW	1491	1507	TEESDALAKLRKTIINE			16	1931.04	WT APO	2	120717_27	3	4.26773	3055131	645.987
LRRK2_RCKW	1491	1507	TEESDALAKLRKTIINE			16	1931.04	WT APO	2	120717_29	3	4.26208	5184626	646.047
LRRK2_RCKW	1491	1507	TEESDALAKLRKTIINE			16	1931.04	WT MLI-2	0	120817_1	3	4.22223	4801785	644.72
LRRK2_RCKW	1491	1507	TEESDALAKLRKTIINE			16	1931.04	WT MLI-2	0	120817_3	3	4.20792	2277008	644.693
LRRK2_RCKW	1491	1507	TEESDALAKLRKTIINE			16	1931.04	WT MLI-2	0	120817_5	3	4.19517	1620776	644.678
LRRK2_RCKW	1491	1507	TEESDALAKLRKTIINE			16	1931.04	WT MLI-2	0.5	120817_11	3	4.21322	3320010	645.666
LRRK2_RCKW	1491	1507	TEESDALAKLRKTIINE			16	1931.04	WT MLI-2	0.5	120817_7	3	4.21203	3996057	645.643
LRRK2_RCKW	1491	1507	TEESDALAKLRKTIINE			16	1931.04	WT MLI-2	0.5	120817_9	3	4.20775	3996534	645.623
LRRK2_RCKW	1491	1507	TEESDALAKLRKTIINE			16	1931.04	WT MLI-2	1	120817_13	3	4.2124	3837439	646.005
LRRK2_RCKW	1491	1507	TEESDALAKLRKTIINE			16	1931.04	WT MLI-2	1	120817_15	3	4.21291	4070098	645.836
LRRK2_RCKW	1491	1507	TEESDALAKLRKTIINE			16	1931.04	WT MLI-2	1	120817_17	3	4.23326	2919897	645.816
LRRK2_RCKW	1491	1507	TEESDALAKLRKTIINE			16	1931.04	WT MLI-2	2	120817_19	3	4.23605	4048707	645.98
LRRK2_RCKW	1491	1507	TEESDALAKLRKTIINE			16	1931.04	WT MLI-2	2	120817_21	3	4.24662	4112734	645.995
LRRK2_RCKW	1491	1507	TEESDALAKLRKTIINE			16	1931.04	WT MLI-2	2	120817_23	3	4.23645	4821546	645.986
LRRK2_RCKW	1493	1507	ESDALAKLRKTIINE			14	1700.95	WT APO	0	120717_11	2	4.24329	165513	851.375
LRRK2_RCKW	1493	1507	ESDALAKLRKTIINE			14	1700.95	WT APO	0	120717_7	2	4.22857	159047	851.311
LRRK2_RCKW	1493	1507	ESDALAKLRKTIINE			14	1700.95	WT APO	0	120717_9	2	4.23684	179691	851.373
LRRK2_RCKW	1493	1507	ESDALAKLRKTIINE			14	1700.95	WT APO	0.5	120717_13	2	4.24951	103123	853.214
LRRK2_RCKW	1493	1507	ESDALAKLRKTIINE			14	1700.95	WT APO	0.5	120717_15	2	4.24827	109629	853.21
LRRK2_RCKW	1493	1507	ESDALAKLRKTIINE			14	1700.95	WT APO	0.5	120717_17	2	4.26196	119591	853.248
LRRK2_RCKW	1493	1507	ESDALAKLRKTIINE			14	1700.95	WT APO	1	120717_19	2	4.25647	119997	853.294
LRRK2_RCKW	1493	1507	ESDALAKLRKTIINE			14	1700.95	WT APO	1	120717_21	2	4.26244	112829	853.467
LRRK2_RCKW	1493	1507	ESDALAKLRKTIINE			14	1700.95	WT APO	1	120717_23	2	4.26378	114720	853.502
LRRK2_RCKW	1493	1507	ESDALAKLRKTIINE			14	1700.95	WT APO	2	120717_25	2	4.26194	126180	853.649
LRRK2_RCKW	1493	1507	ESDALAKLRKTIINE			14	1700.95	WT APO	2	120717_27	2	4.27457	67739	853.892
LRRK2_RCKW	1493	1507	ESDALAKLRKTIINE			14	1700.95	WT APO	2	120717_29	2	4.26588	113943	853.614
LRRK2_RCKW	1493	1507	ESDALAKLRKTIINE			14	1700.95	WT MLI-2	0	120817_1	2	3.99548	101841	851.41
LRRK2_RCKW	1493	1507	ESDALAKLRKTIINE			14	1700.95	WT MLI-2	0	120817_3	2	4.2207	37744	851.319
LRRK2_RCKW	1493	1507	ESDALAKLRKTIINE			14	1700.95	WT MLI-2	0	120817_5	2	4.20074	25655	851.293
LRRK2_RCKW	1493	1507	ESDALAKLRKTIINE			14	1700.95	WT MLI-2	0.5	120817_11	2	4.2209	67504	853.102
LRRK2_RCKW	1493	1507	ESDALAKLRKTIINE			14	1700.95	WT MLI-2	0.5	120817_7	2	4.2155	89420	853.161
LRRK2_RCKW	1493	1507	ESDALAKLRKTIINE			14	1700.95	WT MLI-2	0.5	120817_9	2	4.21459	90238	853.025
LRRK2_RCKW	1493	1507	ESDALAKLRKTIINE			14	1700.95	WT MLI-2	1	120817_13	2	4.21425	66091	853.118
LRRK2_RCKW	1493	1507	ESDALAKLRKTIINE			14	1700.95	WT MLI-2	1	120817_15	2	4.21826	87443	853.283
LRRK2_RCKW	1493	1507	ESDALAKLRKTIINE			14	1700.95	WT MLI-2	1	120817_17	2	4.23882	63619	853.316
LRRK2_RCKW	1493	1507	ESDALAKLRKTIINE			14	1700.95	WT MLI-2	2	120817_19	2	4.239	81148	853.431
LRRK2_RCKW	1493	1507	ESDALAKLRKTIINE			14	1700.95	WT MLI-2	2	120817_21	2	4.25049	75342	853.422
LRRK2_RCKW	1493	1507	ESDALAKLRKTIINE			14	1700.95	WT MLI-2	2	120817_23	2	4.23753	96578	853.339
LRRK2_RCKW	1498	1507	AKLRKTIINE			9	1185.73	WT APO	0	120717_11	2	2.65386	4160847	593.713
LRRK2_RCKW	1498	1507	AKLRKTIINE			9	1185.73	WT APO	0	120717_7	2	2.67001	3975079	593.716
LRRK2_RCKW	1498	1507	AKLRKTIINE			9	1185.73	WT APO	0	120717_9	2	2.66273	4549727	593.729
LRRK2_RCKW	1498	1507	AKLRKTIINE			9	1185.73	WT APO	0.5	120717_13	2	2.65428	3209683	593.853
LRRK2_RCKW	1498	1507	AKLRKTIINE			9	1185.73	WT APO	0.5	120717_15	2	2.65813	3127587	593.833
LRRK2_RCKW	1498	1507	AKLRKTIINE			9	1185.73	WT APO	0.5	120717_17	2	2.65936	3246070	593.841
LRRK2_RCKW	1498	1507	AKLRKTIINE			9	1185.73	WT APO	1	120717_19	2	2.65737	3586584	593.84
LRRK2_RCKW	1498	1507	AKLRKTIINE			9	1185.73	WT APO	1	120717_21	2	2.65739	2978581	593.843
LRRK2_RCKW	1498	1507	AKLRKTIINE			9	1185.73	WT APO	1	120717_23	2	2.65707	3369892	593.837
LRRK2_RCKW	1498	1507	AKLRKTIINE			9	1185.73	WT APO	2	120717_25	2	2.66421	3671649	593.815
LRRK2_RCKW	1498	1507	AKLRKTIINE			9	1185.73	WT APO	2	120717_27	2	2.66501	2755718	593.827
LRRK2_RCKW	1498	1507	AKLRKTIINE			9	1185.73	WT APO	2	120717_29	2	2.65617	3512719	593.842
LRRK2_RCKW	1498	1507	AKLRKTIINE			9	1185.73	WT MLI-2	0	120817_1	2	2.69215	2957388	593.702
LRRK2_RCKW	1498	1507	AKLRKTIINE			9	1185.73	WT MLI-2	0	120817_3	2	2.66703	1377607	593.666
LRRK2_RCKW	1498	1507	AKLRKTIINE			9	1185.73	WT MLI-2	0	120817_5	2	2.66766	853795	593.673
LRRK2_RCKW	1498	1507	AKLRKTIINE			9	1185.73	WT MLI-2	0.5	120817_11	2	2.68399	2075512	593.838
LRRK2_RCKW	1498	1507	AKLRKTIINE			9	1185.73	WT MLI-2	0.5	120817_7	2	2.68776	2576060	593.828
LRRK2_RCKW	1498	1507	AKLRKTIINE			9	1185.73	WT MLI-2	0.5	120817_9	2	2.68044	2470109	593.796
LRRK2_RCKW	1498	1507	AKLRKTIINE			9	1185.73	WT MLI-2	1	120817_13	2	2.67978	2267493	594.029
LRRK2_RCKW	1498	1507	AKLRKTIINE			9	1185.73	WT MLI-2	1	120817_15	2	2.68964	2415571	593.847
LRRK2_RCKW	1498	1507	AKLRKTIINE			9	1185.73	WT MLI-2	1	120817_17	2	2.68534	1768953	593.804
LRRK2_RCKW	1498	1507	AKLRKTIINE			9	1185.73	WT MLI-2	2	120817_19	2	2.67606	3264662	593.856
LRRK2_RCKW	1498	1507	AKLRKTIINE			9	1185.73	WT MLI-2	2	120817_21	2	2.66521	2957690	593.813
LRRK2_RCKW	1498	1507	AKLRKTIINE			9	1185.73	WT MLI-2	2	120817_23	2	2.67077	2740164	593.809
LRRK2_RCKW	1508	1526	SLNFKIRDQLVVGQLIPDC			17	2158.17	WT APO	0	120717_11	3	4.56929	262533	720.482
LRRK2_RCKW	1508	1526	SLNFKIRDQLVVGQLIPDC			17	2158.17	WT APO	0	120717_7	3	4.55825	308576	720.46
LRRK2_RCKW	1508	1526	SLNFKIRDQLVVGQLIPDC			17	2158.17	WT APO	0	120717_9	3	4.56111	257615	720.442
LRRK2_RCKW	1508	1526	SLNFKIRDQLVVGQLIPDC			17	2158.17	WT APO	0.5	120717_13	3	4.57791	66641	723.455
LRRK2_RCKW	1508	1526	SLNFKIRDQLVVGQLIPDC			17	2158.17	WT APO	0.5	120717_15	3	4.58056	87180	723.447
LRRK2_RCKW	1508	1526	SLNFKIRDQLVVGQLIPDC			17	2158.17	WT APO	0.5	120717_17	3	4.58587	101458	723.4
LRRK2_RCKW	1508	1526	SLNFKIRDQLVVGQLIPDC			17	2158.17	WT APO	1	120717_19	3	4.58552	105675	723.681
LRRK2_RCKW	1508	1526	SLNFKIRDQLVVGQLIPDC			17	2158.17	WT APO	1	120717_21	3	4.57936	84638	723.817
LRRK2_RCKW	1508	1526	SLNFKIRDQLVVGQLIPDC			17	2158.17	WT APO	1	120717_23	3	4.58718	97584	723.718
LRRK2_RCKW	1508	1526	SLNFKIRDQLVVGQLIPDC			17	2158.17	WT APO	2	120717_25	3	4.59179	120708	723.89
LRRK2_RCKW	1508	1526	SLNFKIRDQLVVGQLIPDC			17	2158.17	WT APO	2	120717_27	3	4.60541	69164	723.751
LRRK2_RCKW	1508	1526	SLNFKIRDQLVVGQLIPDC			17	2158.17	WT APO	2	120717_29	3	4.59283	107348	723.761
LRRK2_RCKW	1508	1526	SLNFKIRDQLVVGQLIPDC			17	2158.17	WT MLI-2	0	120817_1	3	4.53071	163290	720.499
LRRK2_RCKW	1508	1526	SLNFKIRDQLVVGQLIPDC			17	2158.17	WT MLI-2	0	120817_3	3	4.51911	120178	720.532
LRRK2_RCKW	1508	1526	SLNFKIRDQLVVGQLIPDC			17	2158.17	WT MLI-2	0	120817_5	3	4.51559	85104	720.556
LRRK2_RCKW	1508	1526	SLNFKIRDQLVVGQLIPDC			17	2158.17	WT MLI-2	0.5	120817_11	3	4.53333	63779	722.927
LRRK2_RCKW	1508	1526	SLNFKIRDQLVVGQLIPDC			17	2158.17	WT MLI-2	0.5	120817_7	3	4.51964	69966	723.277
LRRK2_RCKW	1508	1526	SLNFKIRDQLVVGQLIPDC			17	2158.17	WT MLI-2	0.5	120817_9	3	4.51294	72935	723.162
LRRK2_RCKW	1508	1526	SLNFKIRDQLVVGQLIPDC			17	2158.17	WT MLI-2	1	120817_13	3	4.53626	106249	723.336
LRRK2_RCKW	1508	1526	SLNFKIRDQLVVGQLIPDC			17	2158.17	WT MLI-2	1	120817_15	3	4.52843	82577	723.481
LRRK2_RCKW	1508	1526	SLNFKIRDQLVVGQLIPDC			17	2158.17	WT MLI-2	1	120817_17	3	4.56277	70793	723.145
LRRK2_RCKW	1508	1526	SLNFKIRDQLVVGQLIPDC			17	2158.17	WT MLI-2	2	120817_19	3	4.54792	102498	723.494
LRRK2_RCKW	1508	1526	SLNFKIRDQLVVGQLIPDC			17	2158.17	WT MLI-2	2	120817_21	3	4.56505	78036	723.614
LRRK2_RCKW	1508	1526	SLNFKIRDQLVVGQLIPDC			17	2158.17	WT MLI-2	2	120817_23	3	4.55423	106320	723.607
LRRK2_RCKW	1508	1527	SLNFKIRDQLVVGQLIPDCY			18	2321.23	WT APO	0	120717_11	3	4.67739	396473	774.845
LRRK2_RCKW	1508	1527	SLNFKIRDQLVVGQLIPDCY			18	2321.23	WT APO	0	120717_7	3	4.66784	550595	774.86
LRRK2_RCKW	1508	1527	SLNFKIRDQLVVGQLIPDCY			18	2321.23	WT APO	0	120717_7	4	4.65439	14715	582.668
LRRK2_RCKW	1508	1527	SLNFKIRDQLVVGQLIPDCY			18	2321.23	WT APO	0	120717_9	3	4.66912	455107	774.854
LRRK2_RCKW	1508	1527	SLNFKIRDQLVVGQLIPDCY			18	2321.23	WT APO	0.5	120717_13	3	4.70186	131332	777.934
LRRK2_RCKW	1508	1527	SLNFKIRDQLVVGQLIPDCY			18	2321.23	WT APO	0.5	120717_15	3	4.69884	157616	777.763
LRRK2_RCKW	1508	1527	SLNFKIRDQLVVGQLIPDCY			18	2321.23	WT APO	0.5	120717_17	3	4.70502	175762	777.752
LRRK2_RCKW	1508	1527	SLNFKIRDQLVVGQLIPDCY			18	2321.23	WT APO	1	120717_19	3	4.69561	191694	778.1
LRRK2_RCKW	1508	1527	SLNFKIRDQLVVGQLIPDCY			18	2321.23	WT APO	1	120717_21	3	4.6946	167914	778.146
LRRK2_RCKW	1508	1527	SLNFKIRDQLVVGQLIPDCY			18	2321.23	WT APO	1	120717_23	3	4.70266	181853	778.046
LRRK2_RCKW	1508	1527	SLNFKIRDQLVVGQLIPDCY			18	2321.23	WT APO	2	120717_25	3	4.70575	210145	778.197
LRRK2_RCKW	1508	1527	SLNFKIRDQLVVGQLIPDCY			18	2321.23	WT APO	2	120717_27	3	4.73312	142681	778.053
LRRK2_RCKW	1508	1527	SLNFKIRDQLVVGQLIPDCY			18	2321.23	WT APO	2	120717_29	3	4.70769	192912	778.17
LRRK2_RCKW	1508	1527	SLNFKIRDQLVVGQLIPDCY			18	2321.23	WT MLI-2	0	120817_1	3	4.63569	338544	774.903
LRRK2_RCKW	1508	1527	SLNFKIRDQLVVGQLIPDCY			18	2321.23	WT MLI-2	0	120817_3	3	4.6232	208518	774.957
LRRK2_RCKW	1508	1527	SLNFKIRDQLVVGQLIPDCY			18	2321.23	WT MLI-2	0	120817_5	3	4.6117	129358	774.971
LRRK2_RCKW	1508	1527	SLNFKIRDQLVVGQLIPDCY			18	2321.23	WT MLI-2	0.5	120817_11	3	4.63981	143803	777.456
LRRK2_RCKW	1508	1527	SLNFKIRDQLVVGQLIPDCY			18	2321.23	WT MLI-2	0.5	120817_7	3	4.62724	122538	777.582
LRRK2_RCKW	1508	1527	SLNFKIRDQLVVGQLIPDCY			18	2321.23	WT MLI-2	0.5	120817_9	3	4.62731	154175	777.556
LRRK2_RCKW	1508	1527	SLNFKIRDQLVVGQLIPDCY			18	2321.23	WT MLI-2	1	120817_13	3	4.636	176076	777.783
LRRK2_RCKW	1508	1527	SLNFKIRDQLVVGQLIPDCY			18	2321.23	WT MLI-2	1	120817_15	3	4.63624	187106	777.675
LRRK2_RCKW	1508	1527	SLNFKIRDQLVVGQLIPDCY			18	2321.23	WT MLI-2	1	120817_17	3	4.66371	109635	777.72
LRRK2_RCKW	1508	1527	SLNFKIRDQLVVGQLIPDCY			18	2321.23	WT MLI-2	2	120817_19	3	4.66637	219348	777.869
LRRK2_RCKW	1508	1527	SLNFKIRDQLVVGQLIPDCY			18	2321.23	WT MLI-2	2	120817_21	3	4.66687	156384	777.969
LRRK2_RCKW	1508	1527	SLNFKIRDQLVVGQLIPDCY			18	2321.23	WT MLI-2	2	120817_23	3	4.67182	186176	777.868
LRRK2_RCKW	1511	1526	FKIRDQLVVGQLIPDC			14	1844.01	WT APO	0	120717_11	2	4.45197	366276	923.039
LRRK2_RCKW	1511	1526	FKIRDQLVVGQLIPDC			14	1844.01	WT APO	0	120717_7	2	4.43446	484233	923.028
LRRK2_RCKW	1511	1526	FKIRDQLVVGQLIPDC			14	1844.01	WT APO	0	120717_9	2	4.43858	424961	923.014
LRRK2_RCKW	1511	1526	FKIRDQLVVGQLIPDC			14	1844.01	WT APO	0.5	120717_13	2	4.46224	195877	927.043
LRRK2_RCKW	1511	1526	FKIRDQLVVGQLIPDC			14	1844.01	WT APO	0.5	120717_15	2	4.45684	235354	926.894
LRRK2_RCKW	1511	1526	FKIRDQLVVGQLIPDC			14	1844.01	WT APO	0.5	120717_17	2	4.4808	220261	926.966
LRRK2_RCKW	1511	1526	FKIRDQLVVGQLIPDC			14	1844.01	WT APO	1	120717_19	2	4.46625	252849	927.307
LRRK2_RCKW	1511	1526	FKIRDQLVVGQLIPDC			14	1844.01	WT APO	1	120717_21	2	4.46983	205604	927.379
LRRK2_RCKW	1511	1526	FKIRDQLVVGQLIPDC			14	1844.01	WT APO	1	120717_23	2	4.47757	228361	927.391
LRRK2_RCKW	1511	1526	FKIRDQLVVGQLIPDC			14	1844.01	WT APO	2	120717_25	2	4.47071	229884	927.604
LRRK2_RCKW	1511	1526	FKIRDQLVVGQLIPDC			14	1844.01	WT APO	2	120717_27	2	4.49228	158143	927.306
LRRK2_RCKW	1511	1526	FKIRDQLVVGQLIPDC			14	1844.01	WT APO	2	120717_29	2	4.47058	260631	927.453
LRRK2_RCKW	1511	1526	FKIRDQLVVGQLIPDC			14	1844.01	WT MLI-2	0	120817_1	2	4.42108	376147	923.034
LRRK2_RCKW	1511	1526	FKIRDQLVVGQLIPDC			14	1844.01	WT MLI-2	0	120817_3	2	4.41116	160265	923.071
LRRK2_RCKW	1511	1526	FKIRDQLVVGQLIPDC			14	1844.01	WT MLI-2	0	120817_5	2	4.39343	68468	922.975
LRRK2_RCKW	1511	1526	FKIRDQLVVGQLIPDC			14	1844.01	WT MLI-2	0.5	120817_11	2	4.41831	160751	926.5
LRRK2_RCKW	1511	1526	FKIRDQLVVGQLIPDC			14	1844.01	WT MLI-2	0.5	120817_7	2	4.41192	173323	926.729
LRRK2_RCKW	1511	1526	FKIRDQLVVGQLIPDC			14	1844.01	WT MLI-2	0.5	120817_9	2	4.40523	224383	926.534
LRRK2_RCKW	1511	1526	FKIRDQLVVGQLIPDC			14	1844.01	WT MLI-2	1	120817_13	2	4.41583	185067	926.896
LRRK2_RCKW	1511	1526	FKIRDQLVVGQLIPDC			14	1844.01	WT MLI-2	1	120817_15	2	4.417	184279	926.86
LRRK2_RCKW	1511	1526	FKIRDQLVVGQLIPDC			14	1844.01	WT MLI-2	1	120817_17	2	4.43325	146523	926.977
LRRK2_RCKW	1511	1526	FKIRDQLVVGQLIPDC			14	1844.01	WT MLI-2	2	120817_19	2	4.43465	192785	927.241
LRRK2_RCKW	1511	1526	FKIRDQLVVGQLIPDC			14	1844.01	WT MLI-2	2	120817_21	2	4.45337	185137	927.27
LRRK2_RCKW	1511	1526	FKIRDQLVVGQLIPDC			14	1844.01	WT MLI-2	2	120817_23	2	4.43205	200145	927.321
LRRK2_RCKW	1511	1527	FKIRDQLVVGQLIPDCY			15	2007.07	WT APO	0	120717_11	2	4.57927	864943	1004.6
LRRK2_RCKW	1511	1527	FKIRDQLVVGQLIPDCY			15	2007.07	WT APO	0	120717_11	3	4.57424	519752	670.079
LRRK2_RCKW	1511	1527	FKIRDQLVVGQLIPDCY			15	2007.07	WT APO	0	120717_7	2	4.57292	1091313	1004.59
LRRK2_RCKW	1511	1527	FKIRDQLVVGQLIPDCY			15	2007.07	WT APO	0	120717_7	3	4.57197	718584	670.074
LRRK2_RCKW	1511	1527	FKIRDQLVVGQLIPDCY			15	2007.07	WT APO	0	120717_9	2	4.57904	1076969	1004.61
LRRK2_RCKW	1511	1527	FKIRDQLVVGQLIPDCY			15	2007.07	WT APO	0	120717_9	3	4.57798	659143	670.069
LRRK2_RCKW	1511	1527	FKIRDQLVVGQLIPDCY			15	2007.07	WT APO	0.5	120717_13	2	4.58794	471189	1008.7
LRRK2_RCKW	1511	1527	FKIRDQLVVGQLIPDCY			15	2007.07	WT APO	0.5	120717_13	3	4.58857	244444	672.805
LRRK2_RCKW	1511	1527	FKIRDQLVVGQLIPDCY			15	2007.07	WT APO	0.5	120717_15	2	4.5932	552202	1008.48
LRRK2_RCKW	1511	1527	FKIRDQLVVGQLIPDCY			15	2007.07	WT APO	0.5	120717_15	3	4.5929	289712	672.66
LRRK2_RCKW	1511	1527	FKIRDQLVVGQLIPDCY			15	2007.07	WT APO	0.5	120717_17	2	4.60047	521614	1008.5
LRRK2_RCKW	1511	1527	FKIRDQLVVGQLIPDCY			15	2007.07	WT APO	0.5	120717_17	3	4.59867	305755	672.714
LRRK2_RCKW	1511	1527	FKIRDQLVVGQLIPDCY			15	2007.07	WT APO	1	120717_19	2	4.5989	590633	1008.93
LRRK2_RCKW	1511	1527	FKIRDQLVVGQLIPDCY			15	2007.07	WT APO	1	120717_19	3	4.59832	336906	672.944
LRRK2_RCKW	1511	1527	FKIRDQLVVGQLIPDCY			15	2007.07	WT APO	1	120717_21	2	4.59709	498849	1008.94
LRRK2_RCKW	1511	1527	FKIRDQLVVGQLIPDCY			15	2007.07	WT APO	1	120717_21	3	4.59482	268644	672.97
LRRK2_RCKW	1511	1527	FKIRDQLVVGQLIPDCY			15	2007.07	WT APO	1	120717_23	2	4.60225	524015	1008.96
LRRK2_RCKW	1511	1527	FKIRDQLVVGQLIPDCY			15	2007.07	WT APO	1	120717_23	3	4.60189	276451	673.024
LRRK2_RCKW	1511	1527	FKIRDQLVVGQLIPDCY			15	2007.07	WT APO	2	120717_25	2	4.60362	606267	1009.12
LRRK2_RCKW	1511	1527	FKIRDQLVVGQLIPDCY			15	2007.07	WT APO	2	120717_25	3	4.60242	350463	673.117
LRRK2_RCKW	1511	1527	FKIRDQLVVGQLIPDCY			15	2007.07	WT APO	2	120717_27	2	4.61784	351656	1009.01
LRRK2_RCKW	1511	1527	FKIRDQLVVGQLIPDCY			15	2007.07	WT APO	2	120717_27	3	4.61902	179380	672.92
LRRK2_RCKW	1511	1527	FKIRDQLVVGQLIPDCY			15	2007.07	WT APO	2	120717_29	2	4.60367	560190	1009.15
LRRK2_RCKW	1511	1527	FKIRDQLVVGQLIPDCY			15	2007.07	WT APO	2	120717_29	3	4.60152	287834	673.068
LRRK2_RCKW	1511	1527	FKIRDQLVVGQLIPDCY			15	2007.07	WT MLI-2	0	120817_1	2	4.54659	743089	1004.59
LRRK2_RCKW	1511	1527	FKIRDQLVVGQLIPDCY			15	2007.07	WT MLI-2	0	120817_1	3	4.54635	531198	670.079
LRRK2_RCKW	1511	1527	FKIRDQLVVGQLIPDCY			15	2007.07	WT MLI-2	0	120817_3	2	4.53304	326172	1004.63
LRRK2_RCKW	1511	1527	FKIRDQLVVGQLIPDCY			15	2007.07	WT MLI-2	0	120817_3	3	4.5293	233452	670.078
LRRK2_RCKW	1511	1527	FKIRDQLVVGQLIPDCY			15	2007.07	WT MLI-2	0	120817_5	2	4.51889	155002	1004.62
LRRK2_RCKW	1511	1527	FKIRDQLVVGQLIPDCY			15	2007.07	WT MLI-2	0	120817_5	3	4.51931	133686	670.084
LRRK2_RCKW	1511	1527	FKIRDQLVVGQLIPDCY			15	2007.07	WT MLI-2	0.5	120817_11	2	4.54964	326805	1008.02
LRRK2_RCKW	1511	1527	FKIRDQLVVGQLIPDCY			15	2007.07	WT MLI-2	0.5	120817_11	3	4.54835	264971	672.406
LRRK2_RCKW	1511	1527	FKIRDQLVVGQLIPDCY			15	2007.07	WT MLI-2	0.5	120817_7	2	4.53412	369308	1008.14
LRRK2_RCKW	1511	1527	FKIRDQLVVGQLIPDCY			15	2007.07	WT MLI-2	0.5	120817_7	3	4.5379	262313	672.487
LRRK2_RCKW	1511	1527	FKIRDQLVVGQLIPDCY			15	2007.07	WT MLI-2	0.5	120817_9	2	4.53219	389523	1008.11
LRRK2_RCKW	1511	1527	FKIRDQLVVGQLIPDCY			15	2007.07	WT MLI-2	0.5	120817_9	3	4.52587	298145	672.408
LRRK2_RCKW	1511	1527	FKIRDQLVVGQLIPDCY			15	2007.07	WT MLI-2	1	120817_13	2	4.54523	481340	1008.42
LRRK2_RCKW	1511	1527	FKIRDQLVVGQLIPDCY			15	2007.07	WT MLI-2	1	120817_13	3	4.54264	359805	672.643
LRRK2_RCKW	1511	1527	FKIRDQLVVGQLIPDCY			15	2007.07	WT MLI-2	1	120817_15	2	4.53736	422074	1008.56
LRRK2_RCKW	1511	1527	FKIRDQLVVGQLIPDCY			15	2007.07	WT MLI-2	1	120817_15	3	4.54027	310695	672.729
LRRK2_RCKW	1511	1527	FKIRDQLVVGQLIPDCY			15	2007.07	WT MLI-2	1	120817_17	2	4.5676	281948	1008.52
LRRK2_RCKW	1511	1527	FKIRDQLVVGQLIPDCY			15	2007.07	WT MLI-2	1	120817_17	3	4.56565	194347	672.762
LRRK2_RCKW	1511	1527	FKIRDQLVVGQLIPDCY			15	2007.07	WT MLI-2	2	120817_19	2	4.56197	456379	1008.78
LRRK2_RCKW	1511	1527	FKIRDQLVVGQLIPDCY			15	2007.07	WT MLI-2	2	120817_19	3	4.56104	283292	672.87
LRRK2_RCKW	1511	1527	FKIRDQLVVGQLIPDCY			15	2007.07	WT MLI-2	2	120817_21	2	4.57294	420541	1008.79
LRRK2_RCKW	1511	1527	FKIRDQLVVGQLIPDCY			15	2007.07	WT MLI-2	2	120817_21	3	4.57556	261636	672.904
LRRK2_RCKW	1511	1527	FKIRDQLVVGQLIPDCY			15	2007.07	WT MLI-2	2	120817_23	2	4.56544	462716	1008.79
LRRK2_RCKW	1511	1527	FKIRDQLVVGQLIPDCY			15	2007.07	WT MLI-2	2	120817_23	3	4.5663	266974	672.873
LRRK2_RCKW	1512	1526	KIRDQLVVGQLIPDC			13	1696.94	WT APO	0	120717_11	2	4.28834	1401613	849.45
LRRK2_RCKW	1512	1526	KIRDQLVVGQLIPDC			13	1696.94	WT APO	0	120717_7	2	4.2648	1296530	849.435
LRRK2_RCKW	1512	1526	KIRDQLVVGQLIPDC			13	1696.94	WT APO	0	120717_9	2	4.28231	1574096	849.43
LRRK2_RCKW	1512	1526	KIRDQLVVGQLIPDC			13	1696.94	WT APO	0.5	120717_13	2	4.28539	751430	853.202
LRRK2_RCKW	1512	1526	KIRDQLVVGQLIPDC			13	1696.94	WT APO	0.5	120717_15	2	4.28498	809748	853.185
LRRK2_RCKW	1512	1526	KIRDQLVVGQLIPDC			13	1696.94	WT APO	0.5	120717_17	2	4.29892	781453	853.206
LRRK2_RCKW	1512	1526	KIRDQLVVGQLIPDC			13	1696.94	WT APO	1	120717_19	2	4.29215	904630	853.524
LRRK2_RCKW	1512	1526	KIRDQLVVGQLIPDC			13	1696.94	WT APO	1	120717_21	2	4.29848	752740	853.529
LRRK2_RCKW	1512	1526	KIRDQLVVGQLIPDC			13	1696.94	WT APO	1	120717_23	2	4.29723	821180	853.565
LRRK2_RCKW	1512	1526	KIRDQLVVGQLIPDC			13	1696.94	WT APO	2	120717_25	2	4.3074	931278	853.621
LRRK2_RCKW	1512	1526	KIRDQLVVGQLIPDC			13	1696.94	WT APO	2	120717_27	2	4.30861	525983	853.556
LRRK2_RCKW	1512	1526	KIRDQLVVGQLIPDC			13	1696.94	WT APO	2	120717_29	2	4.30241	906920	853.606
LRRK2_RCKW	1512	1526	KIRDQLVVGQLIPDC			13	1696.94	WT MLI-2	0	120817_1	2	4.26784	1119570	849.428
LRRK2_RCKW	1512	1526	KIRDQLVVGQLIPDC			13	1696.94	WT MLI-2	0	120817_3	2	4.24949	334201	849.429
LRRK2_RCKW	1512	1526	KIRDQLVVGQLIPDC			13	1696.94	WT MLI-2	0	120817_5	2	4.23528	178506	849.428
LRRK2_RCKW	1512	1526	KIRDQLVVGQLIPDC			13	1696.94	WT MLI-2	0.5	120817_11	2	4.25798	548204	852.86
LRRK2_RCKW	1512	1526	KIRDQLVVGQLIPDC			13	1696.94	WT MLI-2	0.5	120817_7	2	4.25487	603668	852.91
LRRK2_RCKW	1512	1526	KIRDQLVVGQLIPDC			13	1696.94	WT MLI-2	0.5	120817_9	2	4.24623	584697	852.927
LRRK2_RCKW	1512	1526	KIRDQLVVGQLIPDC			13	1696.94	WT MLI-2	1	120817_13	2	4.2561	606124	853.129
LRRK2_RCKW	1512	1526	KIRDQLVVGQLIPDC			13	1696.94	WT MLI-2	1	120817_15	2	4.25494	605394	853.25
LRRK2_RCKW	1512	1526	KIRDQLVVGQLIPDC			13	1696.94	WT MLI-2	1	120817_17	2	4.27392	441872	853.249
LRRK2_RCKW	1512	1526	KIRDQLVVGQLIPDC			13	1696.94	WT MLI-2	2	120817_19	2	4.28263	763960	853.355
LRRK2_RCKW	1512	1526	KIRDQLVVGQLIPDC			13	1696.94	WT MLI-2	2	120817_21	2	4.29073	665799	853.425
LRRK2_RCKW	1512	1526	KIRDQLVVGQLIPDC			13	1696.94	WT MLI-2	2	120817_23	2	4.27666	670933	853.343
LRRK2_RCKW	1512	1527	KIRDQLVVGQLIPDCY			14	1860	WT APO	0	120717_11	2	4.43383	1796160	931.036
LRRK2_RCKW	1512	1527	KIRDQLVVGQLIPDCY			14	1860	WT APO	0	120717_11	3	4.43699	353634	621.019
LRRK2_RCKW	1512	1527	KIRDQLVVGQLIPDCY			14	1860	WT APO	0	120717_7	2	4.42288	1963544	931.024
LRRK2_RCKW	1512	1527	KIRDQLVVGQLIPDCY			14	1860	WT APO	0	120717_7	3	4.42624	403964	621.024
LRRK2_RCKW	1512	1527	KIRDQLVVGQLIPDCY			14	1860	WT APO	0	120717_9	2	4.42676	2058759	931.03
LRRK2_RCKW	1512	1527	KIRDQLVVGQLIPDCY			14	1860	WT APO	0	120717_9	3	4.43074	416220	621.035
LRRK2_RCKW	1512	1527	KIRDQLVVGQLIPDCY			14	1860	WT APO	0.5	120717_13	2	4.44376	1286396	934.988
LRRK2_RCKW	1512	1527	KIRDQLVVGQLIPDCY			14	1860	WT APO	0.5	120717_13	3	4.44413	173817	623.506
LRRK2_RCKW	1512	1527	KIRDQLVVGQLIPDCY			14	1860	WT APO	0.5	120717_15	2	4.44161	1361836	935.004
LRRK2_RCKW	1512	1527	KIRDQLVVGQLIPDCY			14	1860	WT APO	0.5	120717_15	3	4.44824	204938	623.513
LRRK2_RCKW	1512	1527	KIRDQLVVGQLIPDCY			14	1860	WT APO	0.5	120717_17	2	4.46308	1168713	934.976
LRRK2_RCKW	1512	1527	KIRDQLVVGQLIPDCY			14	1860	WT APO	0.5	120717_17	3	4.46521	180689	623.525
LRRK2_RCKW	1512	1527	KIRDQLVVGQLIPDCY			14	1860	WT APO	1	120717_19	2	4.45455	1461356	935.35
LRRK2_RCKW	1512	1527	KIRDQLVVGQLIPDCY			14	1860	WT APO	1	120717_19	3	4.45338	243468	623.802
LRRK2_RCKW	1512	1527	KIRDQLVVGQLIPDCY			14	1860	WT APO	1	120717_21	2	4.45808	1146282	935.341
LRRK2_RCKW	1512	1527	KIRDQLVVGQLIPDCY			14	1860	WT APO	1	120717_21	3	4.45916	191610	623.842
LRRK2_RCKW	1512	1527	KIRDQLVVGQLIPDCY			14	1860	WT APO	1	120717_23	2	4.46281	1222900	935.323
LRRK2_RCKW	1512	1527	KIRDQLVVGQLIPDCY			14	1860	WT APO	1	120717_23	3	4.46244	206670	623.84
LRRK2_RCKW	1512	1527	KIRDQLVVGQLIPDCY			14	1860	WT APO	2	120717_25	2	4.4609	1372755	935.505
LRRK2_RCKW	1512	1527	KIRDQLVVGQLIPDCY			14	1860	WT APO	2	120717_25	3	4.46199	197773	623.856
LRRK2_RCKW	1512	1527	KIRDQLVVGQLIPDCY			14	1860	WT APO	2	120717_27	2	4.47506	805263	935.163
LRRK2_RCKW	1512	1527	KIRDQLVVGQLIPDCY			14	1860	WT APO	2	120717_27	3	4.47251	117850	623.89
LRRK2_RCKW	1512	1527	KIRDQLVVGQLIPDCY			14	1860	WT APO	2	120717_29	2	4.46281	1461086	935.487
LRRK2_RCKW	1512	1527	KIRDQLVVGQLIPDCY			14	1860	WT APO	2	120717_29	3	4.46607	230931	623.878
LRRK2_RCKW	1512	1527	KIRDQLVVGQLIPDCY			14	1860	WT MLI-2	0	120817_1	2	4.41306	1675442	931.031
LRRK2_RCKW	1512	1527	KIRDQLVVGQLIPDCY			14	1860	WT MLI-2	0	120817_1	3	4.41565	430758	621.018
LRRK2_RCKW	1512	1527	KIRDQLVVGQLIPDCY			14	1860	WT MLI-2	0	120817_3	2	4.40261	635981	931.029
LRRK2_RCKW	1512	1527	KIRDQLVVGQLIPDCY			14	1860	WT MLI-2	0	120817_3	3	4.4012	175198	620.99
LRRK2_RCKW	1512	1527	KIRDQLVVGQLIPDCY			14	1860	WT MLI-2	0	120817_5	2	4.38316	327564	931.046
LRRK2_RCKW	1512	1527	KIRDQLVVGQLIPDCY			14	1860	WT MLI-2	0	120817_5	3	4.38384	78619	621.008
LRRK2_RCKW	1512	1527	KIRDQLVVGQLIPDCY			14	1860	WT MLI-2	0.5	120817_11	2	4.40737	920077	934.734
LRRK2_RCKW	1512	1527	KIRDQLVVGQLIPDCY			14	1860	WT MLI-2	0.5	120817_11	3	4.41146	184424	623.32
LRRK2_RCKW	1512	1527	KIRDQLVVGQLIPDCY			14	1860	WT MLI-2	0.5	120817_7	2	4.40278	1083721	934.635
LRRK2_RCKW	1512	1527	KIRDQLVVGQLIPDCY			14	1860	WT MLI-2	0.5	120817_7	3	4.40389	239765	623.362
LRRK2_RCKW	1512	1527	KIRDQLVVGQLIPDCY			14	1860	WT MLI-2	0.5	120817_9	2	4.40184	1235876	934.705
LRRK2_RCKW	1512	1527	KIRDQLVVGQLIPDCY			14	1860	WT MLI-2	0.5	120817_9	3	4.40153	294906	623.366
LRRK2_RCKW	1512	1527	KIRDQLVVGQLIPDCY			14	1860	WT MLI-2	1	120817_13	2	4.40739	1072736	934.969
LRRK2_RCKW	1512	1527	KIRDQLVVGQLIPDCY			14	1860	WT MLI-2	1	120817_13	3	4.41204	211699	623.598
LRRK2_RCKW	1512	1527	KIRDQLVVGQLIPDCY			14	1860	WT MLI-2	1	120817_15	2	4.4055	1130797	935.09
LRRK2_RCKW	1512	1527	KIRDQLVVGQLIPDCY			14	1860	WT MLI-2	1	120817_15	3	4.4086	234662	623.552
LRRK2_RCKW	1512	1527	KIRDQLVVGQLIPDCY			14	1860	WT MLI-2	1	120817_17	2	4.42886	830468	934.878
LRRK2_RCKW	1512	1527	KIRDQLVVGQLIPDCY			14	1860	WT MLI-2	1	120817_17	3	4.43201	200669	623.602
LRRK2_RCKW	1512	1527	KIRDQLVVGQLIPDCY			14	1860	WT MLI-2	2	120817_19	2	4.42635	1184142	935.195
LRRK2_RCKW	1512	1527	KIRDQLVVGQLIPDCY			14	1860	WT MLI-2	2	120817_19	3	4.42894	224148	623.693
LRRK2_RCKW	1512	1527	KIRDQLVVGQLIPDCY			14	1860	WT MLI-2	2	120817_21	2	4.43593	1134173	935.209
LRRK2_RCKW	1512	1527	KIRDQLVVGQLIPDCY			14	1860	WT MLI-2	2	120817_21	3	4.44031	192611	623.668
LRRK2_RCKW	1512	1527	KIRDQLVVGQLIPDCY			14	1860	WT MLI-2	2	120817_23	2	4.42709	1177111	935.266
LRRK2_RCKW	1512	1527	KIRDQLVVGQLIPDCY			14	1860	WT MLI-2	2	120817_23	3	4.42612	217854	623.664
LRRK2_RCKW	1518	1527	VVGQLIPDCY			8	1106.56	WT APO	0	120717_11	1	4.55901	343342	1107.11
LRRK2_RCKW	1518	1527	VVGQLIPDCY			8	1106.56	WT APO	0	120717_7	1	4.54023	445439	1107.17
LRRK2_RCKW	1518	1527	VVGQLIPDCY			8	1106.56	WT APO	0	120717_9	1	4.54282	434422	1107.15
LRRK2_RCKW	1518	1527	VVGQLIPDCY			8	1106.56	WT APO	0.5	120717_13	1	4.56104	254221	1111.01
LRRK2_RCKW	1518	1527	VVGQLIPDCY			8	1106.56	WT APO	0.5	120717_15	1	4.56186	257836	1111.02
LRRK2_RCKW	1518	1527	VVGQLIPDCY			8	1106.56	WT APO	0.5	120717_17	1	4.57097	237949	1111.03
LRRK2_RCKW	1518	1527	VVGQLIPDCY			8	1106.56	WT APO	1	120717_19	1	4.56461	278720	1111.26
LRRK2_RCKW	1518	1527	VVGQLIPDCY			8	1106.56	WT APO	1	120717_21	1	4.56626	207321	1111.31
LRRK2_RCKW	1518	1527	VVGQLIPDCY			8	1106.56	WT APO	1	120717_23	1	4.57224	274552	1111.31
LRRK2_RCKW	1518	1527	VVGQLIPDCY			8	1106.56	WT APO	2	120717_25	1	4.57077	229487	1111.45
LRRK2_RCKW	1518	1527	VVGQLIPDCY			8	1106.56	WT APO	2	120717_27	1	4.58439	123936	1111.37
LRRK2_RCKW	1518	1527	VVGQLIPDCY			8	1106.56	WT APO	2	120717_29	1	4.57336	260427	1111.47
LRRK2_RCKW	1518	1527	VVGQLIPDCY			8	1106.56	WT MLI-2	0	120817_1	1	4.52868	270539	1107.1
LRRK2_RCKW	1518	1527	VVGQLIPDCY			8	1106.56	WT MLI-2	0	120817_3	1	4.51871	41170	1107.21
LRRK2_RCKW	1518	1527	VVGQLIPDCY			8	1106.56	WT MLI-2	0	120817_5	1	4.51298	15430	1106.91
LRRK2_RCKW	1518	1527	VVGQLIPDCY			8	1106.56	WT MLI-2	0.5	120817_11	1	4.52845	97104	1110.53
LRRK2_RCKW	1518	1527	VVGQLIPDCY			8	1106.56	WT MLI-2	0.5	120817_7	1	4.52039	130466	1110.65
LRRK2_RCKW	1518	1527	VVGQLIPDCY			8	1106.56	WT MLI-2	0.5	120817_9	1	4.51233	130791	1110.65
LRRK2_RCKW	1518	1527	VVGQLIPDCY			8	1106.56	WT MLI-2	1	120817_13	1	4.53109	146314	1110.7
LRRK2_RCKW	1518	1527	VVGQLIPDCY			8	1106.56	WT MLI-2	1	120817_15	1	4.5237	157722	1110.96
LRRK2_RCKW	1518	1527	VVGQLIPDCY			8	1106.56	WT MLI-2	1	120817_17	1	4.54175	102833	1111.1
LRRK2_RCKW	1518	1527	VVGQLIPDCY			8	1106.56	WT MLI-2	2	120817_19	1	4.54439	190536	1111.06
LRRK2_RCKW	1518	1527	VVGQLIPDCY			8	1106.56	WT MLI-2	2	120817_21	1	4.55527	173584	1110.97
LRRK2_RCKW	1518	1527	VVGQLIPDCY			8	1106.56	WT MLI-2	2	120817_23	1	4.54608	178729	1111.13
LRRK2_RCKW	1527	1545	YVELEKIILSERKNVPIEF			17	2319.3	WT APO	0	120717_11	4	4.60356	265888	580.907
LRRK2_RCKW	1527	1545	YVELEKIILSERKNVPIEF			17	2319.3	WT APO	0	120717_7	4	4.59267	340502	580.895
LRRK2_RCKW	1527	1545	YVELEKIILSERKNVPIEF			17	2319.3	WT APO	0	120717_9	4	4.59541	398481	580.891
LRRK2_RCKW	1527	1545	YVELEKIILSERKNVPIEF			17	2319.3	WT APO	0.5	120717_13	4	4.6262	154634	581.718
LRRK2_RCKW	1527	1545	YVELEKIILSERKNVPIEF			17	2319.3	WT APO	0.5	120717_15	4	4.62489	156683	581.71
LRRK2_RCKW	1527	1545	YVELEKIILSERKNVPIEF			17	2319.3	WT APO	0.5	120717_17	4	4.63024	151252	581.715
LRRK2_RCKW	1527	1545	YVELEKIILSERKNVPIEF			17	2319.3	WT APO	1	120717_19	4	4.62481	195231	581.821
LRRK2_RCKW	1527	1545	YVELEKIILSERKNVPIEF			17	2319.3	WT APO	1	120717_21	4	4.62412	154123	581.817
LRRK2_RCKW	1527	1545	YVELEKIILSERKNVPIEF			17	2319.3	WT APO	1	120717_23	4	4.63867	161441	581.814
LRRK2_RCKW	1527	1545	YVELEKIILSERKNVPIEF			17	2319.3	WT APO	2	120717_25	4	4.6386	167522	581.88
LRRK2_RCKW	1527	1545	YVELEKIILSERKNVPIEF			17	2319.3	WT APO	2	120717_27	4	4.65392	87907	581.912
LRRK2_RCKW	1527	1545	YVELEKIILSERKNVPIEF			17	2319.3	WT APO	2	120717_29	4	4.63744	147172	581.924
LRRK2_RCKW	1527	1545	YVELEKIILSERKNVPIEF			17	2319.3	WT MLI-2	0	120817_1	4	4.56528	298990	580.899
LRRK2_RCKW	1527	1545	YVELEKIILSERKNVPIEF			17	2319.3	WT MLI-2	0	120817_3	4	4.55269	94645	580.897
LRRK2_RCKW	1527	1545	YVELEKIILSERKNVPIEF			17	2319.3	WT MLI-2	0	120817_5	4	4.54145	47157	580.902
LRRK2_RCKW	1527	1545	YVELEKIILSERKNVPIEF			17	2319.3	WT MLI-2	0.5	120817_11	4	4.56921	130728	581.678
LRRK2_RCKW	1527	1545	YVELEKIILSERKNVPIEF			17	2319.3	WT MLI-2	0.5	120817_7	4	4.55941	153813	581.673
LRRK2_RCKW	1527	1545	YVELEKIILSERKNVPIEF			17	2319.3	WT MLI-2	0.5	120817_9	4	4.55286	155906	581.635
[truncated: 5,765 more rows]
